# Supplementary material for: High-density genetic map construction and comparative genome analysis in asparagus bean
Source: Sci Rep. 2018 Mar 19;8:4836. doi: 10.1038/s41598-018-23173-0 (PMC5859152; doi:10.1038/s41598-018-23173-0)
Supplement: Supplementary file 2 — Dataset 1 [file 41598_2018_23173_MOESM2_ESM.xlsx]

## Sheet: Supplemetary Table S1
High density genetic map construction and comparative genome analysis in asparagus bean Haitao Huang1,2,+, Huaqiang Tan1,+, Dongmei Xu2, Yi Tang1, Yisong Niu2, Yunsong Lai1, Manman Tie3, Huanxiu Li1,*
Supplementary Table 1. Detail information of SNP markers used for map construction.P means paternal line (Dubai bean), M represents maternal line (Ningjiang 3), "aa" to "dv" indicate 100 F2 individual.
SNP Marker ID	Group	Position on Each LG (cM)	SLAF Marker ID	SNP Position on Each SLAF Marker	Marker type	P(genotype and marker depth)	M	aa	ab	ac	ad	ae	af	ag	ah	ai	aj	ak	al	am	an	ao	ap	aq	ar	as	at	au	av	aw	ax	ay	az	ba	bb	bc	bd	be	bf	bg	bh	bi	bj	bk	bl	bm	bn	bo	bp
Marker9017	LG10	0	Marker92842	200	aaxbb	a,34	b,22	b,3	a,1,b,2	a,1,b,1	a,2,b,4	a,2	a,5,b,6	b,2	a,4	a,7	a,5,b,3	b,1	a,6	b,7	a,5	a,1	a,12	a,3,b,1	a,5	-	-	a,3	b,3	a,4	a,3,b,1	b,2	b,2	a,4	a,2	b,4	-	a,1,b,1	-	b,3	b,6	a,2	b,4	b,5	b,2	a,1	a,4	a,4	a,1,b,1
Marker9016	LG10	5.448	Marker92842	178	aaxbb	a,34	b,22	b,3	a,1,b,2	a,1,b,1	a,2,b,4	a,2	a,5,b,6	b,2	a,4	a,7	a,5,b,3	b,1	a,6	b,7	a,5	a,1	a,12	a,3,b,1	a,5	-	-	a,3	a,1,b,2	a,4	a,3,b,1	b,2	b,2	a,4	a,2	b,4	-	a,1,b,1	-	b,3	b,6	a,2	b,4	b,5	b,2	a,1	a,4	a,4	a,1,b,1
Marker9015	LG10	5.684	Marker92842	75	aaxbb	a,33	b,22	b,3	a,1,b,2	a,1,b,1	a,2,b,4	a,2	a,5,b,6	b,2	a,4	a,7	a,5,b,3	b,1	a,6	b,7	a,5	a,1	a,11	a,3,b,1	a,6	-	-	a,3	a,1,b,2	a,4	a,3,b,1	b,2	b,3	a,4	a,2	b,4	b,1	a,1,b,1	-	b,3	b,6	a,2	b,3	b,5	b,3	a,1	a,4	a,4	a,1,b,1
Marker7110	LG10	7.49	Marker76819	116	aaxbb	a,38	b,39	b,3	a,2	a,3,b,5	a,3,b,2	a,2,b,2	a,8,b,6	a,3	a,4,b,1	a,3	a,9,b,5	-	a,7	a,6	-	a,1,b,1	a,9	b,2	a,3	a,8	-	a,3	a,1,b,3	a,1	a,1,b,1	b,8	b,5	a,5	a,1,b,2	a,1,b,3	b,5	a,1,b,4	a,2	b,3	b,1	a,3,b,4	-	b,3	b,2	a,7,b,2	a,6,b,2	a,3	a,25
Marker6716	LG10	11.074	Marker73060	87	aaxbb	a,31	b,39	b,7	a,5,b,5	a,9,b,6	a,4,b,4	a,1,b,2	a,10,b,10	a,4,b,4	a,7	a,7	a,5,b,22	b,2	a,3	a,1,b,5	a,2	a,1,b,1	a,25	a,4,b,3	a,4	a,8,b,1	b,12	a,3	a,5,b,1	a,4	a,10,b,1	b,8	b,6	a,5	a,11	a,5,b,2	b,2	a,7,b,5	a,1	b,10	b,10	a,8,b,2	a,9,b,3	b,5	b,6	b,4	a,2,b,3	a,11	a,21
Marker18429	LG10	11.612	Marker1668235	114	aaxbb	a,249	b,186	b,31	a,27,b,32	a,13,b,23	a,19,b,16	a,39,b,20	a,49,b,48	a,32,b,37	a,55	a,73	a,52,b,53	b,38	a,35	a,34,b,27	a,81	a,22,b,18	a,93	a,32,b,25	a,62	a,58	b,59	a,64	a,42,b,24	a,56	a,30,b,32	b,45	b,65	a,68	a,63	a,27,b,22	b,62	a,25,b,22	a,62	b,78	b,66	a,42,b,43	a,21,b,27	b,89	b,59	a,24,b,36	a,14,b,22	a,34	a,82
Marker10058	LG10	12.728	Marker101860	196	aaxbb	a,26	b,35	b,6	a,2,b,2	a,1,b,2	a,7,b,1	a,1,b,2	a,9,b,4	a,2,b,3	a,13	a,2	a,3,b,4	b,2	a,4	a,1,b,4	a,5	b,2	a,10	a,5,b,5	a,6	a,3	b,2	a,2	b,2	a,2	b,1	b,7	b,3	a,5	a,1	a,1	-	b,3	-	b,4	b,3	b,2	a,2	b,5	b,3	a,1	a,5,b,1	a,1	a,13
Marker9865	LG10	17.616	Marker99825	165	aaxbb	a,31	b,24	-	a,1	a,2,b,3	a,3	a,1,b,3	a,9,b,7	-	a,4	b,4	a,4,b,1	b,7	a,2	a,2	a,2	a,4,b,3	a,14	a,3	a,3	a,3	b,4	a,2	a,2	-	a,4,b,4	b,2	b,2	a,6	a,2,b,1	-	b,1	b,1	a,3	a,1	a,2	a,6	a,6	b,3	a,2	a,1,b,4	b,10	-	a,15
Marker9062	LG10	21.663	Marker93240	82	aaxbb	a,31	b,17	b,3	a,1,b,1	a,1,b,3	a,5	a,1,b,3	a,6,b,13	a,1,b,5	a,6	a,3,b,2	a,3,b,6	b,1	a,2,b,2	a,2	a,5	a,4,b,1	a,8	a,6	a,3	a,3	b,2	a,1	a,1,b,2	a,3	a,3	b,5	b,3	a,9	b,3	a,1	b,3	b,5	a,4,b,5	b,6	a,2,b,6	a,3	a,5	a,9	a,3,b,6	a,1,b,2	b,3	a,2	a,24
Marker1142	LG10	21.696	Marker23869	194	aaxbb	a,88	b,96	b,2	a,7,b,4	a,1,b,7	a,5,b,11	a,4,b,6	a,34,b,24	a,4,b,2	a,11	a,7,b,5	a,22,b,25	b,6	a,2,b,6	a,6,b,3	a,13	a,5,b,5	a,42	a,8	a,14	a,4	b,4	a,8	a,14,b,5	a,10	a,6,b,7	b,9	b,7	a,15	a,6,b,1	a,4	b,11	b,7	a,3,b,11	a,3,b,2	a,5,b,4	a,9	a,12	a,6,b,8	a,4,b,13	a,9,b,4	b,5	a,10	a,58
Marker5183	LG10	22.209	Marker60113	76	aaxbb	a,29	b,34	b,9	a,2,b,4	a,8,b,8	a,5,b,2	a,3,b,3	a,25,b,12	a,9,b,2	a,11	a,2,b,3	a,19,b,23	b,6	a,7,b,6	a,2,b,5	a,4	b,5	a,33	a,6	a,7	a,9	b,11	a,6	a,2,b,3	a,7	a,3,b,4	b,5	b,7	a,10	a,1,b,5	a,3	a,1,b,5	b,7	a,6,b,3	a,2,b,1	a,3	a,8	a,2	a,2,b,4	a,12,b,3	a,1,b,2	b,6	a,6	a,26
Marker5184	LG10	22.209	Marker60113	153	aaxbb	a,28	b,34	b,9	a,2,b,5	a,8,b,8	a,5,b,2	a,3,b,3	a,25,b,12	a,9,b,2	a,11	a,2,b,3	a,19,b,23	b,6	a,7,b,6	a,2,b,5	a,5	b,5	a,33	a,6	a,7	a,9	b,11	a,5	a,2,b,3	a,7	a,4,b,4	b,5	b,7	a,10	b,6	a,3	a,1,b,5	b,6	a,6,b,3	a,2,b,1	a,2	a,8	a,2	a,2,b,4	a,12,b,3	a,1,b,2	b,6	a,6	a,26
Marker6246	LG10	23.02	Marker69263	98	aaxbb	a,43	b,71	b,5	a,4,b,12	a,4,b,1	a,5,b,2	a,5,b,8	a,19,b,15	a,1,b,4	a,16	a,3,b,4	a,12,b,18	b,6	a,2,b,5	a,2,b,1	a,6	a,13,b,3	a,22	a,20	a,15	a,4	b,14	a,10	a,7,b,1	a,9	a,5,b,6	b,6	b,11	a,12	a,2,b,6	a,1	b,11	b,9	a,2,b,6	a,5,b,4	a,3,b,6	a,6	a,11	a,11,b,3	a,3,b,9	a,5,b,3	b,1	a,22	a,30
Marker6247	LG10	23.02	Marker69263	201	aaxbb	a,44	b,70	b,4	a,4,b,12	a,5,b,1	a,5,b,2	a,5,b,8	a,18,b,14	a,1,b,4	a,16	a,3,b,4	a,12,b,18	b,6	a,2,b,5	a,2,b,1	a,6	a,13,b,3	a,22	a,19	a,15	a,4	b,14	a,10	a,8,b,1	a,9	a,5,b,6	b,6	b,11	a,9	a,2,b,6	a,1	b,11	b,9	a,2,b,6	a,5,b,3	a,3,b,6	a,6	a,11	a,11,b,3	a,3,b,9	a,4,b,3	b,1	a,22	a,29
Marker3357	LG10	23.43	Marker43496	6	aaxbb	a,90	b,57	b,10	a,2,b,3	a,8,b,8	a,7,b,11	a,5,b,7	a,20,b,25	a,6	a,9	a,4,b,4	a,12,b,14	b,7	a,4,b,5	a,7,b,8	a,17	a,5,b,7	a,24	a,18	a,9	a,9	b,5	a,15	a,3,b,7	a,16	a,8,b,5	b,11	b,12	a,10	a,9,b,6	a,2,b,3	a,1,b,8	a,2,b,8	a,5,b,2	a,11,b,6	a,7,b,6	a,17	a,10	a,5,b,3	a,8,b,12	a,4,b,9	b,12	a,22	a,37
Marker3358	LG10	23.43	Marker43496	113	aaxbb	a,91	b,59	b,10	a,2,b,3	a,8,b,8	a,7,b,11	a,5,b,7	a,20,b,25	a,6	a,9	a,4,b,4	a,12,b,12	b,7	a,4,b,4	a,7,b,8	a,15	a,5,b,7	a,24	a,19	a,9	a,9	b,5	a,15	a,3,b,7	a,16	a,8,b,5	b,12	b,12	a,11	a,9,b,6	a,2,b,3	a,1,b,9	a,2,b,9	a,5,b,2	a,11,b,6	a,7,b,6	a,17	a,10	a,5,b,3	a,8,b,13	a,5,b,9	b,12	a,22	a,36
Marker7043	LG10	23.824	Marker76072	60	aaxbb	a,34	b,36	b,2	a,2,b,2	a,2,b,1	a,1,b,1	a,2,b,7	a,3,b,6	a,1	a,10	a,8,b,4	a,5,b,10	b,2	b,2	a,3,b,3	a,5	a,2,b,1	a,9	a,4	a,5	a,4	b,4	a,11	a,6	a,3	a,1,b,1	b,5	b,7	a,7	a,1,b,10	a,3,b,4	b,3	b,1	a,1,b,1	a,4,b,4	a,1,b,9	a,4	a,2	a,4,b,3	a,5,b,4	a,9,b,9	b,11	a,1	a,15
Marker8969	LG10	23.836	Marker92517	199	aaxbb	a,27	b,22	b,4	b,6	a,3,b,5	b,3	a,3,b,4	a,19,b,11	a,5	a,10	a,5,b,1	a,5,b,4	b,5	a,6,b,3	a,4,b,2	a,11	a,6,b,3	a,15	a,8	a,9	a,5	b,5	a,11	a,2	a,3	a,1,b,3	b,6	b,5	a,19	a,4,b,1	b,3	b,9	b,7	b,9	a,3,b,1	b,1	a,4	a,3	a,2,b,3	a,7,b,8	b,5	b,2	a,11	a,24
Marker11155	LG10	24.425	Marker111700	198	aaxbb	a,30	b,13	b,3	a,3,b,1	a,4,b,1	b,4	a,3,b,1	a,12,b,1	a,2	a,6	a,2,b,1	a,5,b,2	b,2	a,2,b,2	a,1,b,2	a,4	a,1,b,2	a,8	a,3	a,4	-	b,4	a,6	a,1,b,3	a,3	a,3,b,1	b,1	b,3	a,8	a,1,b,2	b,2	b,2	b,6	a,1,b,4	a,2,b,1	a,7,b,1	a,7	a,2	a,4	a,4,b,10	a,1	b,3	a,7	a,11
Marker5646	LG10	27.201	Marker64354	132	aaxbb	a,49	b,38	b,3	a,1,b,1	b,5	a,2,b,1	a,3,b,1	a,6,b,3	b,2	a,2	b,2	a,5,b,5	b,1	a,4,b,3	-	a,4	a,1	a,10	a,5	-	a,1	b,3	-	-	a,5	a,3,b,1	b,3	a,1,b,2	a,3	a,2,b,1	b,1	b,5	b,2	b,8	b,1	b,3	a,4	a,2	a,2,b,1	-	a,2,b,4	b,6	a,3	a,12
Marker5647	LG10	27.654	Marker64354	178	aaxbb	a,49	b,38	b,3	a,1,b,1	b,5	a,2,b,1	a,3,b,1	a,6,b,3	b,2	a,2	b,2	a,5,b,5	b,1	a,4,b,3	-	a,4	a,1	a,10	a,5	-	a,1	b,3	-	-	a,5	a,3,b,1	b,3	b,3	a,3	a,2,b,1	b,1	b,5	b,2	b,8	b,1	b,3	a,4	a,2	a,2,b,1	-	a,2,b,4	b,6	a,3	a,12
Marker10800	LG10	28.479	Marker108527	127	aaxbb	a,40	b,47	b,1	a,4,b,6	a,1	-	a,1,b,2	a,2,b,7	b,1	a,3	b,2	a,4,b,6	b,2	a,1,b,1	a,1,b,1	a,5	a,4	a,5	a,1	a,3	a,3	a,1,b,1	a,5	b,2	a,4	a,1,b,1	b,4	b,5	a,4	a,2,b,1	b,1	-	b,7	a,1,b,1	a,4,b,2	a,2,b,2	a,7	a,4	a,2,b,3	a,1,b,3	b,4	b,6	a,6	a,11
Marker10801	LG10	28.633	Marker108527	155	aaxbb	a,40	b,47	b,1	a,4,b,6	a,1	-	a,1,b,2	a,2,b,8	b,1	a,3	b,2	a,4,b,6	b,2	a,1,b,1	a,1,b,1	a,5	a,4	a,5	a,1	a,3	a,3	a,1,b,1	a,5	b,2	a,4	a,1,b,1	b,4	b,5	a,4	a,2,b,1	b,1	-	b,7	a,1,b,1	a,4,b,2	a,2,b,2	a,7	a,4	a,2,b,3	a,1,b,3	b,4	b,6	a,6	a,11
Marker10799	LG10	28.683	Marker108527	34	aaxbb	a,40	b,50	b,1	a,4,b,6	a,1	b,1	a,1,b,2	a,3,b,8	b,1	a,3	b,2	a,5,b,6	b,2	a,1,b,1	a,1,b,1	a,5	a,4	a,6	a,1	a,3	a,3	a,1,b,1	a,5	b,2	a,4	a,1,b,1	b,4	b,5	a,4	a,2,b,1	b,1	-	b,7	a,1,b,1	a,4,b,2	a,1,b,2	a,7	a,4	a,2,b,3	a,1,b,3	b,4	b,6	a,6	a,11
Marker1117	LG10	30.446	Marker23384	34	aaxbb	a,85	b,63	b,8	a,5,b,4	a,7,b,8	a,14,b,3	a,2,b,6	a,16,b,25	a,3,b,4	a,19	a,15,b,8	a,11,b,8	b,8	a,7,b,7	a,6,b,5	a,13	a,11,b,6	a,27	a,18	a,12	a,25	a,1,b,6	a,28	a,10,b,5	a,20	a,13,b,7	b,13	b,13	a,21	a,8,b,7	a,6,b,5	b,10	b,17	a,14,b,12	a,6,b,18	a,10,b,11	a,17	a,21	a,14,b,10	a,6,b,5	a,8,b,6	b,15	a,27	a,46
Marker1188	LG10	30.842	Marker24188	20	aaxbb	a,71	b,70	b,11	a,8,b,3	a,7,b,3	a,2,b,2	a,1,b,3	a,19,b,9	a,1,b,2	a,15	a,4	a,5,b,7	b,5	a,8,b,5	a,2,b,2	-	a,2,b,2	a,19	a,10	a,5	a,8	b,3	a,11	a,5,b,5	a,10	a,6,b,10	b,7	b,8	a,11	a,2,b,4	a,6,b,6	b,8	b,13	a,4,b,4	a,6,b,2	a,1,b,2	a,15	a,4	a,6,b,8	a,4,b,6	a,6,b,6	b,14	a,10	a,23
Marker2324	LG10	31	Marker34550	91	aaxbb	a,87	b,82	b,16	a,6,b,7	a,9,b,6	a,7,b,11	a,6,b,7	a,21,b,19	a,12,b,7	a,14,b,4	a,4,b,10	a,14,b,6	b,15	a,8,b,10	a,3,b,10	a,21	a,17,b,14	a,27	a,15	a,11	a,20	b,20	a,18	a,3,b,6	a,18	a,10,b,5	b,9	b,15	a,17	a,10,b,9	a,5,b,14	b,18	b,8	a,8,b,12	a,9,b,4	a,3,b,7	a,20	a,16	a,11,b,6	a,7,b,2	a,7,b,6	b,14	a,20	a,31
Marker2726	LG10	31	Marker37857	68	aaxbb	a,75	b,50	b,24	a,3,b,5	a,2,b,7	a,7,b,8	a,2,b,3	a,9,b,11	a,7,b,6	a,16	a,6,b,10	a,13,b,16	b,20	a,9,b,12	a,6,b,9	a,11	a,9,b,5	a,22	a,6	a,9	a,22	b,6	a,18	a,9,b,14	a,1,b,1	a,11,b,7	b,11	b,15	a,22	a,10,b,18	a,14,b,7	b,10	b,16	a,10,b,19	a,11,b,8	a,9,b,5	a,12	a,11	a,7,b,9	a,17,b,10	a,9,b,11	b,19	a,18	a,24
Marker2727	LG10	31	Marker37857	74	aaxbb	a,75	b,50	b,24	a,3,b,5	a,2,b,7	a,7,b,8	a,2,b,3	a,9,b,11	a,7,b,6	a,16	a,6,b,9	a,13,b,16	b,20	a,9,b,12	a,6,b,9	a,11	a,9,b,5	a,22	a,6	a,9	a,22	b,6	a,18	a,9,b,14	a,1,b,1	a,11,b,7	b,11	b,15	a,22	a,10,b,18	a,14,b,7	b,10	b,16	a,10,b,19	a,12,b,7	a,9,b,5	a,12	a,11	a,7,b,9	a,17,b,10	a,9,b,11	b,19	a,18	a,24
Marker2728	LG10	31	Marker37857	170	aaxbb	a,75	b,49	b,24	a,3,b,5	a,2,b,7	a,7,b,8	a,2,b,3	a,9,b,11	a,7,b,6	a,16	a,6,b,10	a,13,b,16	b,20	a,9,b,12	a,6,b,9	a,11	a,9,b,5	a,22	a,6	a,9	a,22	b,6	a,18	a,9,b,14	a,1,b,1	a,11,b,7	b,11	b,15	a,22	a,10,b,18	a,14,b,7	b,10	b,16	a,10,b,21	a,12,b,7	a,9,b,6	a,12	a,11	a,8,b,7	a,17,b,10	a,9,b,11	b,19	a,18	a,24
Marker10099	LG10	31.129	Marker102310	177	aaxbb	a,13	b,14	b,1	a,5,b,7	a,2,b,8	b,1	a,3,b,7	a,13,b,9	a,1,b,1	a,4	a,2,b,2	a,9,b,10	b,2	a,5,b,3	a,4	a,1	a,1,b,3	a,23	a,7	-	a,7	-	a,2	b,3	a,11	a,3,b,4	b,2	b,2	a,5	a,1,b,3	a,1,b,2	b,5	b,10	a,1	a,3,b,3	a,3	a,3	a,3	b,3	b,3	-	b,5	a,2	a,20
Marker3575	LG10	31.487	Marker45802	7	aaxbb	a,58	b,66	b,15	a,9,b,8	a,5,b,4	a,4,b,4	a,7,b,3	a,17,b,17	a,13,b,10	a,19	a,14,b,6	a,22,b,16	b,9	a,2,b,6	a,10,b,9	a,22	a,9,b,5	a,36	a,12	a,13	a,16	b,9	a,16	a,4,b,3	a,11	a,5,b,12	b,10	b,14	a,13	a,2,b,2	a,9,b,2	b,10	b,10	a,2,b,7	a,7,b,7	a,6,b,7	a,16	a,11	a,5,b,6	a,12,b,12	a,3,b,3	b,19	a,16	a,32
Marker12286	LG10	32.816	Marker123049	152	aaxbb	a,18	b,21	b,5	b,2,a,4	b,4,a,2	b,1,a,2	-	b,2,a,3	b,1,a,1	a,5	b,1,a,2	b,8,a,1	-	a,1	a,3	a,1	b,3	a,4	a,8	-	a,4	-	a,2	b,1,a,3	a,1	-	b,8	b,3	a,7	b,2,a,3	b,1,a,3	b,1	-	b,3,a,2	b,3	-	a,5	-	b,5,a,2	b,3,a,4	b,1	b,8	a,4	a,3
Marker12287	LG10	32.888	Marker123049	197	aaxbb	a,18	b,21	b,5	b,2,a,4	b,4,a,2	b,1,a,2	-	b,2,a,3	b,1,a,1	a,5	b,1,a,2	b,8,a,1	-	a,1	a,3	a,1	b,3	a,4	a,8	-	a,4	-	a,2	b,1,a,3	a,1	-	b,8	b,3	a,7	b,2,a,3	b,1,a,3	b,1	-	b,3,a,2	b,3	-	a,5	-	b,5,a,2	b,3,a,4	b,1	b,8	a,4	a,3
Marker11999	LG10	33.391	Marker119856	131	aaxbb	a,21	b,28	b,1	b,1	a,2,b,2	a,3,b,5	b,3	a,13,b,9	a,1,b,3	a,2	a,2	a,2,b,6	b,1	a,6,b,2	b,2	a,3	a,2,b,1	a,13	a,1	-	a,1	b,1	a,2	a,7,b,3	a,3	a,3,b,1	b,10	b,4	a,12	a,8,b,4	-	b,3	b,1	a,2,b,1	b,1	a,1,b,2	a,4	a,4	b,2	a,1	a,1,b,2	b,1	a,2	a,4
Marker10977	LG10	34.377	Marker110172	90	aaxbb	a,17	b,15	b,3	a,1,b,3	a,3,b,2	a,1,b,3	b,1	a,10,b,8	a,2,b,1	a,6	a,1	a,4,b,3	b,3	a,2,b,1	a,1,b,3	-	a,7,b,2	a,4	a,6	a,6	a,3	b,2	a,6	a,1,b,4	a,7	a,1	b,3	b,5	a,4	b,1	a,1	b,3	b,4	a,2	a,3,b,2	a,1,b,1	a,5	a,2	a,2,b,2	a,1,b,3	a,1	b,1	a,7	a,8
Marker11803	LG10	35.222	Marker118044	151	aaxbb	a,15	b,19	b,5	a,2	a,2,b,4	a,3,b,2	a,2,b,1	a,8,b,12	b,2	a,8	-	a,2,b,5	b,5	a,5,b,2	a,1,b,3	a,4	a,1,b,5	a,8	a,7	a,2	a,4	b,6	a,3	a,3,b,3	a,3	-	b,11	b,4	a,2	a,5,b,3	a,1	b,2	b,6	-	a,1,b,2	a,5,b,3	a,5	a,2	a,3,b,2	a,2,b,1	a,2,b,1	b,5	a,6	a,10
Marker11801	LG10	35.616	Marker118044	17	aaxbb	a,14	b,18	b,4	a,2	a,2,b,4	a,3,b,2	a,2,b,1	a,8,b,13	b,2	a,8	-	a,1,b,5	b,5	a,5,b,2	a,1,b,3	a,4	a,1,b,5	a,8	a,7	a,2	a,4	b,6	a,3	a,3,b,3	a,3	-	b,11	b,3	a,2	a,5,b,3	a,1	b,2	b,6	-	a,1,b,2	a,5,b,3	a,4	a,2	a,3,b,2	a,3,b,1	a,2,b,1	b,5	a,6	a,10
Marker11802	LG10	35.729	Marker118044	34	aaxbb	a,14	b,18	b,4	a,2	a,2,b,4	a,3,b,2	a,2,b,1	a,8,b,13	b,2	a,8	-	a,1,b,5	b,5	a,5,b,2	a,1,b,3	a,4	a,1,b,5	a,8	a,7	a,2	a,4	b,6	a,3	a,3,b,3	a,3	-	b,11	b,3	a,2	a,5,b,3	a,1	b,2	b,6	-	a,1,b,2	a,5,b,3	a,4	a,2	a,3,b,2	a,3,b,1	a,2,b,1	b,5	a,6	a,10
Marker7900	LG10	36.575	Marker83858	122	aaxbb	a,22	b,24	b,11	-	b,3,a,5	b,3,a,3	b,1,a,3	b,10,a,2	b,1,a,1	a,1	b,3,a,4	b,5,a,2	b,4	b,2	b,3	a,3	b,1,a,3	a,9	a,5	a,3	a,6	-	a,6	b,3,a,1	a,1	b,4,a,1	b,3	b,13	a,2	b,1,a,3	b,5,a,3	b,6	b,12	b,3,a,4	b,4,a,2	a,1	-	a,2	b,1,a,3	b,9,a,3	b,1,a,1	b,11	a,5	a,13
Marker7901	LG10	36.575	Marker83858	204	aaxbb	a,22	b,24	b,11	-	b,3,a,5	b,3,a,3	b,1,a,3	b,10,a,2	b,1,a,1	a,1	b,3,a,4	b,5,a,2	b,4	b,2	b,3	a,3	b,1,a,3	a,9	a,5	a,3	a,6	-	a,6	b,3,a,1	a,1	b,4,a,1	b,3	b,13	a,2	b,1,a,3	b,5,a,3	b,6	b,12	b,3,a,4	b,4,a,2	a,1	-	a,2	b,1,a,3	b,9,a,3	b,1,a,1	b,11	a,5	a,13
Marker4394	LG10	40.19	Marker53443	81	aaxbb	a,39	b,16	b,5	a,2,b,1	a,10	a,1,b,2	b,1	a,5,b,2	a,1,b,2	a,4	a,7,b,4	a,4,b,5	b,6	a,1	a,2,b,1	a,4	b,4	a,2	a,3	a,1	a,4	b,1	a,1	a,1,b,2	a,2	a,4,b,1	b,10	b,7	a,3	a,6,b,2	a,5,b,3	b,1	b,2	a,4	b,3	a,3,b,2	a,4	a,5	a,1,b,1	a,4,b,5	a,3,b,9	b,2	a,4	a,11
Marker27	LG10	40.505	Marker12770	44	aaxbb	a,55	b,85	b,6	a,1,b,6	a,6	a,4,b,4	a,7,b,5	a,4,b,12	a,7,b,5	a,9	a,2,b,10	a,8,b,11	b,12	a,3,b,4	a,4,b,3	a,9	a,10,b,6	a,16	a,1	-	a,9	b,5	a,5	a,8,b,2	a,3	a,2,b,5	b,5	b,12	a,5	a,5,b,6	a,3,b,8	b,5	b,6	a,2,b,3	a,9,b,2	a,1,b,6	a,13	a,10	a,9,b,3	a,3,b,4	a,3,b,2	b,4	a,17	a,12
Marker28	LG10	40.505	Marker12770	201	aaxbb	a,55	b,87	b,6	a,1,b,6	a,5	a,4,b,4	a,7,b,5	a,4,b,12	a,6,b,5	a,9	a,2,b,10	a,8,b,12	b,12	a,3,b,4	a,4,b,4	a,9	a,10,b,5	a,17	a,1	-	a,9	b,5	a,5	a,8,b,2	a,6	a,2,b,5	b,5	b,12	a,5	a,5,b,6	a,2,b,8	b,5	b,6	a,2,b,3	a,9,b,2	a,1,b,7	a,14	a,10	a,9,b,3	a,3,b,4	a,3,b,2	b,4	a,17	a,12
Marker621	LG10	42.895	Marker18998	129	aaxbb	a,120	b,105	b,17	a,9,b,10	a,16	a,3,b,6	a,13,b,9	a,29,b,13	a,22	a,31	a,12,b,15	a,16,b,14	b,10	a,7,b,10	a,14,b,8	a,25	a,10,b,9	a,35	a,16	a,25	a,26	b,17	a,31	a,22,b,15	a,28	a,17,b,5	b,25	b,21	a,25	a,2,b,8	a,10,b,8	b,22	b,16	a,6,b,16	a,10,b,4	a,8,b,9	a,17	a,9	a,12,b,19	a,13,b,8	a,2,b,10	b,25	a,8	a,45
Marker5947	LG10	43.229	Marker67067	35	aaxbb	a,49	b,62	b,14	a,1,b,1	a,10	b,11	a,1,b,1	a,15,b,12	a,9	a,3	a,2,b,1	a,9,b,8	b,3	a,1	a,11,b,2	a,9	a,4,b,1	a,21	a,2	a,3	a,3	b,14	a,8	a,5,b,3	a,19	a,3,b,6	b,8	b,13	a,13	a,2,b,4	-	b,4	b,7	a,2,b,7	a,5,b,4	a,3,b,3	a,7	a,9	a,9,b,4	a,6,b,5	a,1,b,3	b,11	a,2	a,20
Marker3927	LG10	43.384	Marker49293	67	aaxbb	a,58	b,41	b,8	a,2,b,4	a,9	b,11	a,6,b,4	a,15,b,12	a,10	a,11	a,6,b,7	a,12,b,5	b,6	a,2,b,12	a,4,b,1	a,12	a,2,b,5	a,22	a,8	a,11	a,12	b,4	a,8	a,1,b,1	a,7	a,2,b,6	b,6	b,8	a,11	a,2,b,4	a,8,b,5	b,8	b,3	a,5,b,4	a,5,b,8	a,2,b,4	a,12	a,15	a,5,b,5	a,13,b,6	a,11,b,7	b,9	a,12	a,14
Marker3928	LG10	43.384	Marker49293	74	aaxbb	a,58	b,41	b,8	a,2,b,4	a,9	b,11	a,6,b,4	a,15,b,12	a,10	a,11	a,6,b,7	a,12,b,6	b,6	a,2,b,12	a,4,b,1	a,12	a,2,b,5	a,22	a,8	a,11	a,12	b,4	a,8	a,1,b,1	a,7	a,2,b,6	b,6	b,8	a,11	a,2,b,4	a,8,b,5	b,8	b,3	a,5,b,4	a,5,b,8	a,2,b,4	a,12	a,15	a,5,b,5	a,13,b,6	a,11,b,7	b,9	a,12	a,14
Marker3929	LG10	43.384	Marker49293	127	aaxbb	a,59	b,41	b,8	a,2,b,4	a,9	b,11	a,6,b,4	a,16,b,12	a,9	a,11	a,6,b,8	a,13,b,6	b,6	a,2,b,12	a,4,b,1	a,12	a,2,b,5	a,21	a,8	a,11	a,12	b,4	a,8	a,1,b,1	a,7	a,2,b,7	b,6	b,8	a,11	a,2,b,4	a,8,b,5	b,9	b,3	a,5,b,4	a,5,b,9	a,2,b,4	a,11	a,14	a,5,b,5	a,13,b,6	a,10,b,7	b,9	a,12	a,14
Marker3930	LG10	43.384	Marker49293	167	aaxbb	a,59	b,41	b,8	a,2,b,4	a,9	b,11	a,6,b,4	a,16,b,12	a,9	a,11	a,6,b,8	a,13,b,6	b,6	a,2,b,12	a,4,b,1	a,12	a,2,b,5	a,21	a,8	a,11	a,12	b,4	a,8	a,1,b,1	a,7	a,2,b,7	b,6	b,8	a,11	a,2,b,4	a,8,b,5	b,9	b,3	a,5,b,4	a,5,b,9	a,2,b,4	a,11	a,14	a,5,b,5	a,13,b,6	a,10,b,7	b,9	a,12	a,14
Marker2062	LG10	43.835	Marker32075	164	aaxbb	a,18	b,14	b,1	a,2	a,7	b,1	-	a,5	a,1	a,5	a,5,b,1	a,1,b,1	b,5	a,1,b,4	-	a,4,b,1	a,1	a,2	a,2	a,3	a,1	-	a,3	a,2,b,1	a,5	a,2	b,4	b,5	a,5	a,2,b,3	b,3	b,2	b,6	b,1	a,1	a,1	a,9	a,12	a,2,b,2	a,3,b,5	a,7	b,7	a,2	a,10
Marker16062	LG10	45.36	Marker194098	57	aaxbb	a,18	b,10	-	-	a,3	-	b,3	a,1	a,2	-	b,1	-	b,2	-	b,3	a,1	b,1	a,5	-	a,2	a,2	b,2	a,2	-	-	-	-	b,1	-	a,1,b,1	-	b,1	b,1	a,1,b,1	-	a,2	-	a,1	a,2,b,1	a,1	a,1,b,1	b,3	a,6	a,3
Marker8110	LG10	45.457	Marker85404	72	aaxbb	a,25	b,11	b,3	a,5	a,10	a,1,b,2	b,3	a,7,b,4	a,3	a,13	a,2,b,1	a,5,b,2	b,6	b,9	a,1,b,3	a,7	a,3,b,4	a,16	a,10	a,2	a,7	b,5	b,2	b,5	a,3,b,2	a,2,b,1	b,4	b,6	a,7	-	a,4,b,3	b,5	b,2	a,1,b,2	a,1,b,5	a,5	a,15	a,7	a,4,b,2	a,1,b,1	b,7	b,6	a,8	a,8
Marker2575	LG10	45.616	Marker36540	186	aaxbb	a,92	b,109	b,13	a,5,b,3	a,10	a,4,b,9	b,5	a,18,b,8	a,9	a,12	a,3,b,4	a,17,b,13	b,15	b,5	a,2,b,6	a,10	a,2,b,2	a,36	a,7	a,11	a,11	b,17	a,16	b,22	a,14	a,6,b,9	b,16	b,8	a,23	a,2,b,11	a,5,b,2	b,9	b,10	b,8	a,2,b,5	a,2,b,7	a,4	a,12	a,4,b,2	a,6,b,5	b,7	b,13	a,13	a,34
Marker5891	LG10	46.402	Marker66609	83	aaxbb	a,22	b,24	b,2	a,6,b,1	a,1	b,3	b,2	a,6,b,5	a,3	a,6,b,2	b,1	a,6,b,9	b,5	b,3	-	-	b,1	a,11	a,2	a,3	a,4	-	a,4	b,2	a,6	a,2,b,4	b,5	b,10	a,6	a,4,b,1	a,3	b,2	b,7	a,3,b,3	a,2	a,1,b,2	a,5	a,6	-	a,1,b,2	a,1,b,3	b,7	a,1	a,19
Marker3407	LG10	46.435	Marker44097	23	aaxbb	a,29	b,21	b,5	a,1,b,5	a,8	b,6	a,5	a,6,b,12	a,3	a,7	a,1,b,4	a,16,b,3	b,6	b,5	a,4,b,6	a,13	a,7,b,5	a,6	a,12	a,3	a,4	b,9	a,8	b,10	a,10	a,7,b,4	b,9	b,4	a,12	b,4	b,4	-	b,4	a,1,b,2	a,6	a,2,b,3	a,14	a,7	a,2,b,2	a,3,b,2	a,3	b,5	a,10	a,9
Marker8386	LG10	46.745	Marker87965	154	aaxbb	a,65	b,28	b,4	a,3,b,1	a,4	a,3	a,3	a,5,b,5	a,9	a,3	a,8,b,2	a,12,b,2	b,5	b,1	a,5,b,5	a,9	a,4	a,22	a,5	a,7	a,7	b,6	a,3	b,1	a,15	a,2,b,1	b,7	b,5	a,8	a,1,b,4	a,1,b,3	b,3	a,1,b,4	b,3	a,7	a,4	a,3	a,10	a,7,b,1	a,3,b,2	a,7	b,11	a,10	a,17
Marker2674	LG10	46.806	Marker37397	61	aaxbb	a,77	b,95	b,18	a,9,b,6	a,15	b,13	a,3,b,9	a,16,b,11	a,21	a,18	a,6,b,7	a,14,b,6	b,22	b,9	a,17,b,12	a,17	a,6,b,6	a,32	a,8	a,13	a,18	b,9	a,13	b,25	a,12	a,6,b,4	b,4	b,12	a,13	a,7,b,10	a,9,b,2	b,10	b,15	a,4,b,3	a,8,b,10	a,14	a,17	a,12	a,7,b,6	a,6,b,9	a,13	b,6	a,21	a,33
Marker5220	LG10	47.236	Marker60467	55	aaxbb	a,21	b,25	b,4	a,2	a,14	b,11	a,2,b,8	a,5,b,5	a,5	a,2	b,3	a,1,b,4	b,2	b,1	a,5,b,2	a,6	a,3,b,2	a,15	a,5	a,5	a,2	b,3	a,5	b,2	a,6	a,3,b,3	b,7	b,11	a,4	a,3,b,5	a,5,b,2	-	b,4	a,1,b,3	a,2,b,10	a,3,b,2	a,4	a,2	a,2,b,2	a,6,b,4	a,2,b,4	b,8	a,3	a,13
Marker8623	LG10	47.397	Marker89678	178	aaxbb	a,21	b,30	b,3	b,4	a,10	b,9	a,1	b,4,a,2	-	b,1,a,4	b,1	b,6,a,2	b,14	b,4	b,4,a,1	a,5	b,1,a,2	a,5	a,4	a,2	-	b,4	a,5	b,5,a,3	a,2	-	b,7	b,11	a,6	a,2	b,3	-	b,2	-	b,1	b,1	a,6	-	b,2	b,1,a,12	b,1,a,2	b,7	a,2	a,4
Marker7165	LG10	47.941	Marker77306	84	aaxbb	a,28	b,26	b,4	b,1,a,3	a,4	b,9	b,5,a,6	b,12,a,7	-	a,8	b,1	b,9,a,13	b,2	b,3	b,5,a,4	a,2	a,3	a,12	a,3	a,5	a,4	b,5	a,6	b,3	a,7	a,4	b,9	b,4	a,5	b,1,a,3	-	b,4	b,9	b,1,a,1	b,4	b,1	a,3	-	a,2	b,1,a,5	b,1,a,1	b,12	a,7	a,21
Marker15321	LG10	48.617	Marker169719	120	aaxbb	a,16	b,18	b,2	b,4,a,1	a,4	b,4	b,1,a,5	b,3,a,3	-	a,1	b,2,a,2	b,2,a,2	b,2	b,3	-	a,1	a,2	a,4	a,4	a,2	a,1	b,3	a,5	b,4	a,3	-	b,10	b,8	a,4	a,2	-	b,5	b,1	a,1	b,1,a,1	b,1,a,2	a,2	a,2	b,4,a,3	b,2,a,3	-	b,4	b,1,a,2	a,13
Marker13533	LG10	48.801	Marker138315	147	aaxbb	a,31	b,16	b,2	a,2,b,1	a,3	b,3	b,3	a,14,b,3	a,3	a,7	a,2,b,1	a,1,b,5	-	b,3	a,2,b,1	a,6	a,1	a,8	-	a,5	a,1	b,3	a,9	b,4	a,3	a,4	b,2	b,5	a,9	b,6	-	b,1	b,6	a,4	b,1	b,1	a,2	a,2	a,3,b,1	a,2,b,3	a,1	b,6	a,3,b,1	a,5
Marker11580	LG10	49.066	Marker115708	36	aaxbb	a,22	b,16	b,5	a,1,b,5	a,4	a,4,b,1	b,5	a,13,b,13	-	a,3	a,3,b,4	b,6	-	b,4	a,2,b,1	a,4	a,2	a,6	a,2	a,2	a,1	-	a,3	b,4	-	a,3	b,1	b,5	a,7,b,1	a,3,b,3	a,1,b,2	b,2	b,3	a,3,b,2	a,3,b,1	a,3,b,2	a,2	a,3	a,2,b,4	a,8,b,4	a,2,b,3	b,6	a,4	a,2
Marker12425	LG10	49.214	Marker124648	117	aaxbb	a,33	b,11	b,2	a,2,b,1	a,1	a,1,b,2	a,1,b,2	a,2,b,4	a,4,b,1	a,4	a,3,b,2	b,1	b,8	b,6	b,1	a,1	b,3	a,3	a,2	a,1	a,7	b,1	a,2	b,3	a,1	a,1,b,1	b,3	b,2	a,4	a,3,b,1	a,2,b,1	b,3	b,5	a,1,b,1	a,3,b,1	a,3,b,2	a,1	a,5	a,5,b,3	a,3,b,8	a,1,b,1	b,7	a,3	a,3
Marker12426	LG10	49.214	Marker124648	191	aaxbb	a,33	b,11	b,2	a,2,b,1	a,1	a,1,b,2	a,1,b,2	a,2,b,4	a,4,b,1	a,4	a,3,b,2	b,1	b,8	b,6	b,1	a,1	b,3	a,3	a,2	a,1	a,7	b,1	a,2	b,3	a,1	a,1,b,1	b,3	b,2	a,4	a,3,b,1	a,2,b,1	b,3	b,5	a,1,b,1	a,3,b,1	a,3,b,2	a,1	a,5	a,5,b,3	a,3,b,8	a,1,b,1	b,7	a,3	a,3
Marker12424	LG10	49.389	Marker124648	29	aaxbb	a,33	b,11	b,2	a,2,b,1	a,1	a,1,b,2	a,1,b,2	a,1,b,4	a,4,b,1	a,4	a,3,b,2	b,1	b,8	b,6	b,1	a,1	b,3	a,3	a,2	a,1	a,7	b,1	a,2	b,2	a,1	a,1,b,1	b,3	b,2	a,4	a,3,b,1	a,2,b,1	b,3	b,5	a,1,b,1	a,3,b,1	a,3,b,2	a,1	a,5	a,5,b,3	a,2,b,8	a,1,b,1	b,7	a,3	a,3
Marker5799	LG10	49.813	Marker65869	137	aaxbb	a,11	b,16	b,2	a,7,b,2	a,9	b,9	a,2,b,8	a,22,b,7	a,9	a,9	a,5,b,2	a,13,b,14	b,4	b,8	a,7,b,1	a,16	a,13,b,7	a,33	a,3	a,9	a,8	b,12	a,5	b,7	a,5	a,4,b,2	b,16	b,14	a,2	a,4,b,7	a,7,b,4	b,12	b,10	a,4,b,3	a,2,b,7	a,2,b,5	a,2	a,4	b,13	a,5,b,8	a,4,b,5	b,9	a,8	a,40
Marker5800	LG10	49.813	Marker65869	183	aaxbb	a,11	b,16	b,2	a,7,b,2	a,9	b,9	a,2,b,8	a,22,b,8	a,9	a,9	a,5,b,2	a,13,b,14	b,4	b,8	a,7,b,1	a,16	a,13,b,7	a,33	a,3	a,9	a,8	b,12	a,5	b,7	a,5	a,4,b,2	b,16	b,14	a,2	a,4,b,7	a,7,b,4	b,12	b,10	a,4,b,3	a,2,b,7	a,2,b,5	a,2	a,4	b,13	a,5,b,8	a,4,b,5	b,9	a,8	a,40
Marker2916	LG10	50.349	Marker39649	163	aaxbb	a,69	b,75	b,3	a,11	a,9	b,7	a,3,b,10	a,16,b,16	a,9	a,18	a,4	a,10,b,12	b,13	b,10	a,6,b,4	a,10	a,5,b,3	a,18	a,11	a,8	a,6	b,4	a,16	b,9	a,14	a,2,b,5	b,12	b,4	a,7	a,5,b,2	a,1,b,2	-	b,4	a,2,b,3	a,2,b,5	a,5,b,4	a,6	a,2	a,5	a,11,b,6	a,2,b,3	b,8	a,8	a,36
Marker2915	LG10	50.684	Marker39649	10	aaxbb	a,68	b,73	b,3	a,8,b,3	a,8	b,7	a,3,b,10	a,17,b,16	a,9	a,18	a,4	a,11,b,11	b,13	b,10	a,6,b,4	a,11	a,5,b,3	a,18	a,13	a,8	a,6	b,4	a,16	b,9	a,15	a,2,b,5	b,12	b,4	a,7	a,5,b,2	a,1,b,2	b,1	b,4	a,2,b,3	a,2,b,5	a,6,b,3	a,6	a,2	a,2,b,3	a,11,b,6	a,2,b,3	b,8	a,8	a,35
Marker7635	LG10	50.953	Marker81527	24	aaxbb	a,57	b,42	b,2	a,8,b,1	a,7	a,8,b,5	a,2	a,18,b,11	a,10	a,7	a,2,b,1	a,5,b,3	b,2	b,12	a,1	a,2	a,4,b,4	a,14	a,3	a,5	a,5	b,1	a,6	b,9	a,8	a,3,b,3	b,7	b,5	a,7	a,3,b,1	a,1,b,1	b,6	b,3	a,6	a,3,b,2	a,2,b,6	a,8	a,5,b,1	a,6,b,4	a,7,b,11	b,4	b,6	a,11	a,20
Marker4136	LG10	51.193	Marker51250	49	aaxbb	a,67	b,87	b,4	b,2,a,3	a,1	b,6	b,2,a,3	b,19,a,7	a,6	a,6	b,1,a,1	b,11,a,5	b,2	b,5	b,6,a,2	a,7	-	a,14	a,4	a,3	a,2	b,5	a,6	b,4	b,1,a,3	b,2,a,2	b,2	b,9	a,7	b,1,a,5	b,4,a,4	b,1	b,7	a,2	b,5,a,2	b,2,a,3	a,8	a,2	b,3,a,5	b,3,a,4	b,2	b,10	a,3	a,24
Marker14411	LG10	51.218	Marker151277	53	aaxbb	a,28	b,27	b,1	a,3,b,1	a,1	b,4	a,4	a,1,b,5	a,3	a,8	b,2	a,7,b,2	b,3	b,1	a,1,b,2	a,5	a,2,b,2	a,8	a,3	a,1	a,8	b,2	a,9	a,2,b,2	a,6	b,3	b,6	b,7	a,2	a,1,b,3	-	b,1	b,4	a,2	a,7,b,4	-	-	a,1	b,1	a,1,b,3	a,1,b,1	b,5	a,2	a,3
Marker14005	LG10	51.722	Marker145197	191	aaxbb	a,36	b,17	b,4	b,1	a,2	b,1	b,2	a,8,b,13	a,3	a,4	a,1	a,4,b,3	-	b,3	a,4,b,1	a,2	a,1,b,2	a,7	a,6	a,2	a,2	b,2	a,4	b,7	a,1	a,3,b,1	b,7	b,2	a,8	a,5,b,1	-	b,1	b,3	a,2,b,1	a,2,b,1	a,2,b,3	a,3	a,1	a,2,b,9	a,4,b,2	a,1,b,1	b,4	a,4	a,11
Marker7850	LG10	51.837	Marker83602	130	aaxbb	a,41	b,47	b,9	b,2	a,2	b,6	b,2	a,8,b,9	a,12	a,8	a,3,b,3	a,12,b,14	b,5	a,3,b,4	a,3	a,4	a,4,b,2	a,21	a,6	a,9	a,1	b,6	a,7	b,2	a,10	a,4,b,1	b,7	b,6	a,6	a,4,b,1	a,1,b,4	b,5	b,2	a,1,b,2	a,2,b,2	a,4,b,4	a,7	a,3	a,9,b,4	a,6,b,3	a,5,b,1	b,9	a,10	a,27
Marker7851	LG10	51.837	Marker83602	166	aaxbb	a,41	b,47	b,9	b,2	a,2	b,6	b,2	a,8,b,9	a,12	a,8	a,3,b,3	a,12,b,14	b,5	a,3,b,4	a,3	a,4	a,4,b,2	a,21	a,6	a,9	a,1	b,6	a,7	b,2	a,10	a,4,b,1	b,7	b,6	a,6	a,4,b,1	a,1,b,4	b,5	b,2	a,1,b,2	a,2,b,2	a,4,b,4	a,7	a,3	a,8,b,5	a,6,b,3	a,5,b,1	b,9	a,10	a,27
Marker5198	LG10	52.333	Marker60316	138	aaxbb	a,39	b,44	b,3	a,4,b,6	a,11	a,2,b,5	b,3	a,6,b,10	a,8	a,18	a,1,b,6	a,20,b,8	b,14	b,11	a,4,b,3	a,12	a,4,b,3	a,16	a,15	a,8	a,3	b,5	a,7	b,4	a,11	a,4,b,3	b,7	b,9	a,6	a,1,b,3	a,2,b,8	b,9	b,4	a,3,b,2	a,2,b,8	a,5,b,4	a,16	a,6	a,6,b,4	b,6	a,3,b,2	b,6	a,5	a,27
Marker2833	LG10	52.492	Marker38799	86	aaxbb	a,32	b,41	b,10	a,9,b,4	a,8	a,6,b,9	a,4,b,14	a,16,b,21	a,12	a,23	a,11,b,2	a,21,b,20	b,21	b,8	a,6,b,4	a,16	a,5,b,5	a,27	a,17	a,20	a,15	b,10	a,11	b,23	a,10	a,11,b,9	b,16	b,14	a,22	a,8,b,12	a,6,b,7	b,25	b,18	a,5,b,6	a,5,b,9	a,6,b,13	a,16	a,10	a,5,b,10	a,18,b,16	a,4,b,2	b,23	a,20	a,23
Marker8918	LG10	52.815	Marker92127	16	aaxbb	a,14	b,14	b,6	a,3	a,8	a,5,b,5	a,1,b,9	a,13,b,11	a,7	a,4	a,2	a,9,b,8	b,3	b,2	a,2,b,4	a,8	a,2,b,4	a,16	a,3	a,5	a,10	b,11	a,11	b,6	a,8	a,3,b,5	b,3	b,7	a,9	a,6,b,2	a,2,b,7	b,8	b,6	a,7,b,1	a,2,b,3	a,3,b,2	a,6	a,2	a,1,b,2	a,5,b,6	a,3,b,3	b,8	a,6	a,14
Marker8919	LG10	52.815	Marker92127	124	aaxbb	a,16	b,14	b,7	a,3	a,8	a,5,b,5	a,1,b,9	a,14,b,10	a,7	a,4	a,2	a,9,b,7	b,3	b,2	a,2,b,4	a,8	a,2,b,4	a,16	a,3	a,5	a,10	b,11	a,11	b,6	a,8	a,3,b,5	b,3	b,7	a,9	a,6,b,2	a,2,b,7	b,8	b,6	a,7,b,1	a,2,b,3	a,3,b,2	a,6	a,2	a,1,b,2	a,5,b,6	a,3,b,2	b,8	a,6	a,14
Marker8920	LG10	52.815	Marker92127	148	aaxbb	a,16	b,14	b,7	a,3	a,8	a,5,b,5	a,1,b,9	a,14,b,10	a,7	a,4	a,2	a,9,b,7	b,3	b,2	a,2,b,4	a,8	a,2,b,4	a,16	a,3	a,5	a,10	b,11	a,11	b,6	a,8	a,3,b,5	b,3	b,7	a,9	a,6,b,2	a,2,b,7	b,8	b,6	a,7,b,1	a,2,b,3	a,3,b,2	a,6	a,2	a,1,b,2	a,5,b,6	a,3,b,2	b,8	a,6	a,14
Marker8921	LG10	52.815	Marker92127	166	aaxbb	a,16	b,14	b,7	a,3	a,8	a,5,b,5	a,1,b,9	a,14,b,10	a,7	a,4	a,2	a,9,b,7	b,3	b,2	a,2,b,4	a,8	a,2,b,4	a,16	a,3	a,5	a,10	b,11	a,11	b,6	a,8	a,3,b,5	b,3	b,7	a,9	a,6,b,2	a,2,b,7	b,8	b,6	a,7,b,1	a,2,b,3	a,3,b,2	a,6	a,2	a,1,b,2	a,5,b,6	a,3,b,2	b,8	a,6	a,14
Marker14452	LG10	54.034	Marker151968	120	aaxbb	a,19	b,33	b,1	-	a,1	b,2,a,2	b,2	b,14,a,10	a,3	a,3	b,2,a,3	b,11,a,4	b,10	b,16	b,2,a,3	a,4	b,2,a,1	a,15	a,4	a,8	a,4	b,10	a,13	b,4	a,6	b,1,a,1	b,4	b,9	a,9	b,5,a,2	b,3	b,3	b,9	b,2,a,2	b,1,a,2	b,3,a,4	a,2	a,2	-	b,6,a,1	b,5,a,2	b,15	a,5	a,15
Marker8447	LG10	54.768	Marker88384	16	aaxbb	a,28	b,17	b,2	b,3,a,2	a,8	b,12,a,4	b,4	b,10,a,9	a,2	a,10	b,4,a,3	b,13,a,7	b,2	b,7	b,2,a,4	a,9	b,11	a,17	a,7	a,5	a,6	b,11	a,12	b,9	a,4	b,8,a,5	b,10	b,11	a,2	b,1,a,1	b,7	b,4	b,8	b,6,a,2	b,4,a,2	b,2,a,2	a,9	-	b,2,a,6	b,8,a,6	b,7,a,1	b,15	a,11	a,14
Marker8448	LG10	54.768	Marker88384	20	aaxbb	a,28	b,17	b,2	b,3,a,2	a,8	b,12,a,4	b,4	b,10,a,9	a,2	a,10	b,4,a,3	b,13,a,7	b,2	b,7	b,2,a,4	a,9	b,11	a,17	a,7	a,5	a,6	b,11	a,12	b,9	a,4	b,8,a,5	b,10	b,11	a,2	b,1,a,1	b,7	b,4	b,8	b,6,a,2	b,4,a,2	b,2,a,2	a,9	-	b,2,a,6	b,8,a,6	b,7,a,1	b,15	a,11	a,14
Marker9042	LG10	54.921	Marker93147	185	aaxbb	a,27	b,24	b,6	b,2,a,4	a,7	b,11	b,2	b,16,a,8	a,5	a,14	b,1,a,1	b,10,a,7	b,5	b,6	b,7,a,1	a,4	b,4,a,3	a,15	a,8	a,6	a,1	b,3,a,1	a,8	b,3	b,1,a,5	b,3,a,4	b,6	b,13	a,7	b,5,a,2	b,3	b,1	b,11	b,1,a,4	b,6,a,2	b,3,a,2	a,5	a,1	b,3,a,3	b,5,a,4	b,2,a,3	b,12	a,13	a,17
Marker9043	LG10	54.921	Marker93147	193	aaxbb	a,27	b,24	b,6	b,2,a,4	a,7	b,11	b,2	b,16,a,8	a,5	a,14	b,1,a,1	b,10,a,7	b,5	b,6	b,7,a,1	a,4	b,4,a,3	a,15	a,8	a,6	a,1	b,3,a,1	a,8	b,3	b,1,a,5	b,3,a,4	b,6	b,13	a,7	b,5,a,2	b,3	b,1	b,11	b,1,a,4	b,6,a,2	b,3,a,2	a,5	a,1	b,3,a,3	b,5,a,4	b,2,a,3	b,12	a,13	a,17
Marker4215	LG10	54.931	Marker52036	22	aaxbb	a,53	b,35	b,14	a,2,b,1	a,10	b,10	a,1,b,6	a,12,b,14	a,12	a,10	a,5,b,7	a,8,b,18	a,2,b,11	b,8	a,11,b,4	a,19	a,7,b,2	a,39	a,4	a,8	a,6	b,14	a,16	b,11	a,8	a,9,b,3	b,8	b,5	a,5	a,3,b,3	b,5	b,18	b,8	a,1,b,2	a,8,b,1	a,8,b,7	a,10	a,16	a,7,b,9	a,6,b,8	a,3,b,2	b,14	a,6	a,35
Marker7555	LG10	55.444	Marker80855	50	aaxbb	a,36	b,35	b,5	b,7	a,8	b,4,a,3	b,5,a,1	b,11,a,5	a,5	a,9	b,3,a,8	b,9,a,9	b,6	b,7	b,1,a,3	a,9	b,6,a,6	a,18	a,2	a,10	a,6	b,10	a,6	b,4	a,4	a,4	b,7	b,8	a,6	b,4,a,1	-	b,2	b,16	b,9,a,2	b,6,a,4	b,5	a,6	a,7	b,10,a,8	b,3,a,6	b,2,a,2	b,9	a,3	a,25
Marker61	LG10	55.752	Marker12933	16	aaxbb	a,50	b,53	b,35	a,16,b,11	a,20	a,16,b,9	a,7,b,18	a,29,b,32	a,32	a,34	a,19,b,14	a,25,b,20	b,29	b,17	a,12,b,10	a,44	a,10,b,18	a,45	a,25	a,36	a,26	b,14	a,31	b,25	a,38	a,14,b,15	b,30	b,32	a,20	a,10,b,5	a,12,b,17	b,26	b,27	a,7,b,14	a,15,b,21	a,16,b,14	a,26	a,27	a,18,b,13	a,12,b,14	a,12,b,4	b,31	a,24	a,56
Marker2029	LG10	55.936	Marker31807	115	aaxbb	a,73	b,47	b,14	a,9,b,5	a,11	a,6,b,3	a,5,b,15	a,17,b,8	a,14	a,20	a,6,b,7	a,6,b,9	b,1	b,9	a,8,b,5	a,17	a,9,b,3	a,25	a,12	a,7	a,8	b,4	a,11	b,8	a,8	a,4,b,2	b,18	b,11	a,20	a,11,b,8	a,6,b,3	b,9	b,13	a,11,b,7	a,6,b,5	a,7,b,5	a,20	a,12	a,7,b,9	a,7,b,5	a,3,b,5	b,15	a,15	a,18
Marker7712	LG10	55.936	Marker82234	182	aaxbb	a,49	b,42	b,12	a,7,b,2	a,11	a,8,b,5	a,5,b,5	a,10,b,9	a,7	a,17	a,2,b,7	a,7,b,3	b,7	b,9	a,7,b,10	a,10	a,5,b,9	a,15	a,12	a,10	a,10	b,6	a,20	b,5	a,8	a,6,b,4	b,13	b,6	a,12	a,7,b,4	a,3,b,4	b,4	b,11	a,4,b,4	a,10,b,5	a,9,b,3	a,7	a,3	a,3,b,7	a,11,b,9	a,7,b,4	b,11	a,13	a,27
Marker2999	LG10	56.09	Marker40254	118	aaxbb	a,47	b,61	b,7	b,3,a,8	a,7	b,1,a,5	b,10,a,1	b,13,a,13	a,5	a,6	b,9,a,4	b,12,a,15	b,12	b,7	b,5,a,5	a,9	b,2,a,6	a,22	a,9	a,11	a,7	b,11,a,1	a,8	b,5	a,12	b,10	b,14	b,9	a,9	b,9,a,2	b,3,a,4	b,7	b,10	b,4,a,9	b,3,a,3	b,2,a,8	a,9	a,6	b,4,a,4	b,9,a,1	b,6,a,4	b,12	a,6	a,29
Marker3000	LG10	56.09	Marker40254	153	aaxbb	a,47	b,61	b,7	b,3,a,8	a,7	b,1,a,5	b,10,a,1	b,13,a,13	a,5	a,6	b,9,a,4	b,12,a,15	b,12	b,7	b,5,a,5	a,9	b,2,a,6	a,22	a,9	a,11	a,7	b,11,a,1	a,8	b,5	a,12	b,10	b,14	b,9	a,9	b,9,a,2	b,3,a,4	b,7	b,10	b,4,a,9	b,3,a,3	b,2,a,8	a,9	a,6	b,4,a,4	b,9,a,1	b,6,a,4	b,12	a,6	a,29
Marker17918	LG10	56.191	Marker356030	119	aaxbb	a,23	b,16	b,4	b,5	a,4	-	a,4,b,2	a,2,b,6	a,1	a,3	a,1	a,6,b,13	b,1	b,2	a,2,b,1	a,4	a,5,b,2	a,18	a,1	a,5	a,1	b,1	a,1	b,5	a,6	a,2,b,2	b,5	b,8	a,8	a,2	-	b,2	b,5	b,1	a,1,b,2	a,2,b,2	a,2	a,2	a,1,b,5	a,2	a,3,b,1	b,1	a,7	a,23
Marker9997	LG10	56.756	Marker101234	172	aaxbb	a,46	b,37	b,8	b,1	a,9	b,6	a,2,b,2	a,4,b,7	a,6	a,3	a,1,b,1	a,9,b,2	b,3	b,2	a,3	a,1	a,2,b,4	a,11	a,4	a,3	a,4	a,1,b,3	a,5	-	a,4	a,6,b,1	b,9	b,6	a,7	a,2	a,1,b,5	b,2	b,2	b,2	a,2	a,2,b,2	a,5	a,6	a,3,b,2	a,2,b,4	a,2	b,12	a,6	a,12
Marker9996	LG10	56.979	Marker101234	163	aaxbb	a,46	b,37	b,8	b,1	a,9	b,6	a,2,b,2	a,4,b,7	a,6	a,3	a,1,b,1	a,9,b,2	b,3	b,2	a,3	a,1	a,2,b,4	a,11	a,4	a,3	a,4	a,1,b,3	a,5	-	a,4	a,6,b,1	b,9	b,6	a,7	a,2	a,1,b,5	b,2	b,2	b,2	a,2	a,2,b,2	a,5	a,6	a,3,b,2	a,2,b,4	a,2	b,12	a,6	a,12
Marker14761	LG10	57.506	Marker157927	134	aaxbb	a,32	b,34	-	b,2	a,2	-	b,6	a,6,b,6	a,3	-	a,1	a,2,b,3	-	b,1	-	a,5,b,1	a,1	a,4	a,3	a,1	a,2	b,1	a,7	b,1	a,1	b,1	b,3	b,2	a,2	a,2	a,1,b,1	-	b,2	a,2	a,4,b,3	a,1,b,2	-	-	a,1,b,1	a,4,b,2	a,1	b,5	a,3	a,16
Marker14762	LG10	57.506	Marker157927	178	aaxbb	a,32	b,34	-	b,2	a,2	-	b,6	a,6,b,6	a,3	-	a,1	a,2,b,3	-	b,1	-	a,5,b,1	a,1	a,4	a,3	a,1	a,2	b,1	a,7	b,1	a,1	b,1	b,3	b,2	a,2	a,2	a,1,b,1	-	b,2	a,2	a,4,b,3	a,1,b,2	-	-	a,1,b,1	a,4,b,2	a,1	b,5	a,3	a,16
Marker7512	LG10	57.747	Marker80480	194	aaxbb	a,14	b,26	b,2	b,4,a,2	a,9	a,2	b,4	b,5,a,6	-	a,1	b,4,a,8	b,2,a,2	b,3	b,3	b,2,a,2	a,1	-	a,4	a,3	a,1	a,3	-	a,2	b,5	a,1	b,1	b,2	b,3	a,5	b,5,a,3	b,2,a,1	b,4	b,3	a,2	b,5,a,2	b,2,a,1	-	a,1	b,2,a,3	b,3,a,3	b,4,a,3	b,14	a,1	a,17
Marker2172	LG10	58.462	Marker33166	34	aaxbb	a,82	b,76	b,7	b,1,a,2	a,6	b,4,a,4	b,2	b,15,a,6	a,5	a,10	b,7,a,8	b,4,a,3	b,10	b,15	b,4,a,5	a,12	a,3	a,16	a,8	-	a,9	b,4	a,7	b,5	a,4	b,4,a,2	b,10	b,8	a,8	b,6,a,5	b,4,a,3	b,9	b,7	b,4,a,3	b,3,a,4	b,3,a,1	a,6	a,10	b,6,a,4	b,7,a,8	b,6,a,2	b,9	a,4	a,14
Marker2174	LG10	58.462	Marker33166	82	aaxbb	a,82	b,76	b,7	b,1,a,2	a,6	b,4,a,4	b,2	b,15,a,6	a,5	a,10	b,7,a,8	b,4,a,3	b,10	b,15	b,4,a,5	a,12	a,3	a,16	a,8	-	a,9	b,4	a,7	b,5	a,4	b,4,a,2	b,10	b,8	a,8	b,6,a,5	b,4,a,3	b,9	b,7	b,4,a,3	b,3,a,4	b,3,a,1	a,6	a,10	b,6,a,4	b,7,a,8	b,6,a,2	b,9	a,4	a,14
Marker2175	LG10	58.462	Marker33166	170	aaxbb	a,80	b,74	b,7	b,1,a,2	a,6	b,4,a,4	b,2	b,16,a,6	a,5	a,10	b,7,a,8	b,4,a,3	b,10	b,14	b,4,a,5	a,12	a,3	a,16	a,8	-	a,9	b,4	a,6	b,5	a,4	b,4,a,2	b,10	b,8	a,8	b,6,a,5	b,3,a,3	b,10	b,6	b,4,a,3	b,3,a,3	b,3,a,1	a,6	a,10	b,6,a,4	b,7,a,8	b,6,a,2	b,8	a,4	a,12
Marker2173	LG10	58.538	Marker33166	58	aaxbb	a,82	b,76	b,7	b,1,a,2	a,6	b,4,a,4	b,2	b,15,a,6	a,5	a,10	b,7,a,8	b,4,a,3	b,10	b,15	b,4,a,5	a,12	a,3	a,16	a,8	-	a,9	b,4	a,7	b,5	a,4	b,4,a,2	b,10	b,8	a,8	b,6,a,5	b,4,a,3	b,9	b,7	b,4,a,3	b,3,a,4	b,3,a,1	a,6	a,10	b,6,a,4	b,7,a,8	b,6,a,2	b,9	a,4	a,14
Marker2537	LG10	58.85	Marker36143	67	aaxbb	a,49	b,47	b,13	a,7,b,17	a,19	a,23,b,9	a,6,b,27	a,21,b,16	a,19	a,14	a,16,b,8	a,19,b,12	a,3,b,17	b,20	a,8,b,6	a,18	a,6,b,11	a,31	a,19	a,20	a,19	b,9	a,24	b,11	a,16	a,12,b,14	a,1,b,11	b,23	a,29	a,10,b,5	a,12,b,12	b,17	b,18	a,18,b,6	a,10,b,15	a,6,b,12	a,14	a,10	a,8,b,12	a,14,b,10	a,8,b,4	b,12	a,26	a,28
Marker2538	LG10	58.85	Marker36143	192	aaxbb	a,49	b,46	b,13	a,7,b,17	a,19	a,23,b,9	a,6,b,27	a,21,b,16	a,19	a,14	a,16,b,8	a,19,b,11	a,3,b,17	b,20	a,8,b,6	a,18	a,6,b,11	a,31	a,19	a,20	a,19	b,9	a,24	b,11	a,16	a,12,b,14	a,1,b,11	b,23	a,29	a,10,b,5	a,12,b,12	b,17	b,18	a,18,b,6	a,10,b,15	a,6,b,12	a,14	a,10	a,8,b,13	a,14,b,10	a,8,b,4	b,12	a,26	a,29
Marker12662	LG10	59.894	Marker127350	17	aaxbb	a,27	b,13	b,3	a,1	a,2	a,2,b,1	a,1,b,5	a,14,b,15	a,5	a,7	a,2,b,1	a,3,b,8	b,3	b,2	a,1,b,1	a,4	a,4,b,1	a,6	a,6	a,11	a,1	b,4	a,4,b,2	b,3	a,2	a,1,b,5	b,5	b,4	a,1	a,2,b,1	a,2	a,2,b,3	b,1	a,3,b,3	a,3,b,6	a,3,b,2	a,4	a,1	a,1,b,1	b,4	a,5,b,3	b,1	a,5	a,9
Marker12118	LG10	59.942	Marker121238	74	aaxbb	a,19	b,19	b,5	-	a,3	b,1,a,3	-	b,3,a,1	a,2	a,6	b,2,a,1	b,8,a,1	b,4	b,6	b,1,a,4	a,1	b,4,a,1	a,5	-	-	a,4	b,1	b,2,a,1	b,10	b,1	b,1	-	b,4	a,1	b,4,a,1	b,3	b,1	b,6	b,1,a,1	a,2	b,3,a,1	a,3	a,4	b,1	b,5,a,4	b,3,a,5	b,7	a,2	a,7
Marker12015	LG10	60.158	Marker120168	62	aaxbb	a,17	b,16	b,3	a,4,b,2	a,3	a,2,b,2	-	a,6,b,7	a,1	a,3	a,4,b,2	a,4,b,3	b,6	b,1	a,1	a,1	b,1	a,7	a,2	a,9	a,1	b,4	a,3,b,1	-	b,2	a,3,b,1	b,3	b,10	a,2	b,2	a,1,b,1	b,2	b,3	a,1,b,1	a,1,b,2	a,3,b,2	a,1	a,3	b,2	a,3	a,2,b,3	b,6	a,2	a,18
Marker8874	LG10	60.245	Marker91816	154	aaxbb	a,17	b,20	b,3	a,4,b,10	a,3	a,1,b,5	a,2,b,4	a,4,b,5	a,6	a,11	a,3,b,2	a,2	b,2	b,8	b,3	a,3	a,2,b,1	a,13	a,1	a,9	a,3	b,6	a,4,b,5	b,6	a,5	a,1	a,1,b,6	b,7	a,7	a,4,b,3	b,4	-	b,6	a,4,b,1	a,2,b,8	a,1,b,1	a,4	a,4	a,5,b,3	a,4,b,3	a,7,b,4	b,2	a,4	a,14
Marker3043	LG10	60.382	Marker40647	5	aaxbb	a,40	b,54	b,5	b,10,a,6	a,5	b,7,a,2	b,4,a,2	b,30,a,6	a,8	a,16	b,2,a,7	b,9,a,11	b,4	b,12	b,13,a,2	a,15	b,6,a,10	a,27	a,12	a,9	a,8	b,1	b,8,a,1	b,8	b,13,a,3	b,8,a,9	b,16	b,15	a,17	b,3,a,2	b,8,a,6	b,13	b,10	b,9,a,5	b,7,a,6	b,4,a,8	a,12	a,14	b,5,a,5	b,11,a,10	b,10,a,2	b,22	a,15	a,15
Marker3044	LG10	60.873	Marker40647	57	aaxbb	a,40	b,54	b,5	b,10,a,6	a,5	b,7,a,2	b,4,a,2	b,30,a,6	a,8	a,16	b,2,a,7	b,9,a,11	b,4	b,12	b,13,a,2	a,15	b,6,a,10	a,27	a,12	a,9	a,8	b,1	b,8,a,1	b,8	b,13,a,3	b,7,a,10	b,16	b,15	a,17	b,3,a,2	b,8,a,6	b,13	b,10	b,9,a,5	b,7,a,6	b,4,a,8	a,12	a,14	b,5,a,5	b,11,a,10	b,12	b,22	a,15	a,15
Marker2472	LG10	61.591	Marker35617	169	aaxbb	a,62	b,56	b,12	a,4,b,4	a,4	a,4,b,8	a,1,b,5	a,10,b,13	a,5	a,16	a,4,b,3	a,8,b,13	b,2	b,11	a,2,b,3	a,7,b,1	a,8,b,3	a,25	a,8	a,8	a,8,b,1	b,9	a,7,b,3	b,13	a,3,b,4	a,2,b,1	a,1,b,11	b,4	a,7	a,3,b,11	a,7,b,2	b,5	b,7	a,7,b,4	a,1,b,5	b,5	a,6	a,9	a,8	a,10,b,3	a,10,b,4	b,10	a,10	a,28
Marker3457	LG10	61.728	Marker44669	25	aaxbb	a,116	b,36	b,2	a,7,b,5	a,15	a,2,b,2	a,1,b,1	a,17,b,5	a,3	a,12	a,6	a,16	b,1	b,8	a,5,b,4	a,13	a,8,b,1	a,21	a,13	a,5	a,6	b,1	a,9,b,3	b,5	a,2,b,1	a,1,b,1	b,1	b,2	a,12	a,12,b,2	a,3	b,3	b,3	a,9,b,2	a,9,b,2	a,4	a,10	a,10	a,7,b,2	a,12,b,2	a,7,b,1	b,2	a,10	a,38
Marker3458	LG10	61.974	Marker44669	48	aaxbb	a,116	b,36	b,2	a,7,b,5	a,15	a,2,b,2	a,1,b,1	a,17,b,5	a,3	a,12	a,6	a,16	b,1	b,8	a,5,b,4	a,13	a,8,b,1	a,21	a,13	a,5	a,6	b,1	a,9,b,3	b,5	a,2,b,1	a,1,b,1	b,1	b,2	a,12	a,12,b,2	a,3	b,3	b,3	a,9,b,2	a,9,b,2	a,4	a,10	a,10	a,7,b,2	a,12,b,2	a,7,b,1	b,2	a,10	a,38
Marker3459	LG10	62.033	Marker44669	199	aaxbb	a,117	b,37	b,2	a,7,b,5	a,15	a,2,b,2	a,1,b,1	a,17,b,5	a,3	a,12	a,6	a,17	b,1	b,8	a,5,b,4	a,13	a,8,b,1	a,21	a,13	a,5	a,6	b,1	a,9,b,3	b,5	a,2,b,1	a,1,b,2	b,1	b,2	a,12	a,12,b,2	a,3	b,3	b,3	a,9,b,2	a,9,b,2	a,4	a,10	a,10	a,7,b,2	a,14	a,7,b,1	b,2	a,10	a,38
Marker1640	LG10	62.151	Marker28740	33	aaxbb	a,76	b,73	b,16	a,4,b,3	a,6	a,4,b,6	a,6,b,15	a,19,b,11	a,15	a,16	a,5,b,12	a,18,b,7	b,4	b,8	a,14,b,6	a,17	a,6,b,9	a,21	a,10	a,9	a,12	b,8	a,7,b,11	b,13	a,3,b,10	a,5,b,11	b,11	a,1,b,24	a,14	a,5,b,3	a,5,b,7	b,7	b,14	a,5,b,7	a,12,b,10	a,7,b,1	a,13	a,7	b,11	a,21	a,1,b,6	b,8	a,8	a,14
Marker179	LG10	62.274	Marker14269	113	aaxbb	a,88	b,90	b,28	a,29,b,9	a,34	a,16,b,20	b,31	a,33,b,32	a,33	a,47	a,17,b,13	a,26,b,39	b,42	b,32	a,18,b,21	a,36	a,16,b,9	a,63	a,32	a,31	a,30	b,26	a,21,b,17	b,25	a,11,b,12	a,17,b,17	b,23	b,34	a,43	a,8,b,19	a,19,b,16	b,27	b,32	a,12,b,17	a,16,b,21	a,19,b,15	a,36	a,36	a,24,b,19	a,21,b,16	a,11,b,13	b,31	a,27	a,30
Marker9170	LG10	63.152	Marker94148	23	aaxbb	a,20	b,15	-	a,2,b,2	a,4	a,4,b,4	b,5	a,8,b,9	a,2	a,2	a,1	a,4,b,10	b,5	b,10	b,1	a,4	a,5,b,2	a,16	a,5	a,5	a,3	b,7	a,1,b,2	b,1	a,3,b,4	b,1	b,6	b,4	a,4	a,3,b,4	b,1	b,4	b,5	a,4,b,1	a,2,b,5	a,5	a,3	a,5	a,3	a,2,b,3	a,2,b,1	b,3	a,4	a,12
Marker7367	LG10	63.433	Marker78994	28	aaxbb	a,30	b,23	-	a,4,b,4	a,3	a,2,b,2	a,1,b,5	a,8,b,8	a,8	a,7	b,3	a,9,b,10	-	b,2	a,4,b,3	a,7	a,3,b,7	a,15	a,4	a,6	a,1	b,5	a,4,b,2	-	a,5,b,2	a,5	b,8	b,8	a,5	-	a,2,b,1	b,3	b,9	a,3,b,1	a,1	a,3,b,3	a,5	a,3	a,3	b,5	a,1,b,5	b,5	a,5	a,18
Marker7368	LG10	63.433	Marker78994	50	aaxbb	a,30	b,23	-	a,4,b,3	a,3	a,2,b,2	a,1,b,5	a,8,b,8	a,8	a,7	b,3	a,9,b,10	-	b,2	a,4,b,3	a,7	a,3,b,7	a,15	a,4	a,6	a,1	b,5	a,4,b,2	-	a,5,b,2	a,5	b,8	b,8	a,5	-	a,2,b,1	b,3	b,9	a,3,b,1	a,1	a,3,b,3	a,5	a,3	a,3	b,5	a,1,b,5	b,5	a,5	a,18
Marker12837	LG10	63.628	Marker129525	172	aaxbb	a,29	b,43	b,7	b,1,a,2	a,5	b,1	b,1	b,7,a,5	a,6	a,5	b,1	b,6,a,13	b,2	b,6	b,5,a,1	b,2,a,3	b,1,a,5	a,23	a,3	a,8	-	b,5	b,1,a,5	b,4	b,2,a,1	a,3	b,2	b,7	a,4	a,6	-	b,1	b,6	a,3	a,6	-	a,4	a,3	b,1,a,3	-	-	b,3	a,8	a,10
Marker11107	LG10	66.005	Marker111275	15	aaxbb	a,24	b,17	b,9	a,5,b,5	a,4	a,8,b,7	a,1,b,2	a,5,b,17	a,11	a,6	a,2,b,11	a,7,b,17	b,6	b,4	a,3,b,2	a,4	a,6,b,1	a,9	a,2	a,4	a,8	b,4	a,6,b,2	-	a,5,b,5	a,4,b,5	b,6	b,9	a,7	a,3	a,1	b,3	b,9	a,1,b,3	a,3	a,3,b,2	a,4	a,4	a,1,b,2	a,8,b,4	a,1,b,3	b,5	a,7	a,15
Marker11108	LG10	66.005	Marker111275	56	aaxbb	a,24	b,17	b,9	a,5,b,5	a,4	a,8,b,7	a,1,b,2	a,5,b,17	a,11	a,6	a,2,b,11	a,7,b,17	b,6	b,4	a,3,b,2	a,4	a,6,b,1	a,9	a,2	a,4	a,8	b,4	a,6,b,2	-	a,5,b,5	a,4,b,5	b,6	b,9	a,7	a,3	a,1	b,3	b,9	b,4	a,3	a,3,b,2	a,4	a,4	a,1,b,2	a,8,b,4	a,1,b,3	b,5	a,7	a,15
Marker4387	LG10	66.608	Marker53423	21	aaxbb	a,35	b,30	b,4	a,6,b,2	a,9	a,4,b,4	a,1,b,3	a,12,b,8	a,7	a,10	a,1,b,1	a,1,b,4	b,3	b,4	a,1,b,8	a,7	a,4,b,1	a,9,b,1	a,4	a,6	a,2	b,1	b,4	b,5	a,2,b,2	a,3,b,1	b,7	b,7	a,6	a,1	a,5	b,5	b,5	b,3	a,2	a,1,b,2	a,8	a,3	a,1,b,4	a,4,b,3	a,3,b,4	b,4	a,4	a,16
Marker4388	LG10	67.258	Marker53423	55	aaxbb	a,35	b,30	b,4	a,6,b,2	a,9	a,4,b,4	a,1,b,3	a,12,b,8	a,7	a,10	a,1,b,1	a,1,b,4	b,3	b,4	a,1,b,8	a,7	a,4,b,1	a,9,b,1	a,4	a,6	a,2	b,1	b,4	b,5	a,2,b,2	a,3,b,1	b,7	b,7	a,6	a,1	a,5	b,5	b,5	b,3	a,2	a,1,b,2	a,8	a,3	a,1,b,4	a,4,b,3	a,3,b,4	b,4	a,4	a,16
Marker4389	LG10	67.258	Marker53423	69	aaxbb	a,35	b,30	b,4	a,6,b,2	a,9	a,4,b,4	a,1,b,3	a,12,b,8	a,7	a,10	a,1,b,1	a,1,b,4	b,3	b,4	a,1,b,8	a,7	a,4,b,1	a,9,b,1	a,4	a,6	a,2	b,1	b,4	b,5	a,2,b,2	a,3,b,1	b,7	b,7	a,6	a,1	a,5	b,5	b,5	b,3	a,2	a,1,b,2	a,8	a,3	a,1,b,4	a,4,b,3	a,3,b,4	b,4	a,4	a,16
Marker4386	LG10	68.026	Marker53423	19	aaxbb	a,35	b,30	b,4	a,6,b,2	a,9	a,4,b,4	a,1,b,3	a,12,b,8	a,7	a,10	a,1,b,1	a,1,b,4	b,3	b,4	a,1,b,8	a,7	a,4,b,1	a,10	a,4	a,6	a,2	b,1	b,4	b,5	a,2,b,2	a,3,b,1	b,7	b,7	a,6	a,1	a,5	b,5	b,5	b,3	a,2	a,1,b,2	a,8	a,3	a,1,b,4	a,4,b,3	a,3,b,4	b,4	a,4	a,16
Marker7865	LG10	69.236	Marker83669	174	aaxbb	a,33	b,39	b,2	a,1,b,1	a,6	a,1,b,1	a,1,b,11	a,14,b,13	a,1	a,5	a,1	a,6,b,10	b,1	b,7	-	a,9	a,1,b,4	a,22	a,5	a,6	a,3	b,5	a,5,b,1	b,1	b,5	a,2,b,8	b,12	b,11	a,8	a,1,b,5	a,3	b,4	b,8	b,4	a,3	a,4,b,3	a,4	a,6	a,3,b,2	a,1,b,2	a,4,b,5	b,6	a,9	a,13
Marker2557	LG10	69.736	Marker36387	86	aaxbb	a,30	b,48	b,5	a,6,b,3	a,12	a,7,b,8	a,3,b,7	a,12,b,11	a,13	a,4	a,7,b,2	a,17,b,7	b,7	b,13	a,3	a,10	a,5,b,2	a,25	a,5	a,13	a,14	b,16	a,7,b,3	b,9	a,4,b,3	a,2,b,2	b,11	b,9	a,12	a,5,b,4	a,3	b,6	b,7	a,2,b,7	a,6,b,4	b,3	a,13	a,11	a,5,b,7	a,4,b,4	a,6,b,3	b,15	a,7	a,19
Marker5560	LG10	70.266	Marker63708	45	aaxbb	a,34	b,20	b,8	a,3,b,3	a,2	a,2,b,3	b,2	a,9,b,12	a,2	a,14	a,3,b,8	a,4,b,9	b,4	b,3	a,3,b,9	a,5	a,5	a,6	a,9	a,3	a,5	b,3	a,1,b,2	b,5	b,5	a,4	-	b,6	a,10	a,3,b,4	a,2	b,5	a,1,b,4	b,10	a,5,b,8	a,4	a,5	a,1	a,5,b,1	a,6,b,4	a,2,b,3	b,2	a,2	a,14
Marker9159	LG10	70.543	Marker94029	97	aaxbb	a,47	b,22	b,6	a,5,b,2	a,9	a,2,b,3	b,9	a,8,b,5	a,2	a,9	a,1,b,4	a,11,b,3	b,10	b,8	a,4,b,2	a,8	a,2	a,10	a,8	a,1	a,4	b,1	a,1,b,2	b,2	a,2	a,2,b,3	b,2	b,6	a,8	a,9,b,6	a,1,b,2	b,10	b,6	b,5	a,2,b,3	b,1	a,3	a,5	a,8	a,2,b,4	a,3,b,2	b,11	a,6	a,16
Marker3975	LG10	70.666	Marker49609	122	aaxbb	a,48	b,50	-	a,3	a,3	a,2,b,6	b,2	a,9,b,11	a,8	a,8	a,1	a,3,b,7	b,5	b,4	a,2,b,1	a,3	a,6,b,2	a,12	a,4	a,3	a,6	b,3	a,3,b,6	b,4	a,2	a,2,b,1	b,4	b,7	a,10	b,2	a,3,b,5	b,3	a,1,b,7	b,4	a,2	a,2	a,3	a,3	a,5,b,9	a,4,b,1	a,1	b,7	a,6	a,23
Marker4147	LG10	71.062	Marker51356	45	aaxbb	a,82	b,72	b,9	a,8,b,4	a,12	a,4,b,3	b,14	a,21,b,8	a,8	a,9	a,10,b,3	a,19,b,18	b,5	b,19	a,8,b,2	a,14	a,3,b,7	a,26	a,20	a,9	a,11	b,7	a,9,b,6	b,9	a,4,b,9	a,4,b,3	b,17	b,10	a,18	a,5,b,5	a,4,b,3	b,4	b,12	b,9	a,1,b,3	a,12,b,8	a,13	a,19	a,6,b,2	a,6,b,6	a,8,b,5	b,7	a,11	a,24,b,3
Marker4148	LG10	71.062	Marker51356	146	aaxbb	a,82	b,71	b,9	a,8,b,4	a,12	a,5,b,3	b,14	a,21,b,8	a,8	a,9	a,10,b,3	a,19,b,17	b,5	b,19	a,9,b,2	a,14	a,3,b,7	a,26	a,20	a,9	a,11	b,7	a,9,b,6	b,9	a,4,b,8	a,4,b,3	b,16	b,10	a,18	a,5,b,4	a,3,b,3	b,3	b,12	b,9	a,1,b,3	a,12,b,8	a,13	a,18	a,7,b,2	a,6,b,6	a,8,b,5	b,7	a,11	a,24,b,3
Marker4582	LG10	71.739	Marker55129	58	aaxbb	a,34	b,51	b,6	a,3,b,2	a,7	a,2,b,3	b,7	a,13,b,13	a,7	a,10,b,1	a,3,b,5	a,15,b,6	b,3	b,10	a,4,b,4	a,8	a,5,b,2	a,22	a,7	-	a,8	b,8	a,4,b,7	b,5	a,3,b,2	a,4,b,1	b,11	b,8	a,19	a,6,b,5	a,2	b,1	b,11	b,4	b,4	a,3,b,2	a,9	a,5	a,5,b,4	a,5,b,7	a,5,b,6	b,9	a,5	a,28
Marker4583	LG10	71.739	Marker55129	70	aaxbb	a,34	b,51	b,6	a,3,b,2	a,7	a,2,b,3	b,7	a,13,b,13	a,7	a,10,b,1	a,3,b,5	a,15,b,6	b,3	b,10	a,4,b,4	a,8	a,5,b,2	a,22	a,7	-	a,8	b,8	a,4,b,7	b,5	a,3,b,2	a,4,b,1	b,11	b,8	a,19	a,6,b,5	a,2	b,1	b,11	b,4	b,4	a,3,b,2	a,9	a,5	a,5,b,4	a,5,b,7	a,5,b,6	b,9	a,5	a,28
Marker10804	LG10	72.289	Marker108563	200	aaxbb	a,27	b,16	b,14	a,12,b,1	a,9	a,1	b,4	a,4,b,5	a,1	a,5	a,4,b,4	a,4,b,2	b,1	b,5	a,4,b,5	a,4	a,5,b,2	a,8	a,3	a,3,b,1	a,5	-	b,1	b,10	b,2	a,3	b,2	b,5	a,5	a,4,b,3	a,5,b,4	b,1	b,4	b,4	a,5,b,6	a,3,b,2	a,6	a,4,b,1	a,3,b,6	a,3,b,5	a,4,b,3	b,6	a,3	a,8
Marker2298	LG10	72.541	Marker34376	130	aaxbb	a,31	b,28	b,8	a,1,b,4	a,4	a,4,b,3	b,5	a,23,b,22	a,15	a,12	a,6,b,7	a,12,b,11	b,5	b,9	a,5,b,6	a,8	a,4,b,8	a,22	a,5	a,10	a,4	b,12	a,1,b,3	b,10	a,8,b,7	a,5,b,5	b,6	b,7	a,12	a,6,b,3	a,6,b,7	b,6	b,7	b,4	a,4,b,6	b,6	a,10	a,12	a,8,b,1	a,8,b,7	a,3,b,1	b,2	a,10	a,25
Marker2299	LG10	72.541	Marker34376	195	aaxbb	a,31	b,28	b,8	a,1,b,4	a,4	a,4,b,3	b,5	a,23,b,20	a,15	a,12	a,6,b,7	a,12,b,11	b,5	b,9	a,5,b,6	a,8	a,4,b,8	a,22	a,5	a,10	a,4	b,12	a,1,b,3	b,10	a,8,b,7	a,5,b,5	b,6	b,7	a,12	a,6,b,3	a,6,b,7	b,6	b,7	b,4	a,4,b,6	b,6	a,10	a,12	a,8,b,1	a,8,b,7	a,3,b,1	b,2	a,9,b,1	a,25
Marker5404	LG10	72.592	Marker62271	197	aaxbb	a,28	b,38	b,5	a,2,b,1	a,4	a,4,b,1	a,2,b,12	a,32,b,14	a,5	a,8	b,3	a,22,b,21	b,4	b,13	-	a,14	a,3,b,6	a,33	a,13	a,14	a,6	b,10	a,7,b,4	b,9	a,3,b,4	a,7,b,4	b,14	b,10	a,13	a,7,b,7	a,4,b,3	b,11	b,7	a,3	a,2,b,4	a,5,b,3	a,8	a,17	a,5,b,3	a,5,b,9	a,7,b,3	b,6	a,5	a,26
Marker5403	LG10	72.593	Marker62271	91	aaxbb	a,26	b,35	b,5	a,2,b,1	a,4	a,4,b,1	a,2,b,12	a,31,b,14	a,5	a,8	b,3	a,22,b,20	b,3	b,13	-	a,14	a,3,b,6	a,33	a,13	a,14	a,6	b,10	a,7,b,4	b,9	a,3,b,4	a,7,b,4	b,14	b,10	a,13	a,7,b,7	a,4,b,3	b,11	b,7	a,3	a,2,b,4	a,5,b,3	a,8	a,16	a,5,b,3	a,5,b,9	a,7,b,3	b,6	a,4	a,26
Marker3649	LG10	73.151	Marker46582	123	aaxbb	a,66	b,48	b,7	a,3,b,2	a,17	a,3,b,4	a,6,b,11	a,24,b,12	a,12	a,10	a,11,b,6	a,8,b,8	b,11	b,12	a,8,b,10	a,12	a,5,b,5	a,23	a,16	a,16	a,13	b,10	a,11,b,5	b,18	a,2,b,8	a,5,b,11	b,11	b,14	a,21	a,18	a,7,b,8	b,17	b,14	b,17	a,3,b,1	a,3,b,8	a,13	a,17	a,9,b,7	a,8,b,9	a,3,b,3	b,23	a,19	a,27
Marker1185	LG10	73.417	Marker24182	87	aaxbb	a,73	b,67	b,13	a,4,b,13	a,10	a,12,b,19	a,2,b,11	a,7,b,5	a,39	a,18	a,9,b,21	a,9,b,8	b,14	b,9	a,12,b,6	a,26	a,11,b,10	a,18	a,17	a,21	a,31	b,13	a,4,b,6	b,17	a,4,b,10	a,7,b,14	b,18	b,19	a,20	a,10,b,16	a,12,b,13	b,26	b,18	b,20	a,16,b,10	a,12,b,12	a,19	a,22	a,8,b,12	a,13,b,16	a,12,b,8	b,15	a,22	a,17
Marker1186	LG10	73.417	Marker24182	92	aaxbb	a,73	b,67	b,13	a,4,b,13	a,10	a,12,b,19	a,2,b,11	a,7,b,5	a,39	a,18	a,9,b,21	a,9,b,8	b,14	b,9	a,12,b,6	a,26	a,11,b,9	a,18	a,17	a,21	a,31	b,13	a,4,b,6	b,17	a,4,b,10	a,7,b,14	b,18	b,19	a,20	a,10,b,16	a,12,b,13	b,26	b,18	b,20	a,16,b,10	a,12,b,12	a,19	a,22	a,8,b,12	a,13,b,16	a,12,b,8	b,15	a,22	a,17
Marker1591	LG10	73.417	Marker28285	67	aaxbb	a,92	b,80	b,26	a,13,b,3	a,17	a,9,b,7	a,6,b,12	a,22,b,13	a,19	a,17	a,7,b,5	a,14,b,7	b,19	b,15	a,9,b,7	a,20	a,5,b,2	a,36	a,19	a,18	a,5	b,7	a,3,b,11	b,18	a,7,b,5	a,9,b,6	b,30	b,22	a,12	a,7,b,8	a,12,b,11	b,18	b,18	b,13	a,16,b,10	a,8,b,2	a,19	a,14	a,6,b,6	a,8,b,19	a,10,b,2	b,10	a,10	a,37
Marker1592	LG10	73.417	Marker28285	133	aaxbb	a,91	b,80	b,26	a,13,b,3	a,17	a,9,b,7	a,6,b,12	a,22,b,13	a,18	a,17	a,7,b,5	a,14,b,7	b,19	b,15	a,9,b,7	a,19	a,5,b,2	a,34	a,19	a,17	a,5	b,7	a,3,b,11	b,18	a,7,b,5	a,9,b,6	b,30	b,21	a,12	a,7,b,7	a,12,b,11	b,16	b,18	b,13	a,16,b,10	a,8,b,2	a,19	a,14	a,6,b,5	a,8,b,19	a,10,b,2	b,10	a,10	a,37
Marker425	LG10	73.417	Marker17152	54	aaxbb	a,106	b,86	b,14	a,6,b,10	a,32	a,6,b,18	a,8,b,20	a,35,b,26	a,25	a,22	a,13,b,8	a,25,b,27	b,19	b,19	a,11,b,20	a,18	a,6,b,15	a,40	a,34	a,21	a,22	b,21	a,14,b,15	b,19	a,11,b,6	a,10,b,11	b,25	b,28	a,21	a,9,b,6	a,9,b,10	b,25	b,14	b,25	a,10,b,13	a,9,b,17	a,24	a,15	a,21,b,7	a,24,b,13	a,14,b,6	b,22	a,17	a,41
Marker426	LG10	73.417	Marker17152	168	aaxbb	a,108	b,87	b,14	a,6,b,10	a,33	a,8,b,18	a,8,b,20	a,35,b,26	a,24	a,22	a,13,b,8	a,26,b,26	b,18	b,18	a,11,b,20	a,18	a,7,b,15	a,40	a,34	a,21	a,23	b,22	a,14,b,15	b,19	a,11,b,7	a,10,b,11	b,25	b,28	a,21	a,9,b,6	a,8,b,10	b,25	b,14	b,25	a,10,b,13	a,9,b,17	a,22	a,15	a,21,b,6	a,24,b,14	a,15,b,6	b,22	a,18	a,41
Marker3420	LG10	73.525	Marker44318	196	aaxbb	a,51	b,38	b,10	a,10,b,3	a,16	a,6,b,2	a,4,b,10	a,5,b,8	a,12	a,10	a,6,b,6	a,4,b,5	b,12	b,7	a,7,b,6	a,6	a,6,b,14	a,14,b,2	a,14	a,12	a,12	b,6	a,8,b,6	b,17	a,6,b,5	a,6,b,3	b,7	b,15	a,18	a,4,b,6	a,5,b,10	b,12	b,10	b,12	a,12,b,9	a,6,b,6	a,6	a,18	a,9,b,15	a,8,b,11	a,7,b,4	b,11	a,19	a,32
Marker6943	LG10	73.697	Marker75043	33	aaxbb	a,35	b,65	b,6	a,5,b,4	a,9	a,2,b,6	a,3	a,12,b,11	a,8,b,1	a,7	a,6,b,10	a,2,b,5	b,7	b,3	a,3,b,4	a,8,b,2	a,3,b,7	a,22	a,11	a,2	a,2	b,3	a,3	b,8	a,3,b,2	a,2,b,1	b,10	b,3	a,8	a,3,b,7	a,4,b,3	b,7	b,10	b,3	a,2,b,3	a,3,b,6	a,5	a,4	a,3,b,3	a,5,b,5	a,2,b,1	b,8	a,11	a,16
Marker6942	LG10	74.138	Marker75043	29	aaxbb	a,35	b,65	b,6	a,5,b,4	a,9	a,2,b,6	a,3	a,12,b,11	a,8,b,1	a,7	a,6,b,10	a,2,b,5	b,7	b,3	a,3,b,4	a,8,b,2	a,3,b,7	a,22	a,11	a,2	a,2	b,3	a,3	b,8	a,3,b,2	a,2,b,1	b,10	b,3	a,8	a,3,b,7	a,4,b,3	b,7	b,10	b,3	a,2,b,3	a,3,b,6	a,5	a,4	a,3,b,3	a,5,b,5	a,2,b,1	b,8	a,11	a,16
Marker6945	LG10	74.215	Marker75043	159	aaxbb	a,35	b,62	b,6	a,5,b,3	a,9	a,2,b,6	a,3	a,12,b,11	a,7	a,7	a,6,b,10	a,1,b,5	b,7	b,3	a,3,b,4	a,7,b,2	a,3,b,7	a,20	a,11	a,3	a,2	b,3	a,3	b,8	a,3,b,2	a,2,b,1	b,10	b,3	a,8	a,3,b,7	a,4,b,3	b,8	b,8	b,3	a,2,b,3	a,3,b,6	a,5	a,4	a,3,b,3	a,5,b,4	a,2,b,1	b,8	a,11	a,16
Marker6944	LG10	74.732	Marker75043	153	aaxbb	a,35	b,62	b,6	a,5,b,3	a,9	a,2,b,6	a,3	a,12,b,11	a,7	a,7	a,6,b,10	a,1,b,5	b,7	b,3	a,3,b,4	a,7,b,2	a,3,b,7	a,20	a,11	a,3	a,2	b,3	a,3	b,8	a,3,b,2	a,2,b,1	b,10	b,3	a,8	a,3,b,7	a,4,b,3	b,8	b,8	b,3	a,2,b,3	a,3,b,6	a,5	a,4	a,3,b,3	a,5,b,4	a,2,b,1	b,8	a,11	a,16
Marker5816	LG10	74.746	Marker65958	58	aaxbb	a,37	b,24	b,8	a,3,b,1	a,6	a,6,b,3	a,8,b,4	a,5,b,4	a,4	a,14	a,6,b,1	a,6,b,7	a,1,b,4	b,6	a,8,b,3	a,10	a,3,b,1	a,11	a,11	a,8	a,1	b,3	a,8,b,5	b,8	b,3	a,1,b,2	b,6	b,6	a,6	a,1,b,5	a,7,b,2	b,4	b,6	b,5	a,1,b,3	a,6,b,2	a,13	a,5	a,14,b,4	a,9,b,6	a,4,b,1	b,5	a,9	a,7
Marker1396	LG10	75.471	Marker26665	79	aaxbb	a,43	b,44	b,23	a,6,b,9	a,13	a,8,b,12	a,2,b,15	a,13,b,20	a,9	a,26	a,14,b,12	a,14,b,6	b,12	b,21	a,17,b,11	a,12,b,1	a,10,b,8	a,32	a,18	a,9	a,15	b,3	a,3,b,9	b,19	a,4,b,5	a,9,b,12	b,16	b,20	a,20	a,5,b,3	a,12,b,8	b,16	b,15	b,21	a,11,b,6	a,14,b,10	a,14	a,15	a,11,b,5	a,9,b,8	a,14,b,3	b,17	a,22	a,38
Marker1397	LG10	75.471	Marker26665	89	aaxbb	a,43	b,44	b,23	a,6,b,9	a,13	a,8,b,12	a,2,b,15	a,13,b,20	a,9	a,26	a,14,b,12	a,14,b,6	b,12	b,21	a,17,b,11	a,12,b,1	a,10,b,8	a,32	a,18	a,9	a,15	b,3	a,3,b,9	b,19	a,4,b,5	a,9,b,12	b,16	b,20	a,20	a,5,b,3	a,12,b,8	b,16	b,15	b,21	a,11,b,6	a,14,b,10	a,14	a,15	a,11,b,5	a,9,b,8	a,14,b,3	b,17	a,22	a,38
Marker4246	LG10	75.471	Marker52427	4	aaxbb	a,51	b,34	b,5	a,3,b,1	a,7	a,3,b,6	a,1,b,7	a,15,b,20	a,7	a,7	a,9,b,1	a,10,b,8	b,9	b,9	b,4	a,6	a,4,b,6	a,15	a,6	a,6	a,13	b,4	a,13,b,4	b,11	a,1,b,3	a,5,b,1	b,4	b,7	a,8	a,5,b,3	a,5,b,4	b,7	b,8	b,10	a,6,b,1	a,4,b,6	a,9	a,8	a,8,b,3	a,1,b,2	a,3,b,9	b,8	a,7	a,17
Marker699	LG10	75.471	Marker19561	24	aaxbb	a,75	b,112	b,19	a,13,b,14	a,16	a,9,b,10	a,4,b,13	a,22,b,13	a,29	a,21	a,9,b,16	a,17,b,14	b,20	b,25	a,11,b,16	a,24	a,4,b,7	a,32	a,20	a,21	a,12	b,24	a,10,b,12	b,18	a,6,b,8	a,8,b,8	b,21	b,21	a,13	a,5,b,4	a,16,b,19	b,23	b,18	b,7	a,20,b,17	a,11,b,5	a,17	a,22	a,9,b,10	a,15,b,10	a,7,b,12	b,32	a,27	a,22
Marker7210	LG10	76.117	Marker77634	37	aaxbb	a,37	b,51	b,5	b,3,a,3	a,5	b,3	b,8,a,4	b,6,a,8	a,14	a,8	b,2,a,3	b,5,a,4	b,1	b,11,a,2	b,4,a,1	a,4	b,2,a,2	a,15	a,8	a,4	a,2	b,4	b,4,a,3	b,8	b,1,a,1	b,3,a,3	b,5	b,6	a,6	b,2,a,2	b,1,a,2	b,7	b,17	b,7	a,3	b,3,a,5	a,4	a,4	b,4,a,2	b,11,a,5	a,2	b,5	a,8	a,9
Marker7212	LG10	76.117	Marker77634	182	aaxbb	a,37	b,51	b,5	b,3,a,3	a,6	b,3	b,8,a,4	b,6,a,8	a,13	a,8	b,2,a,3	b,5,a,4	b,1	b,12,a,1	b,4,a,1	a,4	b,3,a,2	a,15	a,7	a,4	a,2	b,4	b,4,a,2	b,8	b,1,a,1	b,3,a,3	b,5	b,6	a,7	b,2,a,2	b,1,a,2	b,7	b,16	b,7	a,3	b,3,a,6	a,4	a,4	b,4,a,3	b,11,a,4	a,2	b,5	a,8	a,9
Marker7211	LG10	76.293	Marker77634	142	aaxbb	a,37	b,51	b,5	b,3,a,3	a,6	b,3	b,8,a,4	b,6,a,8	a,13	a,8	b,2,a,3	b,5,a,4	b,1	b,13	b,4,a,1	a,4	b,3,a,2	a,15	a,7	a,4	a,2	b,4	b,4,a,2	b,8	b,1,a,1	b,3,a,3	b,5	b,6	a,7	b,2,a,2	b,1,a,2	b,7	b,16	b,7	a,3	b,3,a,6	a,4	a,4	b,4,a,3	b,11,a,4	a,2	b,5	a,8	a,9
Marker7213	LG10	76.293	Marker77634	200	aaxbb	a,37	b,51	b,5	b,3,a,3	a,6	b,3	b,8,a,4	b,6,a,8	a,13	a,8	b,2,a,3	b,5,a,4	b,1	b,13	b,4,a,1	a,4	b,3,a,2	a,15	a,7	a,4	a,2	b,4	b,4,a,2	b,8	b,1,a,1	b,3,a,3	b,5	b,6	a,7	b,2,a,2	b,1,a,2	b,7	b,16	b,7	a,3	b,3,a,6	a,4	a,4	b,4,a,3	b,11,a,4	a,2	b,5	a,8	a,9
Marker2188	LG10	76.428	Marker33301	122	aaxbb	a,67	b,67	b,8	a,7,b,3	a,5	a,2,b,4	b,3	a,12,b,7	a,8	a,7	a,3,b,5	a,9,b,9	a,1,b,3	b,4	a,5,b,4	a,3	b,3	a,25	a,9	a,10	a,6	b,7	a,3,b,5	b,5	a,4,b,6	a,9,b,2	b,7	b,11	a,8	a,3,b,6	a,5,b,3	b,10	b,5	b,3	a,4,b,2	a,3,b,1	a,6	a,6	a,4,b,9	a,4,b,6	a,2	b,15	a,6	a,20
Marker2189	LG10	76.428	Marker33301	141	aaxbb	a,67	b,67	b,8	a,7,b,3	a,5	a,2,b,4	b,3	a,12,b,7	a,8	a,7	a,3,b,5	a,9,b,9	a,1,b,3	b,4	a,5,b,4	a,3	b,3	a,25	a,9	a,10	a,6	b,7	a,3,b,5	b,5	a,4,b,6	a,9,b,2	b,7	b,11	a,8	a,3,b,6	a,5,b,3	b,10	b,5	b,3	a,4,b,2	a,3,b,1	a,6	a,6	a,4,b,9	a,4,b,6	a,2	b,15	a,6	a,20
Marker7782	LG10	76.577	Marker82762	38	aaxbb	a,50	b,51	b,3	a,2,b,2	a,3	a,2,b,3	b,2	a,17,b,13	a,6	a,6	a,3,b,5	a,13,b,9	b,4	b,8	a,10,b,1	a,5	a,7,b,2	a,20	a,5	a,7	a,4	b,9	a,1,b,1	b,2	a,1,b,1	a,5,b,2	b,5	b,5	a,6	a,4,b,2	a,1	b,4	b,2	b,4	a,3,b,5	a,2,b,1	a,7	a,7	b,7	a,3,b,5	b,1	b,8	a,4	a,21
Marker6175	LG10	77.007	Marker68755	86	aaxbb	a,43	b,25	b,3	a,3,b,1	a,2	a,7,b,2	b,4	a,11,b,10	a,1	a,10	a,3,b,2	a,4,b,7	-	b,3	a,4,b,1	a,6	a,4	a,18	a,8	a,4	a,2	b,3	a,4,b,4	b,5	a,5	a,3,b,3	b,3	b,5	a,5	a,2,b,3	a,1,b,3	b,4	b,2	b,4	b,1	a,3,b,3	a,7	a,12	a,2,b,2	a,4,b,2	a,3	b,1	a,11	a,14
Marker6176	LG10	77.007	Marker68755	87	aaxbb	a,43	b,25	b,3	a,3,b,1	a,2	a,7,b,2	b,4	a,11,b,10	a,1	a,10	a,3,b,2	a,4,b,7	-	b,3	a,4,b,1	a,6	a,4	a,18	a,8	a,4	a,2	b,3	a,4,b,4	b,5	a,5	a,3,b,3	b,3	b,5	a,5	a,2,b,3	a,1,b,3	b,4	b,2	b,4	b,1	a,2,b,4	a,7	a,12	a,2,b,2	a,4,b,2	a,3	b,1	a,11	a,14
Marker6177	LG10	77.007	Marker68755	147	aaxbb	a,43	b,25	b,3	a,3,b,1	a,2	a,7,b,2	b,4	a,12,b,10	a,1	a,10	a,3,b,2	a,4,b,8	-	b,3	a,4,b,1	a,6,b,1	a,4	a,19	a,8	a,5	a,2	b,3	a,4,b,4	b,5	a,5	a,3,b,3	b,3	b,5	a,5	a,2,b,3	a,1,b,3	b,5	b,2	b,4	b,1	a,2,b,4	a,7	a,11	a,2,b,2	a,4,b,2	a,3	b,1	a,10	a,15
Marker6178	LG10	77.007	Marker68755	151	aaxbb	a,43	b,25	b,3	a,3,b,1	a,2	a,7,b,2	b,4	a,12,b,10	a,1	a,10	a,3,b,2	a,4,b,8	-	b,3	a,4,b,1	a,6,b,1	a,4	a,19	a,8	a,4,b,1	a,2	b,3	a,4,b,4	b,5	a,5	a,3,b,3	b,3	b,5	a,5	a,2,b,3	a,1,b,3	b,5	b,2	b,4	b,1	a,2,b,4	a,7	a,11	a,2,b,2	a,4,b,2	a,3	b,1	a,10	a,15
Marker6179	LG10	77.007	Marker68755	168	aaxbb	a,43	b,25	b,3	a,3,b,1	a,2	a,7,b,2	b,4	a,12,b,10	a,1	a,10	a,3,b,2	a,5,b,7	-	b,3	a,4,b,1	a,7	a,4	a,19	a,8	a,5	a,2	b,3	a,4,b,4	b,5	a,5	a,3,b,3	b,3	b,5	a,5	a,2,b,3	a,1,b,3	b,5	b,2	b,4	b,1	a,2,b,4	a,7	a,11	a,2,b,2	a,4,b,2	a,3	b,1	a,10	a,15
Marker6174	LG10	77.065	Marker68755	73	aaxbb	a,43	b,25	b,3	a,3,b,1	a,2	a,7,b,2	b,4	a,11,b,10	-	a,10	a,3,b,2	a,4,b,7	-	b,3	a,3,b,1	a,6	a,4	a,18	a,8	a,4	a,2	b,3	a,4,b,4	b,5	a,5	a,3,b,3	b,3	b,5	a,5	a,2,b,3	a,1,b,3	b,4	b,2	b,4	b,1	a,2,b,4	a,7	a,12	a,2,b,2	a,4,b,2	a,3	b,1	a,11	a,14
Marker13547	LG10	77.102	Marker138536	27	aaxbb	a,11	b,15	b,2	-	-	-	b,3	b,4,a,1	-	b,1,a,1	b,5,a,1	a,2	b,2	b,2	b,1,a,1	a,1	b,1,a,3	a,7	-	a,2	a,1	b,1	b,2,a,3	b,4	a,1	a,1	b,3	b,4	a,3	b,2	b,2	b,3	b,5	b,1	b,2,a,1	b,2,a,1	a,3	a,5	b,3,a,3	b,2,a,4	a,1	b,5	a,3	a,4
Marker13546	LG10	77.192	Marker138536	17	aaxbb	a,11	b,15	b,2	-	-	-	b,3	b,4,a,1	-	b,1,a,1	b,5,a,1	a,2	b,2	b,2	b,1,a,1	a,1	b,1,a,3	a,7	-	a,2	a,1	b,1	b,2,a,3	b,4	a,1	a,1	b,3	b,4	a,3	b,2	b,2	b,3	b,5	b,1	b,2,a,1	b,2,a,1	a,3	a,5	b,3,a,3	b,2,a,4	a,1	b,5	a,3	a,4
Marker13548	LG10	77.222	Marker138536	32	aaxbb	a,11	b,15	b,2	-	-	-	b,3	b,4,a,1	-	b,1,a,1	b,5,a,1	a,2	b,2	b,2	b,1,a,1	a,1	b,1,a,3	a,7	-	a,2	a,1	b,1	b,2,a,3	b,4	a,1	a,1	b,3	b,4	a,3	b,2	b,2	b,3	b,5	b,1	b,2,a,1	b,2,a,1	a,3	a,5	b,3,a,3	b,2,a,4	a,1	b,5	a,3	a,4
Marker7581	LG10	77.376	Marker81135	70	aaxbb	a,50	b,41	b,2	a,4	a,2	a,1,b,1	b,6	a,12,b,10	-	a,2	a,1,b,2	a,2,b,4	b,5	b,6	a,1,b,3	a,4	a,3,b,2	a,17	a,1	a,2	a,4	b,4	a,1	b,3	b,2	a,1,b,2	b,7	b,1	a,8	a,4	a,3	b,2	b,3	b,4	a,1,b,1	a,1,b,2	a,8	a,1	a,4,b,2	a,6,b,5	-	b,6	a,3	a,10
Marker7582	LG10	77.382	Marker81135	72	aaxbb	a,50	b,41	b,2	a,4	a,2	a,1,b,1	b,6	a,12,b,10	-	a,2	a,1,b,2	a,2,b,4	b,5	b,6	a,1,b,3	a,4	a,3,b,2	a,17	-	a,2	a,4	b,4	a,1	b,3	b,2	b,3	b,7	b,1	a,8	a,4	a,3	b,2	b,3	b,4	a,1,b,1	a,1,b,2	a,8	a,1	a,4,b,2	a,6,b,5	b,1	b,6	a,3	a,10
Marker7583	LG10	77.511	Marker81135	168	aaxbb	a,50	b,42	b,2	a,4	a,2	a,1,b,1	b,6	a,12,b,10	-	a,2	a,1,b,2	a,2,b,4	b,5	b,5	a,1,b,3	a,4	a,3,b,2	a,16	a,1	a,3	a,4	b,3	a,1	b,3	b,2	a,1,b,2	b,7	b,1	a,8	a,2	a,3	b,2	b,3	b,4	a,1,b,1	a,1,b,2	a,7	a,1	a,4,b,2	a,6,b,5	b,1	b,6	a,2	a,10
Marker7584	LG10	77.511	Marker81135	169	aaxbb	a,50	b,42	b,2	a,4	a,2	a,1,b,1	b,6	a,11,b,10	-	a,2	a,1,b,2	a,2,b,4	b,5	b,5	a,1,b,3	a,4	a,3,b,2	a,16	a,1	a,3	a,4	b,3	a,1	b,3	b,2	a,1,b,2	b,7	b,1	a,8	a,2	a,3	b,2	b,3	b,4	a,1,b,1	a,1,b,2	a,7	a,1	a,4,b,2	a,6,b,5	b,1	b,6	a,2	a,10
Marker7585	LG10	77.511	Marker81135	181	aaxbb	a,50	b,42	b,2	a,4	a,2	a,1,b,1	b,6	a,12,b,10	-	a,2	a,1,b,2	a,2,b,4	b,5	b,5	a,1,b,3	a,4	a,3,b,2	a,16	a,1	a,3	a,4	b,3	a,1	b,3	b,2	a,1,b,2	b,7	b,1	a,8	a,2	a,3	b,2	b,3	b,4	a,1,b,1	a,1,b,2	a,7	a,1	a,4,b,2	a,6,b,5	b,1	b,6	a,2	a,10
Marker13189	LG10	77.779	Marker133395	155	aaxbb	a,20	b,21	b,1	b,1,a,1	a,2	b,3,a,2	b,2	b,4,a,5	-	a,8	a,2	b,2,a,1	b,1	b,4	b,5,a,1	-	-	a,5	a,5	a,1	-	b,1	b,1,a,2	b,3	-	b,1,a,1	b,9	b,2	a,1	b,1,a,2	b,2,a,1	b,5	b,3	b,1	b,1	a,1	a,2	a,1	b,2,a,1	b,4,a,2	b,2	b,4	a,1	a,3
Marker173	LG10	77.912	Marker14211	179	aaxbb	a,103	b,123	b,11	b,1,a,7	b,2,a,10	b,1,a,3	b,5	b,14,a,10	a,12	a,12	b,8	b,10,a,14	b,10	b,6	b,6,a,4	a,10	b,3,a,2	a,23	a,9	a,18	a,13	b,5	b,10,a,8	b,20	b,5,a,7	b,15,a,3	b,10	b,17	a,19	b,5,a,6	b,2,a,2	b,10	b,11	b,10	b,2,a,7	b,1,a,3	a,11	a,3	b,10,a,5	b,6,a,9	b,3,a,4	b,16	a,4	a,23
Marker11032	LG10	78.059	Marker110597	124	aaxbb	a,25	b,17	b,1	a,1,b,3	a,2	a,1,b,2	a,1,b,1	a,2,b,5	a,1	a,4	b,1	a,3	-	b,2	a,1	a,3	b,1	a,2	a,4	a,1	a,4	b,2	a,2,b,1	b,3	-	a,7	b,1	b,4	a,3	b,1	b,5	b,1	b,4	b,1	a,3,b,1	-	a,2	-	a,1,b,1	a,4,b,1	a,6,b,2	b,3	a,6	a,5
Marker7332	LG10	78.333	Marker78616	35	aaxbb	a,16	b,19	b,5	a,3	a,5	b,2,a,1	b,2	b,18,a,8	a,2	-	b,1	b,10,a,12	b,1	-	-	a,4	b,1	a,17	a,2	a,3	a,6	b,3	b,4,a,1	b,2	b,1,a,2	b,6,a,2	b,3	b,3	a,1	b,5,a,1	b,2	b,2	b,6	b,6	b,2,a,3	b,2	-	a,3	b,2	b,5,a,1	b,1,a,3	b,4	a,4	a,6
Marker7333	LG10	78.337	Marker78616	90	aaxbb	a,16	b,19	b,5	a,3	a,5	b,2,a,1	b,2	b,18,a,8	a,2	-	b,1	b,10,a,12	b,1	-	-	a,4	b,1	a,17	a,2	a,3	a,6	b,3	b,4,a,1	b,2	b,1,a,2	b,6,a,2	b,3	b,3	a,1	b,5,a,1	b,2	b,2	b,6	b,6	b,2,a,3	b,2	-	a,3	b,2	b,5,a,1	b,1,a,3	b,4	a,4	a,6
Marker7471	LG10	78.553	Marker80069	42	aaxbb	a,21	b,21	b,4	a,6	a,6	b,2	b,4,a,2	b,7,a,6	a,7	b,1,a,6	b,1,a,3	b,12,a,7	b,4	b,9	b,2,a,1	a,3	b,3,a,4	a,13	a,5	a,2	a,1	b,2	b,3	b,7	b,1,a,2	b,3,a,1	b,12	b,9	a,8	b,2,a,2	b,3,a,1	-	b,8	b,8	b,1,a,2	b,11	a,2	a,3	b,1,a,4	b,3,a,3	b,1,a,6	b,5	a,4	a,4
Marker5381	LG10	78.566	Marker61984	120	aaxbb	a,12	b,16	b,3	a,4,b,2	a,4	a,2,b,9	a,4,b,1	a,6,b,8	a,12	a,1	a,4,b,10	a,4,b,7	a,1,b,7	b,3	a,5,b,6	a,3	a,3,b,1	a,19	a,8	a,5	a,7	b,5	a,4,b,5	b,8	b,9	a,1,b,1	b,5	b,11	a,11	a,4,b,3	a,5,b,3	b,4	b,3	b,3	a,3,b,4	a,3	a,5	a,5	a,3,b,2	a,6,b,10	a,2	b,8	a,12	a,13
Marker1359	LG10	79.211	Marker26155	30	aaxbb	a,19	b,19	b,7	a,8,b,12	a,12	a,10,b,9	a,1,b,7	a,20,b,17	a,8	a,23	a,4,b,12	a,14,b,13	b,16	b,15	a,9,b,5	a,24	a,14,b,9	a,27	a,18	a,18	a,24	b,11	a,8,b,14	b,11	a,6,b,13	a,8,b,6	b,14	b,18	a,20	b,5	a,8,b,3	a,2,b,11	b,11	b,8	a,7,b,11	a,4,b,7	a,17	a,13	a,14,b,11	a,7,b,11	a,8,b,4	b,14	a,16	a,32
Marker1360	LG10	79.211	Marker26155	59	aaxbb	a,19	b,19	b,7	a,8,b,12	a,12	a,10,b,9	a,2,b,6	a,20,b,17	a,8	a,23	a,4,b,12	a,14,b,13	b,16	b,15	a,9,b,5	a,24	a,14,b,9	a,27	a,18	a,18	a,24	b,11	a,8,b,14	b,11	a,6,b,13	a,8,b,6	b,14	b,18	a,20	b,5	a,8,b,3	a,2,b,11	b,11	b,8	a,7,b,11	a,4,b,7	a,17	a,13	a,14,b,11	a,7,b,11	a,8,b,4	b,14	a,16	a,32
Marker1358	LG10	79.267	Marker26155	16	aaxbb	a,19	b,19	b,7	a,8,b,12	a,12	a,10,b,9	a,1,b,7	a,20,b,17	a,8	a,23	a,4,b,12	a,14,b,13	b,16	b,15	a,9,b,5	a,24	a,14,b,9	a,27	a,18	a,18	a,24	b,11	a,8,b,14	b,11	a,6,b,13	a,8,b,6	b,14	b,18	a,20	b,5	a,8,b,3	a,2,b,11	b,11	b,8	a,7,b,11	a,4,b,7	a,17	a,13	a,14,b,11	a,7,b,11	a,8,b,4	b,14	a,16	a,32
Marker1361	LG10	79.267	Marker26155	65	aaxbb	a,19	b,19	b,7	a,8,b,12	a,12	a,10,b,9	a,1,b,7	a,20,b,17	a,8	a,23	a,4,b,12	a,14,b,13	b,16	b,15	a,9,b,5	a,24	a,14,b,9	a,27	a,18	a,18	a,24	b,11	a,8,b,14	b,11	a,6,b,13	a,8,b,6	b,14	b,18	a,20	b,5	a,8,b,3	a,2,b,11	b,11	b,8	a,7,b,11	a,4,b,7	a,17	a,13	a,14,b,11	a,7,b,11	a,8,b,4	b,14	a,16	a,32
Marker8420	LG10	79.538	Marker88208	126	aaxbb	a,43	b,59	b,3	b,1	a,3	b,10,a,6	b,11,a,1	b,16,a,17	a,7	a,8	b,1,a,4	b,12,a,11	b,3	b,4	b,1,a,3	a,7	b,5	a,18	a,13	a,13	a,15	b,5	b,4,a,2	b,7	b,2,a,1	b,4,a,7	b,11	b,7	a,6	b,2	a,8	b,6,a,1	b,12	b,5	b,3	b,5,a,2	a,5	a,1	b,2,a,4	b,6,a,9	b,3,a,8	b,8	a,10	a,14
Marker8419	LG10	79.581	Marker88208	26	aaxbb	a,45	b,60	b,3	b,1	a,3	b,11,a,6	b,11,a,1	b,17,a,17	a,7	a,8	a,4	b,12,a,11	b,3	b,4	b,1,a,3	a,7	b,5	a,18	a,13	a,13	a,15	b,5	b,4,a,2	b,7	b,2,a,1	b,4,a,7	b,11	b,7	a,6	b,2	a,8	b,6,a,1	b,12	b,5	b,3	b,5,a,2	a,5	a,1	b,2,a,4	b,6,a,9	b,3,a,8	b,8	a,9	a,14
Marker4289	LG10	79.582	Marker52740	191	aaxbb	a,34	b,14	b,6	b,4,a,2	a,6	b,2,a,1	b,2,a,1	b,3,a,4	a,1	a,3	b,1,a,2	b,2,a,1	b,3	b,3	b,3,a,2	a,4	b,2,a,2	a,9	a,4	a,6	a,7	b,3	-	b,5	b,2,a,1	b,1,a,2	b,4	b,7	a,2	b,4,a,3	b,2,a,3	b,7	b,4	b,3,a,2	b,1,a,2	b,2,a,3	b,2,a,3	a,1	b,9	b,8,a,6	b,9,a,4	b,8	a,1	a,16
Marker740	LG10	79.582	Marker19905	28	aaxbb	a,118	b,111	b,15	a,1,b,6	a,13	a,4,b,8	a,2,b,9	a,21,b,13	a,13	a,9,b,1	a,11,b,4	a,14,b,12	b,6	b,3	a,7,b,4	a,16	a,11,b,4	a,28	a,15	a,9	a,8	b,11	a,7,b,12	b,10	a,2,b,5	a,4,b,3	b,16	b,17	a,15	a,2,b,9	a,4,b,4	b,11	b,6	b,16	a,6,b,4	a,5,b,7	a,15	a,13	a,6,b,6	a,7,b,4	a,6,b,8	b,9	a,9	a,40
Marker4288	LG10	79.586	Marker52740	169	aaxbb	a,34	b,14	b,6	b,3,a,2	a,6	b,2,a,1	b,2,a,1	b,3,a,4	a,1	a,3	b,1,a,2	b,2,a,1	b,3	b,3	b,3,a,2	a,4	b,2,a,2	a,9	a,4	a,6	a,7	b,3	-	b,5	b,2,a,1	b,1,a,2	b,4	b,7	a,2	b,4,a,3	b,2,a,3	b,7	b,4	b,3,a,2	b,1,a,2	b,2,a,3	b,2,a,3	a,1	b,9	b,8,a,6	b,9,a,4	b,8	a,1	a,16
Marker3891	LG10	79.712	Marker48954	126	aaxbb	a,54	b,53	b,6	a,3,b,7	a,13	a,8,b,5	a,3,b,12	a,23,b,26	a,12	a,11	a,4	a,12,b,5	b,11	b,12	a,6,b,2	a,4	a,9,b,3	a,28	a,11	a,7	a,3	b,3	a,2,b,8	b,5	a,15,b,5	a,4,b,11	b,12	b,6	a,10,b,1	a,8	a,6,b,9	b,11	b,10	a,4,b,4	a,10,b,2	a,1,b,9	a,10	a,20	a,4,b,3	a,12,b,6	b,5	b,11	a,14	a,28
Marker2382	LG10	79.887	Marker35011	184	aaxbb	a,75	b,98	b,3	b,2,a,4	a,7	b,5	b,3	b,16,a,12	a,12	b,2,a,11	b,4,a,2	b,15,a,6	b,2	b,11	b,5,a,3	a,4	b,3,a,4	a,23	-	a,2	a,4	b,4	b,8,a,3	b,6	b,2,a,7	b,4,a,3	b,7	b,14	a,3	b,8,a,1	b,1	b,1	-	b,6,a,3	b,2,a,1	b,3,a,1	a,5	a,3	b,2,a,3	b,6,a,3	b,2,a,3	b,7	a,6	a,31
Marker9132	LG10	80.372	Marker93842	28	aaxbb	a,68	b,69	b,12	b,2	a,9	b,2	b,5	b,18,a,14	a,5	a,8	a,5	b,14,a,11	b,2	b,1	b,4,a,1	a,6	a,4	a,21	a,4	a,3	a,5	b,6	b,1,a,5	b,3	b,4,a,2	b,2,a,3	b,5	b,7	a,1	b,1,a,1	b,1,a,4	b,5	b,9	b,6	b,2	-	a,4	a,5	b,3,a,4	b,8,a,5	b,3,a,2	b,8	a,8	a,29
Marker1256	LG10	80.525	Marker25062	54	aaxbb	a,58	b,36	b,8	b,9	a,11	a,1,b,7	b,9	a,21,b,12	a,13	a,12	a,10,b,4	a,9,b,9	b,11	b,3	a,6,b,9	a,13	a,7,b,2	a,45	a,8	a,10	a,11	b,11	a,7,b,7	a,1,b,6	a,5,b,2	a,5,b,4	b,12	b,9	a,14	a,12,b,9	a,6,b,6	b,14	b,15	a,1,b,4	a,6,b,9	a,6,b,4	a,22	a,13	a,7,b,7	a,15,b,7	a,6,b,2	b,11	a,12	a,29
Marker1257	LG10	80.525	Marker25062	90	aaxbb	a,58	b,36	b,8	b,9	a,11	a,1,b,7	b,9	a,21,b,12	a,13	a,12	a,10,b,4	a,9,b,9	b,11	b,3	a,6,b,8	a,13	a,7,b,2	a,45	a,8	a,10	a,11	b,11	a,7,b,7	a,1,b,6	a,5,b,2	a,5,b,4	b,12	b,9	a,14	a,12,b,9	a,6,b,6	b,14	b,15	a,1,b,4	a,6,b,9	a,6,b,4	a,22	a,13	a,7,b,7	a,15,b,7	a,6,b,2	b,11	a,12	a,29
Marker9499	LG10	80.68	Marker97028	127	aaxbb	a,16	b,15	b,6	b,2	a,5	a,2,b,2	b,4	a,9,b,4	a,7	a,4	a,3	a,8,b,6	b,7	b,2	a,3,b,1	a,4	a,1,b,3	a,11	a,6	a,4	a,3	b,8	a,5,b,3	b,4	a,4,b,3	b,5	b,3	b,12	a,2	a,5,b,2	a,3,b,2	b,1	b,3	a,1,b,6	a,5,b,4	a,1,b,1	a,5	a,3	b,3	a,3,b,4	a,1,b,6	b,3	a,12	a,17
Marker1506	LG10	80.927	Marker27599	133	aaxbb	a,68	b,47	b,13	a,4,b,9	a,22	a,8,b,2	a,5,b,7	a,12,b,7	a,9	a,19	a,5,b,4	a,15,b,13	b,18	b,6	a,3,b,4	a,10	a,8,b,10	a,38	a,11	a,14	a,17	b,8	a,9,b,7	b,18	a,3,b,3	a,12,b,5	b,14	b,16	a,18	a,5,b,12	a,7,b,11	b,17	b,12	a,1,b,8	a,7,b,7	a,5,b,9	a,13	a,12	a,12,b,7	a,9,b,15	a,13	b,12	a,8	a,31
Marker1507	LG10	80.927	Marker27599	186	aaxbb	a,68	b,47	b,13	a,4,b,9	a,22	a,8,b,2	a,5,b,7	a,12,b,7	a,9	a,19	a,5,b,4	a,15,b,13	b,18	b,6	a,3,b,4	a,10	a,8,b,10	a,38	a,11	a,14	a,17	b,8	a,9,b,7	b,18	a,3,b,3	a,12,b,5	b,14	b,16	a,18	a,5,b,12	a,7,b,11	b,17	b,12	a,1,b,8	a,7,b,7	a,5,b,9	a,13	a,12	a,12,b,7	a,9,b,15	a,13	b,12	a,8	a,31
Marker1039	LG10	80.991	Marker22722	16	aaxbb	a,55	b,56	b,22	a,1,b,8	a,3	a,2,b,3	a,4,b,14	a,20,b,21	a,8	a,16	a,11,b,7	a,25,b,11	b,15	b,7	a,10,b,11	a,15	a,3,b,6	a,33	a,19	a,18,b,2	a,18	b,11	a,9,b,4	b,17	a,11,b,5	a,10,b,6	a,2,b,12	b,14	a,13	a,7,b,12	a,9,b,8	b,15	b,14	a,2,b,14	a,6,b,6	a,6,b,9	a,31	a,28	a,11,b,10	a,12,b,6	a,3,b,2	b,12	a,7	a,18
Marker1595	LG10	81.241	Marker28300	162	aaxbb	a,46	b,67	b,3	a,7,b,4	a,8	a,10,b,6	a,3,b,5	a,11,b,15	a,5	a,8	a,5,b,2	a,12,b,4	b,10	b,3	a,4	a,13	a,6,b,6	a,18	a,4	a,8	a,7	b,7	a,9,b,4	b,9	a,4,b,3	a,8,b,5	b,8	b,9	a,8	a,6,b,12	a,1,b,3	b,3	b,13	b,2	b,3	a,2,b,4	a,12	a,8	a,4,b,1	a,7,b,2	a,1,b,7	b,13	a,12	a,19
Marker1593	LG10	81.285	Marker28300	6	aaxbb	a,46	b,61	b,3	a,7,b,4	a,8	a,10,b,6	a,3,b,5	a,11,b,15	a,5	a,8	a,5,b,2	a,12,b,4	b,10	b,3	a,4	a,13	a,6,b,6	a,20	a,4	a,6	a,7	b,6	a,9,b,4	b,8	a,4,b,3	a,8,b,4	b,7	b,9	a,9	a,6,b,8	a,1,b,3	b,3	b,12	b,2	b,2	a,2,b,4	a,12	a,9	a,4,b,1	a,7,b,2	a,1,b,6	b,13	a,12	a,19
Marker1594	LG10	81.285	Marker28300	24	aaxbb	a,46	b,61	b,3	a,7,b,4	a,8	a,10,b,6	a,3,b,5	a,11,b,15	a,5	a,8	a,5,b,2	a,12,b,4	b,10	b,3	a,4	a,13	a,4,b,8	a,20	a,4	a,6	a,7	b,6	a,9,b,4	b,8	a,4,b,3	a,8,b,4	b,7	b,9	a,9	a,6,b,8	a,1,b,3	b,3	b,12	b,2	b,2	a,2,b,4	a,12	a,9	a,4,b,1	a,7,b,2	a,1,b,6	b,13	a,12	a,19
Marker1497	LG10	81.332	Marker27557	54	aaxbb	a,63	b,52	b,19	a,4,b,7	a,8	a,3,b,5	a,5,b,11	a,20,b,15	a,12	a,13	a,5,b,5	a,14,b,13	b,13	b,5	a,4	a,9	a,9,b,4	a,42	a,10	a,17	a,18	a,1,b,12	a,8,b,8	b,12	a,8,b,4	a,2,b,4	b,16	b,8	a,17	a,8,b,6	a,6,b,2	b,12	b,8	b,13	a,7,b,7	a,1,b,9	a,18	a,10	a,5,b,9	a,3,b,5	a,6,b,2	b,16	a,8	a,16
Marker1498	LG10	81.332	Marker27557	73	aaxbb	a,63	b,52	b,19	a,4,b,7	a,8	a,3,b,5	a,5,b,11	a,20,b,15	a,12	a,13	a,5,b,5	a,14,b,13	b,13	b,5	a,4	a,9	a,8,b,4	a,42	a,10	a,17	a,18	a,1,b,12	a,8,b,8	b,12	a,7,b,4	a,2,b,4	b,16	b,8	a,17	a,8,b,6	a,6,b,2	b,12	b,8	b,13	a,7,b,7	a,1,b,9	a,18	a,10	a,5,b,9	a,3,b,5	a,6,b,2	b,16	a,8	a,16
Marker4828	LG10	81.47	Marker57355	57	aaxbb	a,40	b,39	b,12	a,6,b,7	a,9	a,2,b,3	a,2,b,1	a,15,b,12	a,7	a,7	a,6,b,10	a,10,b,4	b,5	b,12	a,2	a,4	a,1	a,30	a,8	a,1	a,9	b,6	a,4,b,5	b,8	a,5,b,3	a,2,b,3	b,5	b,10	a,14	a,4,b,1	a,11	b,5	b,11	b,8	a,2,b,3	a,3,b,2	a,17	a,7	a,4,b,6	a,9,b,8	a,3,b,10	b,7	a,9	a,15
Marker4829	LG10	81.47	Marker57355	157	aaxbb	a,39	b,40	b,13	a,6,b,7	a,9	a,2,b,3	a,2,b,1	a,15,b,12	a,7	a,7	a,6,b,10	a,10,b,4	b,5	b,12	a,2	a,5	a,1	a,29	a,8	a,1	a,9	b,7	a,4,b,5	b,8	a,5,b,3	a,2,b,3	b,5	b,10	a,14	a,4,b,1	a,11	b,5	b,11	b,8	a,2,b,3	a,3,b,2	a,17	a,6	a,5,b,6	a,8,b,7	a,3,b,10	b,8	a,10	a,15
Marker4830	LG10	81.512	Marker57355	165	aaxbb	a,39	b,40	b,13	a,6,b,7	a,9	a,2,b,3	a,2,b,1	a,15,b,12	a,7	a,7	a,6,b,10	a,10,b,4	b,5	b,12	a,2	a,5	a,1	a,29	a,8	a,1	a,9	b,7	a,4,b,5	b,8	a,5,b,3	a,2,b,3	b,5	b,10	a,14	a,4,b,1	a,11	b,5	b,11	b,8	a,2,b,3	a,3,b,2	a,17	a,6	a,5,b,6	a,8,b,7	a,3,b,10	b,8	a,10	a,15
Marker4786	LG10	81.64	Marker57201	89	aaxbb	a,41	b,38	b,4	a,2	a,10	a,6,b,3	a,2,b,2	a,16,b,11	a,17	a,8	a,3,b,3	a,4,b,16	b,4	b,5	b,8	a,4	a,2,b,4	a,32	a,8	a,7	a,8	b,5	a,7,b,3	b,1	a,5,b,2	a,2,b,4	b,7	b,5	a,10	a,2,b,1	a,2,b,4	b,3	b,2	b,1	a,3,b,1	a,8,b,3	a,7	a,6	a,1,b,7	a,4	a,3,b,3	b,3	a,7	a,21
Marker4788	LG10	81.64	Marker57201	196	aaxbb	a,42	b,39	b,4	a,2	a,10	a,6,b,3	a,2,b,2	a,15,b,11	a,17	a,8	a,3,b,3	a,5,b,16	b,4	b,5	b,8	a,4	a,2,b,4	a,32	a,7	a,7	a,8	b,5	a,7,b,3	b,1	a,5,b,2	a,2,b,4	b,7	b,5	a,10	a,2,b,1	a,2,b,4	b,3	b,2	b,1	a,3,b,1	a,8,b,3	a,7	a,6	a,1,b,7	a,4	a,3,b,3	b,3	a,7	a,21
Marker4787	LG10	81.746	Marker57201	174	aaxbb	a,42	b,39	b,4	a,2	a,10	a,6,b,3	a,2,b,2	a,15,b,11	a,17	a,8	a,3,b,3	a,5,b,16	b,4	b,5	b,8	a,4	a,2,b,4	a,32	a,7	a,7	a,8	b,5	a,7,b,3	b,1	a,5,b,2	a,2,b,4	b,7	b,5	a,10	a,2,b,1	a,2,b,4	b,3	b,2	b,1	a,3,b,1	a,8,b,3	a,7	a,6	a,1,b,7	a,4	a,3,b,3	b,3	a,7	a,21
Marker10857	LG10	82.346	Marker109085	45	aaxbb	a,45	b,37	-	a,2	a,2	a,3,b,3	a,1,b,2	a,10,b,7	a,1	a,5	a,1,b,1	a,1,b,3	b,7	b,3	a,5,b,3	a,10	a,1,b,3	a,13	a,7	a,4	a,6	b,2	a,3	b,4	a,4,b,2	a,1,b,2	b,8	b,6	a,4	a,5,b,3	a,4,b,2	b,2	b,8	b,2	a,1,b,1	a,3,b,1	a,5	a,3	a,6,b,2	a,9	a,1	b,2	a,4	a,11
Marker10858	LG10	82.346	Marker109085	59	aaxbb	a,45	b,37	-	a,2	a,2	a,3,b,3	a,1,b,2	a,10,b,7	a,1	a,5	a,1,b,1	a,1,b,3	b,7	b,3	a,5,b,3	a,10	a,1,b,3	a,13	a,7	a,4	a,6	b,2	a,3	b,4	a,4,b,2	a,1,b,2	b,8	b,6	a,4	a,5,b,3	a,4,b,2	b,2	b,8	b,2	a,1,b,1	a,3,b,1	a,5	a,3	a,6,b,2	a,9	a,1	b,2	a,4	a,11
Marker10859	LG10	82.434	Marker109085	135	aaxbb	a,50	b,37	-	a,2	a,2	a,3,b,3	a,1,b,2	a,10,b,7	a,1	a,5	a,1,b,1	a,1,b,3	b,7	b,3	a,5,b,3	a,10	a,1,b,3	a,13	a,7	a,4	a,6	b,2	a,3	b,4	a,4,b,2	a,1,b,2	b,8	b,6	a,4	a,5,b,3	a,4,b,2	b,2	b,8	b,2	a,1,b,1	a,3,b,1	a,5	a,3	a,6,b,2	a,10	a,1	b,2	a,4	a,11
Marker10860	LG10	82.434	Marker109085	183	aaxbb	a,50	b,37	-	a,2	a,2	a,3,b,3	a,1,b,2	a,10,b,7	a,1	a,5	a,1,b,1	a,1,b,3	b,7	b,3	a,5,b,3	a,10	a,1,b,3	a,13	a,7	a,4	a,6	b,2	a,3	b,4	a,4,b,2	a,1,b,2	b,8	b,6	a,4	a,5,b,3	a,4,b,2	b,2	b,8	b,2	a,1,b,1	a,3,b,1	a,5	a,3	a,6,b,2	a,10	a,1	b,2	a,4	a,11
Marker14270	LG10	82.466	Marker149207	136	aaxbb	a,33	b,34	b,6	a,3,b,1	a,2	a,1	a,1,b,2	a,5,b,15	-	a,5	a,1	a,5,b,7	-	b,2	a,3,b,1	a,3	a,4	a,15	a,4	a,3	a,2	b,3	a,1,b,1	b,2	a,1,b,2	b,2	b,1	b,5	a,3	b,2	a,1,b,1	b,4	b,4	b,1	-	a,3,b,1	a,3	a,4	a,3	a,1	a,2	b,8	a,3	a,10
Marker14269	LG10	82.659	Marker149207	21	aaxbb	a,33	b,35	b,6	a,3,b,1	a,2	a,1	a,1,b,2	a,5,b,16	-	a,5	a,1	a,5,b,7	-	b,2	a,3,b,1	a,3	a,4	a,15	a,4	a,3	a,2	b,3	a,1,b,1	b,2	a,1,b,2	b,2	b,1	b,5	a,3	b,2	a,1,b,1	b,4	b,4	b,1	-	a,3,b,1	a,3	a,4	a,3	a,1	a,2	b,8	a,3	a,10
Marker5958	LG10	83.314	Marker67124	153	aaxbb	a,28	b,33	b,15	a,1,b,2	a,12	a,2,b,10	a,1,b,6	a,13,b,5	a,10	a,11	a,9,b,5	a,8,b,9	a,1,b,8	b,10	a,1,b,4	a,8	a,3	a,24	a,2	a,11	a,1	a,1,b,13	a,4,b,2	b,8	a,4,b,1	a,2,b,1	b,20	b,12	a,14	a,2,b,6	a,4,b,4	b,9	a,1,b,10	b,10	a,9,b,7	a,4,b,2	a,2	a,9	a,3,b,3	a,13,b,6	a,4	b,6	a,12	a,13
Marker5960	LG10	83.62	Marker67168	19	aaxbb	a,42	b,26	b,1	-	a,8	a,6,b,1	a,1,b,2	a,4,b,10	a,6	a,1	a,2,b,1	a,2,b,4	b,3	b,3	a,5	a,4	a,1	a,10	a,6	a,5	a,6	b,1	b,3	b,6	a,2,b,4	a,2,b,1	b,4	b,8	a,6	a,1,b,2	a,4,b,1	b,4	b,8	b,2	a,2,b,7	a,7,b,1	a,9	a,1	a,1,b,7	a,2,b,5	a,2,b,2	b,4	a,2	a,14
Marker5961	LG10	83.62	Marker67168	130	aaxbb	a,42	b,24	-	-	a,8	a,6,b,1	a,1,b,2	a,4,b,10	a,8	a,1	a,2,b,1	a,2,b,4	b,3	b,3	a,5	a,4	a,1	a,10	a,6	a,5	a,6	-	b,3	b,6	a,2,b,4	a,2,b,1	b,4	b,8	a,6	a,1,b,2	a,4,b,1	b,4	b,7	b,2	a,2,b,7	a,7,b,1	a,9	a,2	a,1,b,7	a,2,b,5	a,2,b,2	b,4	a,2	a,14
Marker5962	LG10	83.62	Marker67168	131	aaxbb	a,42	b,24	-	-	a,8	a,6,b,1	a,1,b,2	a,4,b,10	a,8	a,1	a,2,b,1	a,2,b,4	b,3	b,3	a,5	a,4	a,1	a,10	a,6	a,5	a,6	-	b,3	b,6	a,2,b,4	a,2,b,1	b,4	b,8	a,6	a,1,b,1	a,4,b,1	b,4	b,7	b,2	a,2,b,7	a,7,b,1	a,9	a,2	a,1,b,7	a,2,b,5	a,2,b,2	b,4	a,2	a,14
Marker1615	LG10	83.656	Marker28482	90	aaxbb	a,68	b,79	b,8	a,10,b,5	a,9	a,9,b,3	a,6,b,11	a,7,b,12	a,8	a,27	a,13,b,2	a,14,b,4	b,12	b,11	a,8,b,1	a,20	a,6,b,12	a,35	a,10	a,18	a,8	b,13	a,6,b,9	b,15	a,13,b,9	a,8,b,9	b,18	b,14	a,19	a,11,b,3	a,14,b,6	a,1,b,12	b,5	b,19	a,9,b,6	a,6,b,5	a,10	a,16	a,7,b,3	a,7,b,7	a,6,b,3	a,2,b,10	a,22	a,28
Marker2929	LG10	83.656	Marker39762	159	aaxbb	a,66	b,70	b,4	a,17,b,4	a,8	a,8,b,9	a,5,b,9	a,15,b,17	a,16	a,13	a,10,b,12	a,20,b,13	b,21	b,6	a,7,b,8	a,13	a,3,b,5	a,24	a,10	a,14	a,21	b,13	a,8,b,4	b,14	a,6,b,9	a,2,b,5	b,20	b,16	a,17	a,11,b,6	a,10,b,7	b,7	b,15	b,25	a,7,b,4	a,5,b,8	a,15	a,13	a,9,b,6	a,6,b,10	a,4,b,4	b,21	a,11	a,25
Marker4520	LG10	84.531	Marker54647	158	aaxbb	a,37	b,42	b,9	a,4	a,2	a,1	b,2	a,10,b,13	a,8	a,5	b,6	a,5,b,7	b,4	b,7	a,3	a,3	a,5,b,4	a,11	a,7	a,3	a,5	b,3	a,3,b,3	b,9	a,2	a,8,b,1	b,7	a,3,b,2	a,3	a,1,b,5	a,1	b,5	b,2	b,4	a,1,b,4	a,4,b,2	a,11	a,11	a,3,b,2	a,2,b,6	a,5,b,4	b,5	a,10	a,28
Marker9536	LG10	84.91	Marker97356	169	aaxbb	a,21	b,24	b,3	b,1,a,2	a,1	a,2	b,3	b,3,a,3	-	-	b,1	b,2	-	b,1	b,1,a,4	-	-	a,1	-	-	-	b,1	b,2,a,1	b,7	-	-	-	b,2	a,5	a,1	b,5	-	b,4	b,2	-	-	-	-	b,1	-	b,3	b,3	a,1	a,3
Marker9535	LG10	84.924	Marker97356	14	aaxbb	a,21	b,23	b,3	b,1,a,2	a,1	a,2	b,3	b,3,a,3	-	-	b,1	b,3	-	b,1	b,1,a,4	-	-	a,1	-	-	-	b,1	b,2,a,1	b,7	-	-	-	b,2	a,5	a,1	b,5	-	b,4	b,2	-	-	-	-	b,1	-	b,3	b,3	a,1	a,2
Marker13181	LG10	85.134	Marker133323	173	aaxbb	a,19	b,33	b,5	b,3	a,3	b,4,a,3	b,6	b,6,a,6	a,2	a,11	b,2	b,7,a,2	b,2	b,2	b,1	a,2	-	a,7	a,3	a,1	a,1	b,4	b,1,a,4	b,4	b,1,a,1	b,2,a,2	b,3	b,4	a,4	b,5	b,3,a,2	-	b,7	b,9	b,7,a,2	a,1	a,6	a,1	b,4	b,1,a,3	a,3	b,4	a,9	a,8
Marker5852	LG10	85.517	Marker66323	177	aaxbb	a,40	b,21	b,5	b,5	a,5	-	a,2,b,6	a,13,b,6	a,4	a,3	a,3,b,4	a,9,b,5	b,1	b,8	a,2,b,1	a,5	a,4,b,4	a,15	a,3	a,3	a,3	a,1,b,3	a,2,b,3	b,1	-	a,2,b,1	b,6	a,1,b,3	a,7	a,2,b,5	a,2,b,2	b,2	b,11	b,3	a,3,b,3	a,1,b,4	a,1	a,7	b,2	a,2,b,4	a,7,b,5	b,13	a,3	a,13
Marker3356	LG10	85.59	Marker43493	199	aaxbb	a,42	b,27	b,7	a,4	a,8	a,1,b,5	a,1,b,2	a,6,b,13	a,3	a,5	a,3,b,2	a,3,b,7	b,2	b,6	a,4,b,1	a,3	a,2,b,4	a,5	a,15	a,1	a,5	a,1,b,3	a,1,b,1	b,10	b,3	a,2,b,3	b,11	a,10,b,6	a,15	a,1,b,3	a,2,b,2	b,3	b,8	b,2	a,4	a,11	a,4	a,4	b,4	a,2,b,1	a,7,b,6	b,15	a,7	a,24
Marker5666	LG10	85.599	Marker64641	76	aaxbb	a,30	b,33	b,3	a,4	a,5	a,2,b,3	a,2,b,8	a,17,b,8	a,8	a,6,b,1	a,2,b,11	a,22,b,9	b,2	b,10	a,3,b,3	a,13	a,3,b,4	a,30	a,7	a,9	a,2	a,4,b,4	a,5,b,9	b,4	a,6,b,5	a,4,b,1	b,12	a,8,b,2	a,16	a,2,b,3	a,1,b,2	b,4	b,4	b,7	a,4,b,7	a,3,b,4	a,10	a,7	a,3,b,3	a,3,b,4	a,1,b,4	b,4	a,3	a,29
Marker5667	LG10	85.599	Marker64641	94	aaxbb	a,30	b,33	b,3	a,4	a,5	a,2,b,3	a,2,b,8	a,17,b,8	a,8	a,6,b,1	a,2,b,11	a,22,b,9	b,2	b,10	a,3,b,3	a,13	a,3,b,4	a,30	a,7	a,9	a,2	a,4,b,4	a,5,b,9	b,4	a,6,b,5	a,4,b,1	b,12	a,8,b,2	a,16	a,2,b,3	a,1,b,2	b,4	b,4	b,7	a,4,b,7	a,3,b,4	a,10	a,7	a,3,b,3	a,3,b,4	a,1,b,4	b,4	a,3	a,29
Marker5668	LG10	85.599	Marker64641	121	aaxbb	a,31	b,32	b,3	a,4	a,5	a,2,b,3	a,2,b,7	a,17,b,8	a,8	a,6,b,1	a,2,b,11	a,21,b,9	b,2	b,10	a,3,b,3	a,13	a,3,b,4	a,30	a,7	a,8	a,2	a,4,b,4	a,5,b,9	b,4	a,6,b,5	a,4,b,1	b,12	a,8,b,2	a,16	a,2,b,3	a,1,b,2	b,4	b,4	b,7	a,4,b,7	a,3,b,4	a,10	a,7	a,3,b,3	a,3,b,4	a,1,b,4	b,4	a,3	a,30
Marker12812	LG10	86.032	Marker129350	96	aaxbb	a,21	b,15	-	a,6	a,7	a,4	a,1,b,5	a,8,b,8	a,4	a,13	-	a,6,b,6	a,1,b,2	-	a,2,b,3	a,2	a,3	a,12	a,3	a,5	a,2	a,3,b,3	a,6,b,5	-	b,1	a,3,b,3	b,3	a,1,b,3	a,7	b,3	b,1	b,1	b,5	b,5	a,1,b,2	a,5,b,4	-	a,8	a,1,b,7	a,3,b,5	a,6,b,2	b,5	a,3	a,13
Marker2777	LG10	86.454	Marker38274	37	aaxbb	a,33	b,32	b,9	a,6,b,4	a,4	a,2,b,6	a,3,b,9	a,19,b,7	a,6	a,6	a,8,b,4	a,7,b,15	a,7,b,10	a,9,b,3	a,4,b,3	a,1,b,1	b,3	b,2	a,1	a,1	-	a,1,b,11	b,6	a,9,b,7	b,5	a,2,b,1	a,4,b,9	a,2,b,5	a,6	b,2	a,9,b,4	a,3,b,6	a,3,b,8	b,11	a,9,b,8	a,5,b,1	a,8	a,11	a,10,b,2	a,11,b,5	a,4,b,4	a,6,b,11	a,3,b,1	a,8,b,1
Marker2778	LG10	86.594	Marker38274	60	aaxbb	a,33	b,32	b,9	a,6,b,4	a,4	a,2,b,6	a,3,b,9	a,19,b,7	a,6	a,6	a,8,b,4	a,7,b,15	a,7,b,10	a,9,b,3	a,4,b,3	a,1,b,1	b,3	b,2	a,1	a,1	-	a,1,b,11	b,6	a,9,b,7	b,5	a,2,b,1	a,4,b,9	a,2,b,5	a,6	b,2	a,9,b,4	a,3,b,6	a,3,b,8	b,11	a,9,b,8	a,5,b,1	a,8	a,11	a,10,b,2	a,11,b,5	a,4,b,4	a,6,b,11	a,3,b,1	a,8,b,1
Marker6529	LG10	86.99	Marker71274	8	aaxbb	a,76	b,26	a,4,b,6	b,2	a,13	a,1,b,2	a,2,b,1	a,9,b,2	a,1	a,4	a,10	a,3,b,2	a,4,b,2	a,3	a,1,b,9	a,1,b,7	a,1,b,2	a,9	a,3	-	a,4,b,2	b,2	a,1,b,4	a,10,b,6	-	a,5	a,3,b,6	a,7,b,7	a,22	a,8,b,4	a,12,b,4	a,2,b,4	b,1	b,7	a,14,b,9	a,2,b,1	a,9	a,8	a,7,b,3	a,9,b,8	a,1,b,10	a,4,b,5	a,13	a,21
Marker6530	LG10	87.015	Marker71274	79	aaxbb	a,76	b,26	a,4,b,6	b,2	a,13	a,1,b,2	a,2,b,1	a,9,b,2	a,1	a,4	a,10	a,3,b,2	a,4,b,2	a,3	a,1,b,9	a,1,b,7	a,1,b,2	a,9	a,3	-	a,4,b,2	b,2	a,1,b,4	a,10,b,6	-	a,5	a,3,b,6	a,7,b,7	a,22	a,8,b,4	a,12,b,4	a,2,b,4	b,1	b,7	a,14,b,9	a,2,b,1	a,9	a,8	a,7,b,3	a,9,b,8	a,1,b,10	a,4,b,5	a,13	a,21
Marker835	LG10	87.488	Marker20854	122	aaxbb	a,76	b,105	b,7	a,6,b,5	a,12	a,10,b,5	a,3,b,16	a,19,b,21	a,9	a,16	a,8,b,9	a,19,b,12	a,1,b,11	b,8	a,10,b,9	a,17	a,4,b,6	a,32	a,11	a,20	a,7,b,1	a,3,b,6	a,11,b,19	b,8	a,2,b,7	a,8	b,15	a,12	a,13	a,6,b,3	a,4,b,6	a,1,b,6	b,15	b,6	a,6	a,5,b,13	a,13	a,7	a,8,b,9	a,7,b,8	a,3,b,2	a,1,b,10	a,14	a,36
Marker7456	LG10	87.981	Marker79885	175	aaxbb	a,25	b,20	b,6	a,1,b,4	a,6	b,4	a,2,b,1	a,6,b,2	a,1	a,6	a,5,b,6	a,3,b,3	-	b,6	a,4,b,5	a,3	a,1	a,5	-	a,1	a,5,b,1	-	a,1,b,3	b,4	-	a,1	b,1	a,5,b,1	a,12	a,3,b,3	a,2,b,5	b,1	b,5	b,7	a,7,b,5	b,5	a,4	a,2	a,9,b,2	a,4,b,10	a,5,b,3	b,10	a,1	a,9
Marker5273	LG10	88.409	Marker61027	138	aaxbb	a,38	b,39	b,8	a,2,b,6	a,13	a,3,b,3	a,4,b,7	a,15,b,6	a,8	a,8	a,4,b,5	a,8,b,7	b,2	b,6	a,4,b,1	a,8	a,1,b,2	a,18	a,4	a,4	a,10	b,2	a,4,b,5	b,7	a,3,b,1	a,1,b,7	b,12	a,3,b,2	a,9	a,3,b,6	a,8,b,4	b,6	b,6	b,8	a,1,b,4	a,4,b,4	a,16	a,5	a,1,b,2	a,4,b,7	a,4,b,4	b,7	a,1	a,9
Marker3933	LG10	88.712	Marker49321	66	aaxbb	a,68	b,77	b,5	a,5,b,10	a,15	a,7,b,5	a,6,b,10	a,30,b,16	a,16	a,12	a,6,b,4	a,13,b,33	b,12	b,21	a,7,b,7	a,12	a,5,b,8	a,48	a,7	a,16	a,10	a,6,b,5	a,6,b,6	b,19	a,9,b,7	a,14,b,7	b,16	a,7,b,7	a,14	a,7,b,8	a,1,b,2	b,7	b,16	a,1,b,13	a,5,b,6	a,3,b,6	a,13	a,17	a,10,b,2	a,7,b,5	a,2,b,6	b,13	a,9	a,24
Marker3934	LG10	88.712	Marker49321	89	aaxbb	a,68	b,77	b,5	a,5,b,10	a,15	a,7,b,5	a,6,b,10	a,30,b,16	a,16	a,12	a,6,b,4	a,13,b,33	b,12	b,21	a,7,b,7	a,12	a,5,b,8	a,48	a,7	a,16	a,10	a,6,b,5	a,6,b,6	b,19	a,9,b,7	a,14,b,7	b,16	a,7,b,7	a,14	a,7,b,8	a,1,b,2	b,7	b,16	a,1,b,13	a,5,b,6	a,3,b,6	a,13	a,17	a,10,b,2	a,7,b,5	a,2,b,6	b,13	a,9	a,24
Marker3935	LG10	88.712	Marker49321	138	aaxbb	a,66	b,76	b,5	a,5,b,9	a,14	a,7,b,5	a,6,b,10	a,30,b,17	a,16	a,12	a,6,b,4	a,13,b,34	b,12	b,21	a,7,b,7	a,12	a,4,b,8	a,49	a,7	a,16	a,10	a,6,b,5	a,7,b,7	b,18	a,9,b,7	a,14,b,7	b,16	a,7,b,7	a,14	a,7,b,8	a,1,b,2	b,7	b,14	a,1,b,13	a,5,b,6	a,3,b,6	a,13	a,18	a,10,b,2	a,7,b,5	a,2,b,6	b,13	a,9	a,25
Marker3936	LG10	88.712	Marker49321	144	aaxbb	a,66	b,76	b,5	a,5,b,9	a,14	a,7,b,5	a,6,b,10	a,30,b,17	a,16	a,12	a,6,b,4	a,13,b,34	b,12	b,21	a,7,b,7	a,12	a,4,b,8	a,49	a,7	a,16	a,10	a,6,b,5	a,7,b,7	b,18	a,9,b,7	a,14,b,7	b,16	a,7,b,7	a,14	a,7,b,8	a,1,b,2	b,7	b,14	a,1,b,13	a,5,b,6	a,3,b,6	a,13	a,18	a,10,b,2	a,7,b,5	a,2,b,6	b,13	a,9	a,25
Marker1202	LG10	88.997	Marker24235	194	aaxbb	a,46	b,52	b,11	a,7,b,2	a,6	a,5,b,4	a,3,b,3	a,14,b,14	a,9	a,11	a,7,b,9	a,13,b,11	b,10	b,8	a,6,b,9	a,21	a,10,b,2	a,26	a,19	a,12	a,6	a,7,b,4	a,3,b,4	b,26	a,1,b,2	a,9,b,3	b,12	a,8,b,6	a,10	a,3,b,1	a,5,b,4	a,1,b,8	b,11	b,16	a,10,b,8	a,7,b,5	a,3,b,9	a,7,b,5	a,5,b,4	a,6,b,3	a,3,b,7	b,8	a,8	a,19
Marker11651	LG10	89.138	Marker116660	15	aaxbb	a,24	b,19	b,2	a,2,b,3	a,5	a,2,b,2	b,2	a,6,b,4	a,3	a,4	a,2,b,2	a,3,b,7	b,7	b,6	a,6,b,4	a,4	a,2	a,18	-	a,12	a,1	a,4,b,1	a,8,b,4	b,4	a,2,b,1	a,2,b,3	b,3	-	a,6	a,3,b,1	a,2,b,1	b,3	b,15	b,1	a,2,b,3	b,2	a,2	a,4	a,3,b,1	a,4,b,2	a,1,b,1	b,4	a,3	a,12
Marker11652	LG10	89.494	Marker116660	81	aaxbb	a,24	b,19	b,2	a,2,b,3	a,5	a,2,b,2	b,2	a,6,b,4	a,3	a,4	a,2,b,2	a,3,b,7	b,7	b,6	a,6,b,4	a,4	a,2	a,18	-	a,12	a,1	a,4,b,1	a,8,b,4	b,4	a,2,b,1	a,2,b,3	b,3	-	a,6	a,3,b,1	a,2,b,1	b,3	b,15	b,1	a,2,b,3	b,2	a,2	a,4	a,3,b,1	a,4,b,2	a,1,b,1	b,4	a,3	a,12
Marker5613	LG10	89.761	Marker64222	95	aaxbb	a,38	b,21	b,3	a,2,b,2	a,2	a,5,b,2	b,4	a,7,b,5	a,4	a,9	a,2,b,1	a,5,b,5	b,3	b,3	a,1,b,2	a,7	a,2,b,1	a,6	a,7	a,1	a,1	a,5,b,2	a,2,b,3	b,3	-	a,4,b,4	b,8	a,1,b,4	a,4	a,3,b,3	a,7,b,1	-	b,4	b,2	a,2,b,3	b,3	a,2	a,5	a,2,b,2	a,4,b,3	a,1,b,2	b,8	a,6	a,11
Marker5113	LG10	90.065	Marker59606	18	aaxbb	a,19	b,16	b,6	a,3,b,9	a,4	a,4,b,3	b,1	a,1,b,9	a,4	a,8	a,5,b,7	a,3,b,7	-	b,1	a,9,b,4	a,2	b,6	a,15	a,8	a,4	a,4	a,3	a,4,b,2	b,10	a,2,b,2	a,4,b,6	b,11	a,10,b,3	a,10	a,6,b,2	a,8,b,4	b,3	b,7	b,12	a,1,b,4	a,2,b,1	a,5	a,12	a,10	a,8,b,6	a,7,b,3	b,8	a,11	a,8
Marker5114	LG10	90.097	Marker59606	82	aaxbb	a,19	b,16	b,6	a,3,b,9	a,4	a,4,b,3	b,1	a,1,b,9	a,4	a,8	a,5,b,7	a,3,b,7	-	b,1	a,8,b,5	a,2	b,6	a,15	a,8	a,4	a,4	a,3	a,4,b,2	b,10	a,2,b,2	a,4,b,6	b,11	a,10,b,3	a,10	a,6,b,2	a,8,b,4	b,3	b,7	b,12	a,1,b,4	a,2,b,1	a,5	a,12	a,10	a,8,b,6	a,7,b,3	b,8	a,11	a,8
Marker5115	LG10	90.097	Marker59606	89	aaxbb	a,19	b,16	b,6	a,3,b,9	a,4	a,4,b,3	b,1	a,1,b,9	a,4	a,8	a,5,b,7	a,3,b,7	-	b,1	a,9,b,4	a,2	b,6	a,15	a,8	a,4	a,4	a,3	a,4,b,2	b,10	a,2,b,2	a,4,b,6	b,11	a,10,b,3	a,10	a,6,b,2	a,8,b,4	b,3	b,7	b,12	a,1,b,4	a,2,b,1	a,5	a,12	a,10	a,8,b,6	a,7,b,3	b,8	a,11	a,8
Marker5116	LG10	90.097	Marker59606	147	aaxbb	a,18	b,20	b,6	a,3,b,10	a,4	a,5,b,3	b,2	a,1,b,11	a,5	a,8	a,5,b,7	a,3,b,7	-	b,1	a,9,b,4	a,2	b,7	a,15	a,8	a,5	a,4	a,3	a,4,b,2	b,11	a,2,b,1	a,4,b,8	b,11	a,10,b,4	a,10	a,6,b,2	a,8,b,5	b,3	b,7	b,15	a,1,b,4	a,2,b,1	a,5	a,12	a,10,b,2	a,8,b,8	a,7,b,5	b,8	a,11	a,8
Marker4497	LG10	90.228	Marker54488	90	aaxbb	a,60	b,62	-	b,10	a,5	a,1,b,1	b,2	a,12,b,9	a,2	a,8	a,1,b,1	a,8,b,4	-	b,2	b,1	a,1	b,2	a,6	a,9	a,2	a,2	a,1	a,8,b,2	-	a,1,b,2	b,3	-	a,4,b,7	a,7	a,3,b,4	b,1	b,6	-	b,1	-	a,3,b,3	a,4	a,1	a,3,b,2	a,4,b,8	a,2	b,6	a,2	a,11
Marker5033	LG10	90.489	Marker59041	90	aaxbb	a,53	b,56	b,4	a,2,b,1	a,3	a,4,b,2	b,2	a,16,b,15	a,2	a,4	a,4	a,5,b,8	b,2	b,3	b,2	a,4	b,5	a,20	a,7,b,1	a,7	a,6	a,4	a,2	b,2	a,1,b,4	a,1,b,1	b,7	a,4,b,1	a,4	a,1	a,1,b,6	b,3	b,2	a,2,b,5	b,4	a,1,b,4	a,7	a,1	b,1	a,13,b,5	a,6,b,2	b,13	a,4	a,15
Marker5505	LG10	90.637	Marker63294	180	aaxbb	a,22	b,48	b,6	a,2,b,3	a,8	a,4,b,3	b,2	a,9,b,4	a,8	a,5	a,2,b,5	a,1,b,11	b,3	b,10	a,1,b,1	a,10	a,6,b,2	a,16	a,8	a,6	a,9	a,3,b,2	a,3,b,6	b,12	a,6,b,3	a,4,b,6	b,11	a,9,b,3	a,7	a,2,b,3	b,2	b,8	b,2	b,5	a,2,b,6	a,4,b,7	a,4	a,9	a,8,b,3	a,3,b,2	a,3,b,1	b,9	a,6	a,12
Marker2157	LG10	91.041	Marker33055	181	aaxbb	a,62	b,82	b,7	a,2,b,2	a,5	a,7,b,6	a,5,b,12	a,16,b,14	a,13	a,8	a,2,b,1	a,15,b,5	b,4	b,10	a,1,b,3	a,12	a,4,b,5	a,26	a,9	a,10	a,4	a,10,b,4	a,7,b,8	b,3	a,3,b,4	a,2,b,5	b,11	a,5,b,5	a,7	a,3,b,4	a,1,b,3	b,2	b,3	b,7	a,2,b,7	a,1,b,4	a,15	a,5	a,3,b,3	a,1,b,5	a,4,b,7	b,3	a,6,b,1	a,17
Marker17603	LG10	91.396	Marker312586	146	aaxbb	a,228	b,175	b,77	a,33,b,30	a,55	a,32,b,16	a,18,b,49	a,52,b,60	a,63	a,72	a,48,b,31	a,36,b,42	b,71	b,43	a,42,b,29	a,127	a,37,b,30	a,90	a,65	a,81	a,98	a,29,b,45	a,42,b,33	b,81	a,27,b,27	a,49,b,38	b,54	a,31,b,16	a,76	a,40,b,24	a,29,b,41	b,64	b,58	b,75	a,41,b,31	a,34,b,35	a,113	a,76	a,62,b,23	a,33,b,33	a,41,b,23	b,50	a,56	a,84
Marker1786	LG10	91.396	Marker29895	30	aaxbb	a,32	b,20	b,7	a,2,b,1	a,5	a,7,b,5	a,3,b,4	a,12,b,9	a,5	a,10	a,3,b,6	a,7,b,10	b,8	b,4	a,8,b,8	a,7,b,1	a,10,b,7	a,18	a,12	a,8	a,7	a,11,b,4	a,3,b,4	b,6	a,6,b,2	a,1,b,5	b,12	a,8,b,9	a,4	a,3,b,4	a,7,b,6	b,11	b,6	b,7	a,3,b,3	a,6,b,3	a,12	a,12	a,5,b,2	a,9,b,11	a,3,b,4	b,15	a,7	a,24
Marker2052	LG10	91.396	Marker32002	117	aaxbb	a,49	b,47	b,10	b,5,a,2	a,10	a,4	b,12,a,2	b,18,a,16	a,2	a,14	b,2,a,8	b,14,a,20	b,14	b,11	b,6,a,5	a,10	b,6,a,9	a,27	a,12	a,7	a,8	b,9,a,8	b,5,a,6	b,10	b,9,a,5	b,6,a,8	b,17	b,8,a,8	a,17	b,6,a,4	b,12,a,5	b,9	b,10	b,20	b,2,a,7	b,4,a,6	a,14	a,4	b,3,a,3	b,8,a,10	b,3,a,6	b,12	a,17	a,33
Marker4433	LG10	91.396	Marker53904	37	aaxbb	a,40	b,53	b,3	b,1,a,1	a,4	b,1,a,5	b,1,a,3	b,7,a,6	a,5	a,3	b,3,a,2	b,2,a,12	b,6	b,6,a,1	a,1	a,14	b,4,a,2	a,9	a,4	a,2	a,4	b,1,a,2	b,1,a,2	b,3	b,4,a,4	b,3,a,6	b,4	b,6,a,1	a,8	b,4,a,3	b,2,a,5	b,2	b,12	b,5	b,2,a,3	b,8,a,7	b,1,a,6	a,3	b,11,a,3	b,1,a,2	b,2	b,8	a,3	a,10
Marker4697	LG10	91.677	Marker56250	139	aaxbb	a,35	b,40	b,2	a,4	a,4	a,6,b,1	a,5,b,4	a,14,b,10	a,5	a,7	a,1,b,2	a,7,b,6	b,4	b,5	a,5,b,10	a,15	b,1	a,15	a,7	a,11	a,3	a,3,b,6	b,5	b,2	a,3,b,5	a,4,b,6	b,8	a,3,b,3	a,9	a,3	a,1,b,2	b,7	b,6	b,4	a,5,b,5	a,12,b,2	a,6	a,3	a,7,b,5	a,6,b,4	a,5	b,4	a,3	a,22
Marker4006	LG10	92.567	Marker49812	188	aaxbb	a,20	b,18	b,9	a,7,b,2	a,6	a,5,b,3	a,2,b,4	a,10,b,12	a,11	a,16	a,2,b,5	a,16,b,13	b,7	b,12	a,3,b,1	a,11	a,2,b,2	a,17	a,13	a,14	a,8	a,1,b,6	a,10,b,7	b,10	a,4,b,2	a,1,b,2	b,13	a,8,b,1	a,7	a,7,b,3	a,2,b,2	b,12	b,12	b,9	a,7,b,9	a,3,b,6	a,11	a,9	a,4,b,3	a,5,b,4	a,2,b,6	b,15	a,8	a,14
Marker4007	LG10	92.567	Marker49812	191	aaxbb	a,20	b,18	b,9	a,7,b,2	a,6	a,5,b,3	a,2,b,4	a,10,b,12	a,11	a,16	a,2,b,5	a,16,b,13	b,7	b,12	a,3,b,1	a,11	a,2,b,2	a,17	a,13	a,14	a,8	a,1,b,6	a,10,b,7	b,10	a,4,b,2	a,1,b,2	b,13	a,8,b,1	a,7	a,7,b,3	a,2,b,2	b,12	b,12	b,9	a,7,b,9	a,3,b,6	a,11	a,9	a,4,b,3	a,5,b,4	a,2,b,6	b,15	a,8	a,14
Marker2898	LG10	92.787	Marker39559	127	aaxbb	a,42	b,40	b,9	a,9	a,4	a,3,b,3	a,3,b,7	a,20,b,13	a,12	a,7	a,8,b,10	a,7,b,8	b,17	b,7	a,12,b,5	a,8	a,6,b,3	a,22	a,9	a,8	a,10	a,7,b,2	a,3,b,3	b,6	a,8,b,2	a,7,b,4	b,9	a,2,b,2	a,17	a,1,b,3	a,2,b,5	b,10	b,5	a,1,b,8	a,4,b,8	a,11,b,7	a,10	a,22	a,3	a,2,b,6	a,1,b,4	b,8	a,5	a,27
Marker2899	LG10	92.787	Marker39559	199	aaxbb	a,42	b,40	b,9	a,9	a,4	a,3,b,3	a,3,b,7	a,20,b,13	a,12	a,7	a,8,b,10	a,7,b,8	b,17	b,7	a,12,b,5	a,8	a,6,b,3	a,22	a,9	a,8	a,10	a,7,b,2	a,3,b,3	b,6	a,8,b,2	a,7,b,4	b,9	a,2,b,2	a,17	a,1,b,3	a,2,b,5	b,10	b,5	a,1,b,8	a,4,b,8	a,11,b,7	a,10	a,22	a,3	a,2,b,6	a,1,b,4	b,8	a,5	a,27
Marker6693	LG10	93.021	Marker72838	68	aaxbb	a,42	b,36	b,8	b,2,a,2	a,1	b,1	b,5,a,2	b,25,a,10	a,4	a,4	b,2,a,4	b,12,a,3	b,1	b,8	a,4	a,8	b,5,a,2	a,15	a,3	a,4	a,6	b,3,a,4	a,6	b,9	b,4,a,2	b,1,a,4	b,4	a,5	a,8	b,6,a,2	b,3	b,4	b,5	b,5	b,3,a,4	b,1,a,4	a,9	a,4	b,6,a,2	b,4,a,4	b,1,a,3	b,5	a,9	a,19
Marker5657	LG10	93.183	Marker64476	114	aaxbb	a,13	b,11	b,4	a,8,b,6	a,5	a,8,b,3	a,1,b,9	a,10,b,5	a,5	a,11	a,9,b,5	a,8,b,3	b,9	b,6	a,8,b,1	a,16	a,3,b,6	a,30	a,9	a,18	a,10	a,8,b,10	a,6,b,5	b,9	a,4,b,2	a,9,b,2	b,4	a,4	a,11	a,1,b,2	a,2,b,8	b,5	b,9	a,2,b,4	a,6,b,5	a,3,b,2	a,6	a,4	a,2,b,4	a,2,b,3	a,9,b,5	a,1,b,4	a,6	a,27
Marker3978	LG10	94.174	Marker49630	65	aaxbb	a,62	b,52	b,14	a,10,b,10	a,9	a,8,b,4	a,3,b,7	a,15,b,8	a,9	a,16	a,7,b,6	a,6,b,4	b,7	b,14	a,8,b,7	a,12	a,6,b,7	a,15	a,22	a,6	a,14	a,2,b,6	a,4,b,2	b,13	a,2,b,5	a,2,b,9	b,14	a,3,b,2	a,13	a,6,b,10	a,20,b,5	a,1,b,8	b,10	a,1,b,13	a,7,b,5	a,5,b,7	a,15	a,10	a,7,b,5	a,8,b,9	a,10,b,5	b,11	a,9	a,10
Marker5927	LG10	94.37	Marker66935	25	aaxbb	a,39	b,34	b,4	a,3,b,1	a,8	b,2	a,2,b,8	a,3,b,1	-	a,5	a,3,b,2	a,4,b,3	a,1,b,1	b,2	a,10,b,4	a,6	a,3,b,1	a,14	a,6	a,2	a,14	-	a,1,b,3	b,9	a,3,b,5	a,4,b,2	b,3	b,10	a,14	a,10,b,3	a,4,b,4	b,1	b,3	a,2,b,12	a,8,b,3	a,3,b,2	a,10	a,3	a,1,b,3	a,4,b,5	a,8,b,8	b,11	a,11	a,17
Marker2847	LG10	94.637	Marker38968	12	aaxbb	a,64	b,84	b,19	a,8,b,2	a,16	a,5,b,5	a,4,b,8	a,13,b,25	a,8	a,18	a,6,b,4	a,13,b,16	b,13	b,5	a,10,b,7	a,14	a,9,b,11	a,17	a,14	a,16	a,11	a,12,b,4	a,5,b,9	b,12	a,12,b,7	a,6,b,7	b,19	a,13,b,4	a,20	a,12,b,1	a,4,b,7	b,5	b,10	a,1,b,8	a,2,b,7	a,6,b,1	a,15	a,18	a,3,b,4	a,2,b,5	a,3,b,5	b,13	a,16	a,44
Marker2848	LG10	94.637	Marker38968	161	aaxbb	a,64	b,83	b,18	a,8,b,2	a,16	a,6,b,5	a,4,b,8	a,13,b,25	a,8	a,17	a,6,b,4	a,12,b,14	b,13	b,5	a,10,b,7	a,14	a,8,b,11	a,19	a,14	a,16	a,10	a,12,b,4	a,5,b,9	b,12	a,12,b,7	a,6,b,6	b,19	a,13,b,4	a,20	a,13	a,4,b,7	b,5	b,10	a,1,b,8	a,2,b,7	a,5,b,1	a,15	a,18	a,3,b,4	a,2,b,5	a,2,b,5	b,13	a,16	a,43
Marker11339	LG10	94.802	Marker113329	154	aaxbb	a,30	b,14	b,6	b,3,a,1	a,2	b,4,a,2	b,4	b,13,a,7	a,5	a,5	b,3,a,11	b,7,a,2	b,9	b,3	b,3,a,8	a,2	b,5,a,2	a,7	a,3	a,7	a,9	b,4	b,6,a,3	b,6	b,4,a,3	b,6,a,8	b,4	a,5	a,5	a,5	b,3,a,2	b,5	b,2	b,12	b,2,a,3	b,8,a,2	a,5	a,4	b,3,a,3	a,3	a,1	b,4	a,2	a,10
Marker8667	LG10	95.049	Marker90109	90	aaxbb	a,30	b,46	b,3	a,1,b,1	a,3	-	b,1	a,13,b,13	a,9,b,1	a,7	a,1	a,11,b,7	b,4	b,2	a,3	a,2	a,2,b,5	a,28	a,2	a,7	a,9	a,1,b,1	a,5,b,2	b,1	-	a,1	b,11	a,4	a,7	a,2,b,2	a,2,b,4	b,2	b,11	b,2	a,3,b,2	b,2	a,4	a,6	a,4,b,6	a,4,b,2	a,2,b,1	b,3	a,6	a,21
Marker8668	LG10	95.049	Marker90109	164	aaxbb	a,30	b,45	b,3	a,1,b,1	a,3	-	b,1	a,13,b,13	a,9,b,1	a,7	a,1	a,12,b,7	b,4	b,2	a,2,b,1	a,2	a,2,b,5	a,28	a,2	a,7	a,9	a,1,b,1	a,5,b,2	b,1	-	a,1	b,11	a,4	a,7	a,2,b,2	a,1,b,4	b,2	b,11	b,2	a,3,b,2	b,2	a,4	a,6	a,4,b,6	a,4,b,2	a,2,b,1	b,3	a,6	a,22
Marker8666	LG10	95.194	Marker90109	22	aaxbb	a,30	b,46	b,3	a,1,b,1	a,3	-	b,1	a,13,b,13	a,9,b,1	a,7	a,1	a,12,b,7	b,4	b,2	a,2,b,1	a,2	a,2,b,5	a,28	a,2	a,7	a,9	a,1,b,1	a,5,b,2	b,1	-	a,1	b,11	a,4	a,7	a,2,b,2	a,2,b,4	b,2	b,11	b,2	a,3,b,2	b,2	a,4	a,6	a,4,b,6	a,4,b,2	a,2,b,1	b,3	a,6	a,21
Marker4276	LG10	95.216	Marker52658	39	aaxbb	a,32	b,27	b,7	a,3	a,5	b,5,a,7	b,3	b,15,a,11	a,5	a,7	b,3	b,12,a,3	b,6	b,1	b,2,a,4	a,3	b,3,a,2	b,3,a,30	a,5	a,5	a,1	b,3,a,3	b,5,a,2	b,5	b,3,a,7	b,3,a,4	b,8	b,2,a,1	a,1	b,1,a,2	b,3,a,2	b,11	b,5	b,3	b,5,a,1	b,2,a,1	a,5	a,13	b,4,a,4	b,5,a,2	b,3,a,2	b,10	a,6	a,16
Marker2137	LG10	95.219	Marker32878	145	aaxbb	a,98	b,111	b,6	a,16	a,9	a,8,b,6	b,8	a,16,b,24	a,7	a,10	b,2	a,15,b,16	b,8	b,14	a,3,b,9	a,6	a,8,b,2	a,33	a,6	a,13	a,2,b,2	a,4,b,8	a,7,b,1	b,9	a,3,b,1	a,2,b,10	b,13	a,7,b,4	a,7	a,5,b,3	-	b,10	b,5	b,13	a,5,b,3	a,5,b,6	a,12	a,7	a,10,b,10	a,5,b,16	a,2,b,6	b,11	a,11	a,30
Marker3017	LG10	95.568	Marker40393	28	aaxbb	a,71	b,44	-	a,4	a,4	a,5,b,3	b,3	a,13,b,20	a,11	a,11	b,4	a,11,b,12	b,3	b,7	a,4,b,3	a,6	b,4	a,30	a,4	a,8	a,4	a,7,b,4	a,10,b,9	b,4	a,1	a,5,b,9	b,8	a,4,b,3	a,5	a,3,b,3	a,3,b,3	b,3	b,9	b,5	a,3,b,1	a,2,b,1	a,6	a,5	a,6,b,4	a,5,b,1	a,2	b,4	a,11	a,20
Marker3018	LG10	95.568	Marker40393	197	aaxbb	a,72	b,45	-	a,4	a,4	a,5,b,3	b,3	a,13,b,20	a,11	a,10,b,1	b,4	a,11,b,13	b,3	b,7	a,4,b,4	a,6	b,4	a,30	a,4	a,7	a,4	a,7,b,4	a,10,b,9	b,5	a,1	a,5,b,9	b,8	a,4,b,3	a,5	a,3,b,3	a,3,b,3	b,3	b,9	b,5	a,3,b,1	a,2,b,1	a,6	a,5	a,6,b,4	a,5,b,1	a,2	b,4	a,11	a,21
Marker2920	LG10	95.57	Marker39719	11	aaxbb	a,37	b,36	b,5	a,2,b,2	a,5	a,1,b,5	b,4	a,8,b,17	a,3	a,4	a,1,b,4	a,11,b,7	-	b,5	-	a,7	a,4,b,2	a,20	a,2	a,1	a,10	a,9,b,5	a,2,b,4	b,1	a,1	a,2,b,1	b,6	a,3,b,4	a,8	a,1,b,4	a,3	b,8	b,7	b,5	a,1,b,4	a,5,b,5	a,8	a,10	a,2	a,5	a,3,b,3	b,2	a,9	a,17
Marker2921	LG10	95.622	Marker39719	144	aaxbb	a,37	b,36	b,5	a,2,b,2	a,5	a,1,b,5	b,4	a,8,b,17	a,3	a,4	a,1,b,4	a,11,b,8	-	b,5	a,1	a,7	a,4,b,2	a,20	a,1	a,1	a,10	a,9,b,5	a,2,b,4	b,1	a,1	a,2,b,1	b,6	a,3,b,4	a,8	a,1,b,4	a,2,b,1	b,8	b,7	b,5	a,1,b,4	a,5,b,5	a,8	a,10	a,1,b,1	a,4,b,1	a,3,b,3	b,2	a,9	a,17
Marker8470	LG10	96.193	Marker88545	29	aaxbb	a,31	b,40	b,8	b,2	a,1	b,5	b,4	b,4,a,12	a,1	a,5	b,1,a,2	b,6,a,9	b,2	b,5	a,2	a,2	b,1	a,17	a,6	a,3	-	b,1,a,3	b,1,a,3	b,2	a,1	b,5,a,1	b,8	b,5,a,3	a,6	b,2,a,3	b,1,a,1	b,2	b,6,a,1	b,2	-	b,3,a,2	a,5	a,3	a,5	b,5,a,3	b,1	b,11	b,1,a,7	a,9
Marker8471	LG10	96.193	Marker88545	156	aaxbb	a,31	b,41	b,8	b,2	a,1	b,4	b,4	b,4,a,11	a,1	a,5	b,1,a,2	b,6,a,9	b,2	b,5	a,2	a,2	b,1	a,17	a,6	a,2	a,1	b,1,a,4	b,1,a,3	b,2	a,1	b,5,a,1	b,9	b,5,a,3	a,6	b,2,a,3	b,1,a,1	b,2	b,7	b,2	-	b,3,a,2	a,5	a,3	a,4	b,4,a,3	b,1	b,10	a,7	a,10
Marker5447	LG10	96.288	Marker62746	49	aaxbb	a,45	b,34	b,3	b,1,a,4	a,6	b,1	b,3	b,15,a,7	a,4	a,4	b,1,a,3	b,3,a,7	b,2	b,2	a,3	a,5	b,3,a,4	a,12	a,5	a,1	a,1	-	b,4,a,1	b,7	b,2,a,4	-	b,4	b,8,a,3	a,6	b,1,a,1	b,3,a,1	b,4	b,5	b,4	b,5,a,6	a,9	a,2	a,5	a,3	b,1,a,2	b,1,a,2	b,9	a,11	a,8
Marker4490	LG10	96.371	Marker54406	17	aaxbb	a,40	b,58	b,4	a,1,b,5	a,5	b,3	b,5	a,9,b,3	a,3	a,6	a,2,b,4	a,3,b,6	b,5	b,13	b,1	a,9,b,2	a,4,b,10	a,13	a,4	a,2	a,5	a,2,b,5	a,11,b,3	b,2	a,1,b,3	a,3,b,4	b,3	a,2,b,9	a,2	a,2,b,3	a,1,b,1	b,5	b,2	b,4	a,1,b,2	a,8,b,6	a,4	a,6	a,5,b,4	a,2,b,4	a,4,b,8	b,3	a,6	a,16
Marker4491	LG10	96.371	Marker54406	82	aaxbb	a,40	b,58	b,4	a,1,b,5	a,5	b,3	b,5	a,9,b,3	a,3	a,6	a,2,b,4	a,3,b,6	b,5	b,13	b,1	a,9,b,2	a,4,b,10	a,13	a,4	a,2	a,5	a,2,b,5	a,11,b,3	b,2	a,1,b,3	a,3,b,4	b,3	a,2,b,9	a,2	a,2,b,3	a,1,b,1	b,5	b,2	b,4	a,1,b,2	a,8,b,6	a,4	a,6	a,5,b,4	a,2,b,4	a,4,b,8	b,3	a,6	a,16
Marker8735	LG10	96.42	Marker90614	46	aaxbb	a,44	b,54	b,3	b,1	a,5	b,1	b,1,a,1	b,10,a,7	-	a,4	b,1	b,11,a,5	b,7	b,2	b,2	a,2	b,2	a,14	a,3	a,5	a,2	b,2,a,1	b,2,a,4	b,5	b,3,a,1	a,3	b,6	b,1,a,6	a,1	b,1,a,3	a,4	b,3	b,9	b,4	-	b,2	a,4	a,6	b,3	b,1,a,2	b,1,a,2	b,5	a,10	a,20
Marker14121	LG10	96.464	Marker147176	39	aaxbb	a,40	b,33	b,6	a,1	a,4	b,3,a,5	b,2,a,3	b,7,a,14	a,7	a,7	b,2,a,1	b,4,a,5	b,2	b,4	b,3,a,1	a,7	b,7	a,9	a,2	a,2	a,2	b,2	b,4,a,1	b,4	b,1,a,3	b,2	b,3	b,8,a,1	a,2	b,4,a,1	b,2,a,2	b,3	b,3	b,4	b,1	b,2	a,2	a,4	b,1,a,1	b,5,a,1	b,3,a,1	b,7	a,2	a,23
Marker14122	LG10	96.464	Marker147176	162	aaxbb	a,40	b,33	b,6	a,1	a,4	b,3,a,5	b,2,a,3	b,7,a,14	a,7	a,8	b,2,a,1	b,4,a,5	b,2	b,4	b,3,a,1	a,7	b,7	a,9	a,2	a,2	a,2	b,2	b,3,a,2	b,4	b,1,a,3	b,2	b,3	b,8,a,1	a,2	b,4,a,1	b,2,a,2	b,3	b,3	b,4	b,1	b,2	a,2	a,4	b,1,a,1	b,5,a,1	b,3,a,1	b,7	a,2	a,23
Marker3987	LG10	96.537	Marker49675	61	aaxbb	a,44	b,40	a,1,b,4	a,8,b,1	a,5	a,2,b,1	a,1,b,7	a,17,b,16	a,3	a,15	a,2,b,6	a,23,b,14	b,2	b,13	a,1,b,6	a,5	a,2,b,1	a,31	a,11	a,11	a,4	b,5	a,3,b,3	b,1	a,6,b,10	a,4,b,5	b,13	a,5,b,4	a,8	a,5	a,5	b,3	b,6	b,11	a,3,b,1	a,4,b,4	a,7	a,9	a,5,b,8	a,5,b,2	a,6,b,2	a,1,b,5	a,10	a,35
Marker3988	LG10	96.537	Marker49675	174	aaxbb	a,43	b,40	a,1,b,4	a,8,b,1	a,4	a,2,b,1	a,1,b,7	a,16,b,16	a,3	a,15	a,2,b,6	a,24,b,15	b,2	b,13	a,2,b,6	a,5	a,2,b,1	a,30	a,11	a,11	a,4	b,5	a,3,b,3	b,1	a,6,b,10	a,4,b,5	b,13	a,5,b,4	a,8	a,4	a,5	b,3	b,6	b,11	a,3,b,1	a,4,b,4	a,7	a,9	a,5,b,6	a,5,b,2	a,6,b,2	a,1,b,5	a,10	a,36
Marker7556	LG10	96.819	Marker80871	194	aaxbb	a,44	b,54	b,5	b,2,a,4	a,7	b,1,a,2	b,8,a,3	b,5,a,12	a,1	a,9	b,4,a,1	b,8,a,6	b,2	b,4	b,3,a,3	a,1	b,1,a,8	a,9	a,6	a,1	a,8	b,3	a,2	-	a,1	b,9,a,1	b,9	b,3,a,1	-	b,6,a,5	a,3	b,1	b,9	b,9	b,1,a,1	b,3,a,4	a,4	-	a,3	b,5,a,1	b,3,a,2	b,7	a,7	a,19
Marker7806	LG10	97.099	Marker83002	85	aaxbb	a,15	b,21	b,11	a,2,b,5	a,4	a,3,b,3	a,1,b,2	a,2,b,10	a,10	a,3	a,1,b,5	a,3,b,8	b,6	b,4	a,3	a,6	a,4,b,5	a,12	a,9	a,5	a,10	a,7,b,5	a,5,b,3	b,6	a,2,b,2	a,4	b,7	a,4,b,4	a,3	a,1,b,3	a,1,b,3	b,5	b,7	b,5	a,4,b,3	a,2,b,3	a,2	a,6	a,4,b,3	a,2,b,7	a,1,b,1	b,3	a,6	a,11
Marker10032	LG10	97.124	Marker101601	63	aaxbb	a,19	b,32	b,7	a,6,b,2	a,3	a,3,b,5	a,3,b,10	a,4,b,7	a,5	a,5	a,6,b,1	a,9,b,5	b,3	b,11	a,1,b,5	a,7	a,1,b,1	a,8	a,5	a,5	a,10	a,1,b,2	a,4,b,1	b,6	a,7,b,6	a,2,b,5	b,1	a,5,b,1	a,10	a,3,b,3	a,8,b,5	b,7	b,3	b,4	a,3,b,4	a,4,b,2	a,14	a,3	a,7,b,1	a,5,b,4	a,4,b,3	b,4	a,8	a,18
Marker104	LG10	97.124	Marker13467	147	aaxbb	a,77	b,70	b,26	b,11,a,13	a,34	b,20,a,7	b,29,a,16	b,20,a,13	a,31	a,42	b,27,a,37	b,25,a,21	b,38	b,28	b,18,a,19	a,27	b,34,a,14	a,52	a,40	a,41	a,42	b,10,a,16	b,15,a,15	b,43	b,16,a,13	b,14,a,11	b,32	b,20,a,22	a,36	b,7,a,15	b,14,a,18	b,42	b,25	b,44	b,22,a,21	b,24,a,21	a,42	a,24	b,24,a,17	b,17,a,17	b,15,a,12	b,35	a,20	a,46
Marker1617	LG10	97.124	Marker28537	114	aaxbb	a,68	b,66	b,24	b,7,a,8	a,20	b,15,a,6	b,11,a,4	b,15,a,13	a,10	a,13	b,16,a,8	b,18,a,13	b,8	b,10,a,1	b,9,a,8	a,6	b,4,a,3	a,27	a,11	a,11	a,15	b,7,a,10	b,7,a,4	b,14	b,8,a,13	b,7,a,12	b,17	b,6,a,9	a,19	b,10,a,9	b,17,a,11	b,19	b,22	b,21	b,11,a,7	b,6,a,8	a,10	a,13	b,15,a,10	b,15,a,15	b,10,a,11	b,26	a,11	a,24
Marker1807	LG10	97.124	Marker30097	24	aaxbb	a,85	b,65	b,16	a,4,b,11	a,10	a,10,b,5	a,5,b,17	a,11,b,13	a,14	a,12	a,6,b,18	a,17,b,13	b,22	b,19	a,7,b,7	a,24	a,8,b,18	a,31	a,14	a,15	a,27	a,13,b,7	a,8,b,10	b,14	a,5,b,17	a,11,b,12	b,18	a,5,b,11	a,13	a,4,b,6	a,7,b,11	b,21	b,18	b,19	a,10,b,6	a,7,b,6	a,18	a,15	a,12,b,12	a,9,b,5	a,10,b,10	b,11	a,24	a,23
Marker1808	LG10	97.124	Marker30097	193	aaxbb	a,86	b,65	b,15	a,4,b,11	a,10	a,11,b,5	a,5,b,17	a,11,b,13	a,14	a,13	a,7,b,18	a,17,b,13	b,22	b,19	a,7,b,7	a,24	a,8,b,18	a,30	a,14	a,15	a,28	a,13,b,7	a,8,b,10	b,14	a,5,b,17	a,11,b,12	b,18	a,5,b,11	a,13	a,4,b,6	a,8,b,11	b,21	b,18	b,19	a,10,b,6	a,7,b,6	a,18	a,15	a,12,b,12	a,9,b,5	a,10,b,10	b,11	a,24	a,23
Marker18428	LG10	97.124	Marker1649488	132	aaxbb	a,130	b,180	b,34	b,17,a,7	a,18	b,14,a,20	b,30,a,7	b,24,a,38	a,40	a,47	b,29,a,13	b,31,a,17	b,34	b,25	b,27,a,12	a,27	b,18,a,14	a,47	a,36	a,26	a,27	b,10,a,18	b,17,a,18	b,41	b,13,a,18	b,9,a,19	b,27	b,12,a,15	a,28	b,20,a,7	b,27,a,26	b,32	b,46	b,51	b,15,a,16	b,16,a,19	a,48	b,2,a,18	b,30,a,16	b,21,a,19	b,15,a,17	b,37	a,35	a,48
Marker2855	LG10	97.124	Marker39062	59	aaxbb	a,19	b,34	b,7	b,3,a,3	a,10	b,4,a,6	b,12,a,4	b,15,a,13	a,19	a,24	b,4,a,9	b,20,a,24	b,11	b,14	b,6,a,8	a,11	b,3,a,11	a,20	a,5	a,8	a,7	b,5,a,5	b,2,a,15	b,12	b,6,a,5	b,9,a,7	b,13	b,5,a,13	a,18	b,6,a,8	b,4,a,7	b,19	b,19	b,16	b,6,a,11	b,6,a,11	a,19	a,14	b,2,a,5	b,5,a,4	b,5,a,6	b,17	a,8	a,20
Marker2856	LG10	97.124	Marker39062	82	aaxbb	a,19	b,34	b,7	b,3,a,3	a,10	b,4,a,6	b,12,a,4	b,15,a,13	a,19	a,24	b,4,a,9	b,20,a,24	b,11	b,14	b,6,a,8	a,11	b,3,a,11	a,20	a,5	a,8	a,7	b,5,a,5	b,2,a,15	b,12	b,6,a,5	b,9,a,7	b,13	b,5,a,13	a,18	b,6,a,8	b,4,a,7	b,19	b,19	b,16	b,6,a,11	b,6,a,11	a,19	a,14	b,2,a,5	b,5,a,4	b,5,a,6	b,17	a,8	a,20
Marker3979	LG10	97.124	Marker49630	115	aaxbb	a,62	b,52	b,14	a,11,b,9	a,9	a,8,b,4	a,3,b,7	a,14,b,9	a,9	a,16	a,6,b,6	a,6,b,4	b,7	b,14	a,8,b,7	a,12	a,6,b,7	a,13	a,22	a,6	a,14	a,2,b,6	a,4,b,2	b,13	a,2,b,5	a,2,b,9	b,14	a,3,b,2	a,12	a,5,b,10	a,20,b,5	a,2,b,8	b,11	a,1,b,13	a,7,b,5	a,5,b,7	a,15	a,10	a,6,b,5	a,8,b,9	a,10,b,5	b,11	a,9	a,10
Marker6672	LG10	97.124	Marker72523	128	aaxbb	a,41	b,43	b,2	a,2,b,1	a,8	a,1,b,5	a,3,b,4	a,7,b,21	a,6	a,8	a,8,b,4	a,7,b,6	b,12	b,7	a,5,b,2	a,7	a,10,b,9	a,17	a,8	a,10	a,11	a,2,b,2	b,6	b,11	a,6	a,7,b,2	b,10	a,5,b,4	a,4	a,2,b,6	a,2,b,7	b,6	b,14	b,11	a,10,b,2	a,5,b,6	a,12	a,11	a,3,b,5	a,10,b,8	a,14,b,3	b,9	a,11	a,20
Marker8749	LG10	97.124	Marker90722	4	aaxbb	a,17	b,32	b,8	b,2,a,3	a,12	b,2,a,4	b,6,a,8	b,17,a,18	a,5	a,4	b,4,a,1	b,14,a,9	b,8	b,3	b,3,a,3	a,3	b,3,a,7	a,19	a,6	b,1,a,4	a,12	b,3,a,2	b,5,a,1	b,7	b,6,a,7	b,9,a,2	b,14	b,7,a,2	a,9	b,2	a,7	b,13	b,6	b,7	b,1,a,2	b,5,a,1	a,6	a,6	b,5,a,1	b,4,a,4	b,3,a,6	b,17	a,9	a,26
Marker107	LG10	99.031	Marker13524	95	aaxbb	a,46	b,46	b,16	a,3,b,15	a,14	a,2,b,9	a,5,b,8	a,17,b,19	a,4	a,18	a,6,b,8	a,7,b,19	b,6	b,22	a,7,b,8	a,10	a,11,b,12	a,31	a,21	a,10	a,13	a,3,b,6	a,9,b,7	b,11	a,5,b,4	a,3,b,10	a,4,b,9	a,16,b,9	a,15	a,3,b,6	a,2,b,3	b,11	b,11	b,12	a,5,b,5	b,3	a,8	a,19	a,13,b,4	a,19,b,12	a,7,b,4	b,10	a,19	a,33
Marker6663	LG10	99.196	Marker72429	65	aaxbb	a,23	b,31	b,8	a,4,b,5	a,5	b,6	b,1	a,11,b,4	a,2	a,9	a,3,b,1	a,6,b,5	b,8	b,7	a,5,b,2	a,4	b,1	a,16	a,11	a,3	a,3	a,3,b,1	a,4,b,2	b,8	a,1,b,2	a,2	a,1,b,3	a,2,b,4	a,5	a,1	-	b,3	b,5	a,1,b,6	a,5,b,5	b,2	a,7	a,4	b,5	a,4,b,7	a,1,b,1	b,10	a,9	a,11
Marker9378	LG10	99.852	Marker96013	32	aaxbb	a,48	b,31	-	a,2,b,1	a,3	-	b,2	a,6,b,9	-	a,3	-	a,2,b,6	b,1	b,1	a,2,b,4	a,3	-	a,11	-	a,1	a,4	a,1	-	b,3	a,3	-	a,2,b,2	-	a,1	-	a,4,b,3	b,1	b,4	b,1	b,1	a,2,b,4	a,1	-	a,1,b,5	b,3	b,3	b,2	a,6	a,12
Marker6288	LG10	100.541	Marker69385	204	aaxbb	a,42	b,37	b,7	b,3,a,2	a,1	a,2	b,5,a,1	b,14,a,12	a,10	a,12	-	b,9,a,8	b,10	b,11	b,3,a,2	a,6	b,5,a,4	a,28	a,5	a,7	a,7	b,5,a,2	b,9,a,2	b,9	b,5,a,1	b,4,a,2	b,2,a,3	b,6,a,4	a,8	b,1,a,3	b,5	b,6	b,3	b,2	b,2,a,4	b,4,a,1	a,4	a,6	b,1,a,5	b,6,a,3	b,1,a,2	b,7	a,15	a,18
Marker3556	LG10	102.646	Marker45587	97	aaxbb	a,62	b,83	b,5	b,6,a,2	a,12	b,11,a,3	b,2,a,1	b,20,a,13	a,6	a,8	b,4,a,4	b,17,a,18	b,4	b,5	b,4,a,2	a,6	b,2,a,4	a,42	a,9	a,7	a,4	b,3,a,9	b,3,a,6	b,12	b,3,a,8	b,2,a,3	b,12,a,2	b,6,a,7	a,3	b,6,a,2	a,3	b,9	b,1	b,7	b,6,a,3	b,4,a,10	a,6	a,5	b,4,a,7	b,7,a,4	a,2	b,1	a,2	a,23
Marker452	LG10	102.646	Marker17380	93	aaxbb	a,113	b,101	b,29	b,9,a,16	a,19	b,5,a,7	b,21,a,9	b,22,a,27	a,33	a,31	b,19,a,29	b,24,a,19	b,35	b,13	b,20,a,13	a,24	b,16,a,15	a,48	a,24	a,32	a,34	b,13,a,11	b,10,a,13	b,27	b,12,a,7	b,18,a,17	b,17,a,11	b,15,a,12	a,25	b,20,a,12	b,9,a,12	b,27	b,17	b,20,a,3	b,15,a,20	b,13,a,6	a,35	a,22	b,14,a,8	b,10,a,6	b,14,a,12	b,13	a,35	a,23
Marker5103	LG10	103.003	Marker59483	123	aaxbb	a,32	b,27	b,7	b,2	a,5	b,1	b,1	b,10,a,3	a,3	a,2	b,2,a,1	b,15,a,7	-	b,7	a,1	-	b,4,a,1	a,14	a,6	a,2	a,4	b,2	-	b,7	a,2	a,1	b,1,a,4	b,1,a,2	a,2	a,2	b,3,a,3	b,2	b,1	b,6	b,3	b,1	a,4	a,6	b,4,a,1	b,4	a,3	b,5	a,4	a,4
Marker9044	LG10	103.627	Marker93157	156	aaxbb	a,29	b,32	b,9	-	-	b,1	a,1	b,6,a,18	a,2	a,8	b,2,a,7	b,1,a,2	b,1	b,5	-	a,5	b,3,a,1	a,16	a,5	a,3	a,2	b,3	-	b,3	b,2	-	b,4,a,1	a,3	a,6	-	b,1	-	-	b,5	b,1,a,1	b,3,a,1	a,3	a,5	b,1	b,7,a,2	b,1,a,1	b,5	a,1	a,6
Marker2383	LG10	103.961	Marker35021	177	aaxbb	a,30	b,21	b,3	a,3,b,3	a,2	b,4	a,1,b,3	a,5,b,9	a,7	a,7	a,9,b,4	a,8,b,5	b,10	b,5	a,8	a,7	a,2,b,5	a,17	a,5	a,5	a,4	a,1,b,1	a,4,b,4	b,5	a,1,b,4	a,6,b,3	a,5,b,2	a,4,b,1	a,10	a,5,b,1	a,6,b,5	b,3	b,5	a,1,b,8	a,3,b,2	a,2,b,3	a,12	a,10	a,1,b,7	a,5,b,9	a,2	b,6	a,11	a,11
Marker6602	LG10	104.065	Marker72046	15	aaxbb	a,36	b,26	b,2	a,7,b,7	a,3	a,1,b,1	b,2	a,8,b,11	a,14	a,12	a,5,b,7	a,5,b,9	b,1	b,7	a,3,b,3	a,14	a,5,b,2	a,15	a,7	a,1	a,11	a,3,b,3	a,8,b,3	b,7	a,4,b,2	a,3	a,3,b,5	a,1,b,7	a,3	a,6,b,9	a,5,b,1	b,6	b,4	b,8	a,4,b,2	a,4,b,2	a,5	a,7	a,1	a,2,b,5	a,6,b,1	b,11	a,9	a,15
Marker2404	LG10	104.121	Marker35194	93	aaxbb	a,25	b,20	b,13	b,4,a,6	a,7	b,5,a,1	b,6,a,2	b,9,a,5	a,9	a,6	b,1,a,4	b,5,a,6	b,7	b,5	b,1,a,4	a,15	b,3,a,3	a,15	a,4	a,8	a,5	b,9	b,5,a,1	b,7	b,3,a,6	b,3,a,3	b,1,a,8	b,4,a,4	a,23	b,4,a,8	b,2,a,7	b,6	b,3	b,9	a,5	b,5,a,2	a,3	a,8	b,2,a,7	b,5,a,5	b,5,a,4	b,7	a,6	a,9
Marker6350	LG10	104.126	Marker69941	94	aaxbb	a,53	b,51	b,8	a,3,b,4	a,5	a,3,b,1	a,6,b,1	a,10,b,12	a,4	a,10	a,2,b,6	a,7,b,2	b,2	b,11	a,7,b,3	a,12	a,3,b,2	a,14	a,7	a,11	a,11	a,1,b,9	a,5,b,1	b,8	a,6,b,1	a,2,b,1	a,3,b,5	a,5,b,2	a,9	a,2,b,4	a,4,b,1	b,8	b,5	b,4	a,3,b,1	a,4,b,3	a,8	a,4	a,1	a,4,b,4	a,4,b,2	b,9	a,8	a,15
Marker6727	LG10	104.327	Marker73197	79	aaxbb	a,42	b,28	-	a,3,b,1	a,7	a,7,b,3	a,3,b,1	b,27	a,7	a,6	a,1,b,3	a,6,b,1	b,4	b,10	a,3,b,3	a,1	a,5,b,1	a,9	a,6	a,3	a,1	a,7	a,5,b,3	b,1	a,3,b,3	a,4,b,3	a,2,b,11	a,6,b,4	a,7	a,5,b,2	a,1,b,1	-	b,5	b,2	a,1,b,3	a,1,b,7	a,4	a,3	a,3,b,3	a,1,b,8	a,4,b,4	b,5	a,1	a,20
Marker5301	LG10	106.13	Marker61290	92	aaxbb	a,36	b,49	b,6	b,7,a,3	a,7	b,1,a,1	b,9,a,6	b,14	a,8	a,12	b,1,a,3	b,10	b,5	b,9	b,9	a,8	b,4,a,7	a,15	a,5	a,2	b,9,a,4	a,1	b,1,a,3	b,7	b,6,a,6	b,5,a,4	a,4	b,8,a,3	a,11	b,3	b,7,a,2	b,8,a,2	b,11	b,12	b,5,a,8	b,2,a,3	a,5	a,12	b,7,a,3	b,10,a,9	b,2,a,9	b,11,a,1	a,6	a,12
Marker3931	LG10	106.543	Marker49303	43	aaxbb	a,56	b,65	b,7	b,4,a,3	a,2	b,2,a,3	a,1	b,30	a,8	a,9	b,1,a,5	b,23	b,1	b,6	b,2	a,4	b,6,a,2	a,16	a,2	a,12	b,2	b,3,a,3	b,4,a,3	b,7	b,2,a,1	b,1,a,2	b,1,a,8	b,4,a,2	a,6	-	b,1,a,3	b,4	b,6	b,3	a,3	b,2,a,2	a,5	a,9	b,1	b,6,a,2	b,3,a,3	b,2,a,5	a,8	a,21
Marker12656	LG10	107.847	Marker127217	186	aaxbb	a,23	b,32	b,3	a,1	a,4	b,3,a,2	-	b,10	a,5	a,13	b,3,a,6	b,14	b,4	b,4	b,7	b,4,a,10	b,3,a,4	a,7	a,3	a,9	b,2,a,2	b,3,a,5	b,2,a,6	b,4	b,3	b,1,a,2	b,6,a,3	b,5,a,4	a,2	b,3,a,1	b,2,a,3	b,3	b,3	b,1	b,5,a,3	a,3	a,8	a,7	b,2,a,2	a,5	b,1,a,2	a,3	a,7	a,6
Marker1241	LG10	107.879	Marker24832	49	aaxbb	a,61	b,66	b,13	b,6,a,7	a,12	b,3,a,6	b,5,a,2	b,27	a,4	a,20	b,12,a,5	b,19	b,9	b,9	b,15	b,2,a,13	b,1,a,7	a,17	a,14	a,6	b,9,a,4	b,4,a,4	b,5,a,17	b,12	b,3,a,4	b,8,a,5	b,11,a,12	b,7,a,9	a,17	b,6,a,2	b,6,a,11	b,10	b,13	b,15	b,4,a,10	b,1,a,6	a,14	a,9	b,12,a,6	b,11,a,12	b,7,a,14	b,3,a,3	a,18	a,25
Marker3836	LG10	107.99	Marker48447	137	aaxbb	a,51	b,46	b,8	b,2	a,2	b,5,a,3	b,1	b,23	a,4	a,8	b,2,a,4	b,5	b,3	b,4	b,5	b,5,a,5	b,3,a,1	a,14	a,6	a,1	a,2	b,1,a,1	b,4,a,5	b,9	b,2,a,2	b,1,a,2	b,1,a,5	b,1,a,5	-	b,4,a,2	b,1,a,1	b,2	b,6	b,3	a,1	b,3,a,2	a,4	a,3	b,1,a,5	b,4,a,5	b,7,a,1	-	a,7	a,9
Marker51	LG10	108.092	Marker12914	18	aaxbb	a,57	b,96	b,14	b,4,a,4	a,9	b,10	b,12,a,3	b,51	a,7	a,7	b,9	b,40	b,13	b,14	b,11	b,9,a,7	b,7,a,5	a,17	a,5	a,1	b,4,a,4	b,6,a,3	b,2,a,7	b,20	b,1,a,4	b,7,a,3	-	b,7,a,6	a,10	b,5,a,5	b,7,a,1	b,9	b,6	b,18	b,10,a,3	b,7,a,5	a,7	a,9	b,6,a,2	b,15,a,6	b,10,a,4	b,12,a,7	a,11	a,33
Marker52	LG10	108.092	Marker12914	67	aaxbb	a,57	b,96	b,14	b,4,a,4	a,9	b,10	b,12,a,3	b,51	a,7	a,7	b,9	b,40	b,13	b,14	b,11	b,9,a,7	b,7,a,5	a,17	a,5	a,1	b,4,a,4	b,6,a,3	b,2,a,7	b,20	b,1,a,4	b,7,a,3	-	b,7,a,6	a,10	b,5,a,5	b,7,a,1	b,9	b,6	b,18	b,10,a,3	b,7,a,5	a,7	a,9	b,6,a,2	b,15,a,6	b,10,a,4	b,12,a,7	a,11	a,33
Marker53	LG10	108.092	Marker12914	123	aaxbb	a,57	b,92	b,14	b,4,a,4	a,9	b,11	b,12,a,3	b,51	a,7	a,7	b,8	b,38	b,13	b,13	b,10	b,9,a,7	b,7,a,5	a,17	a,5	a,1	b,4,a,4	b,6,a,3	b,2,a,8	b,20	b,1,a,4	b,7,a,3	a,1	b,8,a,6	a,11	b,5,a,5	b,7,a,1	b,9	b,6	b,18	b,10,a,3	b,7,a,5	a,7	a,9	b,6,a,2	b,15,a,6	b,9,a,4	b,12,a,7	a,11	a,34
Marker665	LG10	108.092	Marker19251	159	aaxbb	a,34	b,57	b,10	b,8,a,3	a,10	b,14	b,10,a,2	b,60	a,11	a,12	b,9,a,10	b,43	b,27	b,13	b,23	b,5,a,7	b,12,a,5	a,28	a,17	a,12	b,6,a,2	b,7,a,7	b,7,a,6	b,18	b,9,a,8	b,14,a,5	b,6,a,1	b,14,a,8	a,11	b,5,a,7	b,3,a,4	b,8	b,16	b,8,a,1	b,3,a,2	b,2,a,12	a,16	a,7	b,3,a,6	b,4,a,8	b,8,a,9	b,14,a,2	a,9	a,39
Marker666	LG10	108.092	Marker19251	171	aaxbb	a,34	b,57	b,10	b,8,a,3	a,10	b,14	b,10,a,2	b,60	a,11	a,12	b,9,a,10	b,43	b,27	b,13	b,23	b,5,a,7	b,12,a,5	a,28	a,17	a,12	b,6,a,2	b,7,a,7	b,7,a,6	b,18	b,9,a,8	b,14,a,5	b,6,a,1	b,14,a,8	a,11	b,5,a,7	b,3,a,4	b,8	b,16	b,8,a,1	b,3,a,2	b,2,a,12	a,16	a,7	b,3,a,6	b,4,a,8	b,8,a,9	b,14,a,2	a,9	a,39
Marker667	LG10	108.092	Marker19251	178	aaxbb	a,34	b,57	b,10	b,8,a,3	a,10	b,14	b,10,a,2	b,60	a,11	a,12	b,9,a,10	b,43	b,27	b,13	b,23	b,5,a,7	b,11,a,5	a,28	a,17	a,12	b,6,a,2	b,7,a,7	b,7,a,6	b,18	b,9,a,8	b,14,a,5	b,6,a,1	b,14,a,8	a,11	b,5,a,7	b,3,a,4	b,8	b,16	b,8,a,1	b,3,a,2	b,2,a,12	a,16	a,7	b,3,a,6	b,4,a,8	b,8,a,9	b,14,a,2	a,9	a,39
Marker148	LG10	108.408	Marker13827	27	aaxbb	a,38	b,39	b,62	b,21,a,9	a,29	b,10,a,13	b,22,a,14	b,83	a,47	a,48	b,33,a,24	b,51	b,40	b,29	b,40	b,14,a,16	b,16,a,18	a,56	a,35	a,43	b,29,a,23	b,17,a,12	b,12,a,15	b,40	b,13,a,10	b,14,a,19	b,21,a,17	b,26,a,23	a,39	b,21,a,14	b,23,a,15	b,40	b,40	b,37	b,22,a,16	b,17,a,8	a,53	a,40	b,26,a,14	b,21,a,16	b,7,a,9	b,15,a,11	a,42	a,78
Marker2197	LG10	108.408	Marker33391	153	aaxbb	a,85	b,108	b,12	b,9,a,8	a,17	b,8,a,3	b,2,a,11	b,26	a,17	a,14	b,7,a,11	b,24	b,10	b,15	b,14	a,30	b,13,a,3	a,25	a,16	a,17	b,6,a,12	b,3,a,3	b,7,a,17	b,28	b,8,a,3	b,10,a,14	b,5,a,8	b,2,a,9	a,19	b,5,a,10	b,3,a,3	b,13	b,11	b,19	b,5,a,5	b,4,a,10	a,11	a,14	b,3,a,15	b,16,a,7	b,9,a,2	b,8,a,3	a,16	a,21
Marker3645	LG10	108.408	Marker46533	121	aaxbb	a,26	b,30	b,7	b,5,a,1	a,9	b,5,a,4	b,1	b,12	a,3	a,11	b,3,a,1	b,10	b,9	b,4	b,11	b,4,a,4	b,4	a,14	a,6	a,2	b,5,a,3	b,4,a,1	b,3,a,3	b,11	b,3,a,2	b,1,a,6	b,5,a,5	b,2,a,4	a,9	b,1	b,4,a,3	b,4	b,4	b,1	b,2,a,2	b,1,a,5	a,8	a,6	b,1,a,3	b,5,a,5	b,2,a,7	a,3	a,4	a,8
Marker3860	LG10	108.408	Marker48693	114	aaxbb	a,25	b,37	b,1	b,2,a,7	a,7	b,2,a,6	b,5,a,5	b,15	a,12	a,12	b,2,a,6	b,13	b,12	b,6	b,9	b,4,a,7	b,9,a,17	a,23	a,9	a,10	b,6,a,7	b,5,a,5	b,5,a,5	b,14	b,8,a,3	b,8,a,5	b,7,a,10	b,11,a,4	a,3	b,5,a,2	b,4,a,2	b,15	b,10	b,8	b,6,a,4	b,4,a,5	a,9	a,11	b,10,a,4	b,4,a,5	b,4,a,2	b,5,a,7	a,15	a,24
Marker99	LG10	108.408	Marker13431	39	aaxbb	a,76	b,59	b,32	b,10,a,15	a,15	b,13,a,11	b,8,a,12	b,58	a,26	a,30	b,23,a,11	b,57	b,17	b,21	b,32	b,13,a,11	b,11,a,14	a,51	a,11	a,25	b,7,a,15	b,20,a,13	b,13,a,14	b,20	b,15,a,14	b,13,a,16	b,13,a,15	b,15,a,16	a,31	b,16,a,6	b,23,a,2	b,28	b,21	b,32	b,15,a,14	b,8,a,11	a,35	a,23	b,20,a,15	b,21,a,15	b,9,a,5	b,4,a,5	a,26	a,41
Marker2590	LG10	108.682	Marker36605	36	aaxbb	a,55	b,46	b,19	b,14,a,3	a,6	b,7,a,3	b,11,a,2	b,22	a,10	a,24	b,9,a,4	b,33	b,18	b,14	b,25	b,14,a,8	b,10,a,10	a,17	a,10	a,3	b,14,a,8	a,4	b,2,a,7	b,22	b,7,a,1	b,6,a,10	b,7,a,10	b,8,a,11	a,14	b,9,a,2	b,16,a,11	b,17	b,29	b,16	b,6,a,12	b,9,a,11	a,8	a,10	b,10,a,4	b,16,a,12	b,7,a,2	b,8,a,3	a,20	a,16
Marker2591	LG10	108.682	Marker36605	117	aaxbb	a,56	b,47	b,19	b,14,a,3	a,6	b,7,a,3	b,11,a,2	b,22	a,10	a,24	b,9,a,4	b,33	b,18	b,13	b,24	b,14,a,8	b,10,a,10	a,17	a,10	a,3	b,14,a,8	a,4	b,2,a,7	b,21	b,7,a,1	b,6,a,10	b,7,a,10	b,8,a,11	a,14	b,9,a,2	b,16,a,11	b,17	b,29	b,15	b,6,a,12	b,9,a,11	a,8	a,10	b,10,a,4	b,16,a,12	b,8,a,2	b,8,a,3	a,21	a,16
Marker8999	LG10	108.918	Marker92749	164	aaxbb	a,22	b,28	b,8	b,9,a,2	a,7	b,1,a,2	b,4,a,5	b,17	a,8	a,2	b,3,a,6	b,22	b,7	b,3	b,17	b,5,a,7	b,2,a,4	a,7	b,1,a,4	a,4	b,8,a,3	b,3	b,8,a,6	b,22	b,4,a,5	b,6,a,2	b,12,a,4	b,10,a,9	a,9	b,3,a,7	b,2	b,5	b,18	b,17	b,8,a,2	b,2,a,7	a,5	a,3	b,9,a,4	b,3,a,6	b,5,a,7	b,7,a,3	a,11	a,17
Marker8997	LG10	109.212	Marker92749	85	aaxbb	a,23	b,28	b,8	b,9,a,2	a,7	b,1,a,2	b,4,a,5	b,17	a,8	a,2	b,3,a,6	b,22	b,7	b,3	b,17	b,5,a,7	b,2,a,4	a,7	b,1,a,5	a,4	b,8,a,3	b,3	b,8,a,6	b,21	b,4,a,5	b,6,a,2	b,12,a,4	b,10,a,9	a,9	b,3,a,7	b,2	b,5	b,18	b,17	b,8,a,2	b,2,a,7	a,5	a,2	b,9,a,4	b,3,a,6	b,5,a,7	b,7,a,3	a,10	a,18
Marker8998	LG10	109.212	Marker92749	87	aaxbb	a,23	b,28	b,8	b,9,a,2	a,7	b,1,a,2	b,4,a,5	b,17	a,8	a,2	b,3,a,6	b,22	b,7	b,3	b,17	b,5,a,7	b,2,a,4	a,7	b,1,a,5	a,4	b,8,a,3	b,3	b,8,a,6	b,21	b,4,a,5	b,6,a,2	b,11,a,5	b,10,a,9	a,9	b,3,a,7	b,2	b,5	b,18	b,17	b,8,a,2	b,2,a,7	a,5	a,2	b,9,a,4	b,3,a,6	b,5,a,7	b,7,a,3	a,10	a,18
Marker98	LG10	110.096	Marker13431	6	aaxbb	a,76	b,59	b,32	b,10,a,15	a,15	b,13,a,11	b,8,a,12	b,58	a,26	a,30	b,23,a,11	b,57	b,17	b,21	b,32	b,13,a,11	b,11,a,14	a,51	a,11	a,25	b,7,a,15	b,20,a,13	b,13,a,14	b,20	b,15,a,14	b,13,a,16	b,13,a,15	b,15,a,16	a,31	b,16,a,6	b,22,a,2	b,28	b,21	b,32	b,15,a,14	b,8,a,11	a,35	a,23	b,20,a,15	b,21,a,15	b,9,a,5	b,4,a,4	a,26	a,41
Marker3746	LG10	110.328	Marker47558	129	aaxbb	a,25	b,26	b,9	b,10,a,8	a,11	b,6,a,9	b,4,a,2	b,38	a,8	b,1,a,9	b,6,a,5	b,24	b,9	b,7	b,21	b,4,a,3	b,3,a,4	a,15	a,10	a,8	b,3	b,5,a,8	b,5,a,4	b,11	b,6,a,10	b,9,a,5	b,9,a,5	b,9,a,1	a,4	b,6,a,2	b,3,a,2	b,13	b,9	b,8,a,1	b,6,a,5	b,4,a,11	a,9	a,17	b,4,a,4	b,6,a,12	b,5,a,12	b,8,a,4	a,10	a,20
Marker3695	LG10	110.796	Marker47075	146	aaxbb	a,57	b,41	b,15	b,3,a,7	a,10	b,2,a,8	b,3,a,9	b,22	a,8	a,16	a,18	b,8	b,17	b,6	b,9	b,4,a,2	b,5,a,3	a,10	a,5	a,8	b,6,a,9	b,2,a,4	b,3,a,6	b,11	b,2,a,4	b,4,a,2	b,7,a,10	b,2,a,3	a,18	b,5,a,6	b,7,a,6	b,18	b,10	b,12	b,11,a,10	b,3,a,16	a,10	a,10	b,6,a,9	b,8,a,9	b,15	b,7,a,8	a,12	a,33
Marker9514	LG10	111.344	Marker97248	192	aaxbb	a,34	b,33	b,2,a,5	b,6,a,5	a,2	b,1,a,1	b,3,a,2	b,14	a,2	a,5	-	b,11	b,1	b,3	b,3	b,4,a,2	b,2	a,9	a,6	a,5	b,9,a,2	b,4	a,1	b,2	b,1,a,1	b,1,a,1	b,4,a,4	b,5,a,1	a,3	b,5,a,2	a,1	b,3	b,3	b,6	b,2,a,3	b,2,a,2	a,8	a,3	b,2,a,6	b,4,a,4	b,8	b,4,a,4	a,5	a,16
Marker14003	LG10	111.548	Marker145185	141	aaxbb	a,15	b,13	b,3	a,6,b,6	a,5	a,2,b,1	-	b,6	a,1	a,3	b,1	b,8	b,2	b,5	b,1	b,1	a,2,b,1	a,8	a,2	a,5	a,7	a,1,b,2	b,5	b,3	a,1,b,2	a,1,b,1	b,2	a,1,b,1	a,4	b,1	-	-	b,9	b,1	a,2,b,3	a,3,b,1	a,3	a,2	a,1,b,3	a,2,b,1	b,2	b,1	a,5	a,16
Marker14004	LG10	111.548	Marker145185	173	aaxbb	a,15	b,13	b,3	a,6,b,6	a,5	a,2,b,1	-	b,6	a,1	a,3	b,1	b,8	b,2	b,5	b,1	b,1	a,2,b,1	a,8	a,2	a,5	a,7	a,1,b,2	b,5	b,3	a,1,b,2	a,1,b,1	b,2	a,1,b,1	a,4	b,1	-	-	b,9	b,1	a,2,b,3	a,3,b,1	a,3	a,2	a,1,b,3	a,2,b,1	b,2	b,1	a,5	a,16
Marker11581	LG10	111.771	Marker115721	141	aaxbb	a,36	b,40	-	b,2,a,1	-	b,12,a,2	b,6	b,31	a,5	a,5	b,4,a,2	b,16	b,9	b,3	b,4	b,1,a,6	b,3,a,2	a,26	a,1	a,8	b,4	b,5,a,1	b,4,a,4	b,4	b,3,a,1	b,6	b,9,a,3	b,6,a,4	a,8	b,1,a,1	b,4	-	b,2	-	-	b,1,a,1	-	a,8	b,3,a,1	b,4,a,4	a,3	b,5,a,3	a,1	a,19
Marker11582	LG10	111.771	Marker115721	142	aaxbb	a,36	b,40	-	b,2,a,1	-	b,12,a,2	b,6	b,31	a,5	a,5	b,4,a,2	b,16	b,9	b,3	b,4	b,1,a,6	b,3,a,2	a,26	a,1	a,8	b,4	b,5,a,1	b,4,a,4	b,4	b,3,a,1	b,6	b,9,a,3	b,6,a,4	a,8	b,1,a,1	b,4	-	b,2	-	-	b,1,a,1	-	a,8	b,3,a,1	b,4,a,4	a,3	b,5,a,3	a,1	a,19
Marker3843	LG10	111.925	Marker48513	135	aaxbb	a,64	b,83	b,9	b,4,a,14	a,9	b,3,a,6	b,5,a,10	b,23	a,2	a,12	b,7,a,1	b,19	-	b,16	b,3	b,4,a,4	b,8,a,3	a,20	a,15	a,6	b,9,a,3	b,8,a,2	b,2,a,5	b,1	b,5,a,4	b,3,a,5	b,3,a,7	b,11,a,5	a,8	b,7,a,3	b,5,a,3	b,9	b,10	b,8	b,3,a,12	a,5	a,8	a,5	b,7,a,6	b,10,a,13	b,5	b,9,a,4	a,12	a,18
Marker9237	LG10	112.247	Marker94522	73	aaxbb	a,43	b,51	b,2	b,2	a,3	b,3,a,4	b,9,a,1	b,17	a,2	a,5	a,9	b,11	b,3	b,2	b,9	b,8,a,2	b,4,a,2	a,19	a,4	a,4	a,2	a,3	b,2,a,2	b,4	b,9,a,1	b,1,a,3	b,5,a,4	b,2,a,2	a,4	b,3	a,2	b,7	b,4	b,9	b,1,a,1	a,2	a,1	-	a,2	b,2,a,3	b,8	b,3,a,9	a,6	a,15
Marker631	LG10	112.59	Marker19042	188	aaxbb	a,102	b,71	b,11	b,6,a,11	a,12	b,11,a,8	b,5,a,6	b,46	a,13	a,27	b,13	b,44	b,11	b,16	b,13	b,4,a,13	b,6,a,7	a,40	a,16	a,21	b,11,a,8	b,10,a,10	b,19	b,12	b,13,a,9	b,11,a,12	b,11	b,17	a,27	b,18	b,6,a,2	b,6	b,15	b,9	a,11	b,8,a,11	a,16	a,19	b,6,a,18	b,15,a,10	b,15	b,5,a,12	a,11	a,31
Marker630	LG10	112.636	Marker19042	43	aaxbb	a,102	b,71	b,11	b,7,a,11	a,13	b,11,a,8	b,5,a,6	b,46	a,14	a,28	b,6,a,7	b,45	b,11	b,16	b,13	b,4,a,13	b,6,a,8	a,39	a,16	a,20	b,10,a,8	b,10,a,10	b,12,a,7	b,12	b,13,a,9	b,11,a,12	b,7,a,4	b,10,a,7	a,27	b,15,a,3	b,6,a,2	b,6	b,15	b,9	a,11	b,8,a,11	a,16	a,19	b,6,a,18	b,15,a,10	b,15	b,5,a,11	a,11	a,33
Marker13470	LG10	112.768	Marker137333	144	aaxbb	a,34	b,16	-	a,1,b,1	a,2	b,2	-	b,6	a,4	a,5	a,3	b,4	b,5	b,4	b,3	-	a,3,b,1	a,6	a,5	a,1	a,1,b,1	a,2,b,1	a,7,b,1	b,3	a,2,b,5	-	a,2	-	a,1	a,1	a,1	b,2	b,5	-	a,1	a,3,b,1	a,1	a,2	-	a,1,b,6	b,5	a,3	-	a,3
Marker4762	LG10	112.846	Marker56941	144	aaxbb	a,42	b,49	b,5	a,5,b,1	a,7	a,2,b,4	a,2,b,2	b,22	a,8	a,7	a,10	b,23	b,8	a,2,b,4	b,3	a,11,b,7	a,5,b,3	a,12	a,7	a,2	a,2,b,8	a,2,b,4	a,10,b,7	b,14	a,6,b,5	a,4,b,3	a,3,b,4	a,3,b,7	a,13	a,2	a,10	b,1	b,15	a,1,b,5	a,4,b,4	a,1,b,2	a,4	a,4	a,3,b,4	a,10,b,2	b,5	a,3,b,7	a,14	a,17
Marker8324	LG10	113.088	Marker87515	153	aaxbb	a,34	b,31	b,5	a,3	a,2	b,2	a,3,b,1	b,27	a,4	a,5	a,2	b,8	b,4	b,2	b,2	a,1,b,1	a,3	a,8	a,5	a,5	-	a,5	b,4	-	-	a,3,b,3	a,2,b,4	a,3,b,1	a,4	a,1	a,1,b,1	b,2	b,1	-	a,1,b,3	-	-	a,3	a,1,b,1	a,3,b,5	b,4	-	a,4	a,9
Marker4305	LG10	113.147	Marker52843	61	aaxbb	a,108	b,30	b,2	a,4,b,2	a,6	a,1	a,7,b,4	b,4	a,8	a,6	a,3	b,7	b,1	b,7	b,4	a,6,b,1	a,1,b,3	a,14	a,12	a,3	a,8	b,2	a,1	b,1	a,1	a,3,b,2	a,4,b,1	a,5,b,1	a,13	a,3	a,3	-	-	b,1	a,9	a,4	a,10	a,4	a,8	a,7,b,4	a,4,b,2	a,9	a,6	a,10
Marker6160	LG10	113.401	Marker68619	201	aaxbb	a,12	b,12	b,3	b,2	a,1	a,3,b,1	a,1	b,11	a,4	a,3	a,2	b,8	-	b,6	b,2	a,2,b,1	-	a,14	a,2	a,2	a,7	b,4	a,3	b,4	-	b,2	a,1,b,2	a,1,b,3	a,1	-	a,2,b,3	b,1	b,2	-	a,1	a,1	a,1	a,2	a,2	-	a,1	a,3	a,2	a,5
Marker10495	LG10	113.848	Marker105686	90	aaxbb	a,19	b,18	b,5	b,4	a,3	b,1,a,1	b,2	b,13	a,2	a,5	a,2	b,11	b,1	b,4	b,3	b,5,a,1	a,1	a,8	a,2	a,4	b,4,a,2	b,3	-	-	b,2	-	-	a,1	a,2	b,2,a,1	b,1,a,2	b,1	b,3	b,3	b,1,a,1	a,1	a,12	b,1,a,1	b,2,a,2	b,8,a,5	b,1,a,2	-	a,2	a,10
Marker6186	LG10	114.239	Marker68792	17	aaxbb	a,14	b,15	b,4,a,2	b,4	a,2	b,1,a,3	b,3,a,2	b,8	a,7	a,7	a,9	b,11	b,9	b,6	b,4	b,1,a,4	a,2	a,3	a,6	a,1	b,8,a,5	b,1,a,1	b,1,a,4	b,9	b,2	b,5	b,2,a,1	b,2,a,1	a,3	b,2,a,3	b,3,a,3	b,7	b,1	b,5	b,6,a,4	b,2,a,2	a,8	a,4	b,2,a,6	b,1,a,3	b,3	b,1,a,3	a,2	a,7
Marker4898	LG10	114.524	Marker58061	122	aaxbb	a,30	b,32	b,6	b,2	a,5	a,1	b,5,a,3	b,4	a,11	a,5	a,12	b,3	b,3	b,6	b,10	b,4,a,5	a,2	a,7	a,5	a,8	b,3,a,3	b,4,a,3	b,2,a,1	b,7	a,2	b,2,a,4	b,3,a,3	a,2	a,4	b,2,a,2	b,6	b,10	b,4	b,6	b,4,a,5	b,3,a,10	a,9	a,10	b,3,a,6	b,2,a,6	-	b,6,a,7	b,1,a,7	a,3
Marker4899	LG10	114.532	Marker58061	198	aaxbb	a,30	b,32	b,6	b,2	a,5	a,1	b,5,a,3	b,4	a,11	a,5	a,12	b,3	b,3	b,6	b,10	b,4,a,5	a,2	a,7	a,5	a,8	b,3,a,3	b,4,a,3	b,2,a,1	b,7	a,2	b,2,a,4	b,3,a,3	a,2	a,4	b,2,a,2	b,6	b,10	b,4	b,6	b,4,a,5	b,3,a,10	a,9	a,10	b,3,a,6	b,2,a,6	-	b,6,a,7	b,1,a,7	a,3
Marker9019	LG10	114.971	Marker92849	87	aaxbb	a,24	b,26	b,6	b,4,a,4	a,3	b,8,a,1	b,4	b,26	a,7	a,3	a,7	b,8	b,7	b,2	b,7	b,3,a,2	b,1,a,3	a,18	a,3	b,1,a,4	b,2,a,3	b,5,a,1	b,7,a,4	b,2	b,1,a,2	b,3,a,5	b,2,a,8	b,4,a,2	a,16	b,4,a,1	b,5,a,1	b,2	b,6	b,3	-	b,4,a,4	a,5	a,4	b,5,a,4	b,2,a,1	b,4	b,3,a,6	a,5	a,12
Marker10938	LG10	115.644	Marker109751	193	aaxbb	a,16	b,17	-	a,1,b,3	a,3	a,2,b,1	b,1	a,4,b,6	a,1	a,8	-	a,2,b,5	b,3	b,1	b,2	a,3	a,2,b,2	a,5	a,1	a,4	a,4	a,1,b,2	a,1,b,7	b,1	a,1,b,2	a,2,b,1	a,1,b,3	a,3,b,1	a,5	a,3,b,2	-	-	b,4	b,1	a,2	a,4,b,1	a,6	a,4	a,4,b,3	a,1,b,2	b,1	b,7	a,4	a,7
Marker9223	LG10	115.677	Marker94419	79	aaxbb	a,26	b,37	b,5	b,2,a,4	a,5	b,2,a,4	b,2	b,22	a,1	a,7	b,1,a,3	b,12	b,3	b,8	b,9	a,5	b,5,a,5	a,7	a,8	a,7	b,1,a,5	b,3,a,6	a,4	b,3	b,3,a,2	b,5,a,3	b,7,a,3	b,2,a,4	a,10	b,2,a,2	b,7	b,4	b,13	b,4	a,1	b,2,a,1	a,8	a,2	b,4,a,2	b,4,a,2	b,13	b,1,a,4	a,7	a,12
Marker9224	LG10	115.677	Marker94419	81	aaxbb	a,26	b,37	b,5	b,2,a,4	a,5	b,2,a,3	b,2	b,22	a,1	a,7	b,1,a,3	b,12	b,3	b,8	b,9	a,5	b,5,a,5	a,7	a,8	a,7	b,1,a,5	b,3,a,6	a,4	b,3	b,3,a,2	b,5,a,3	b,7,a,3	b,2,a,4	a,10	b,2,a,2	b,7	b,4	b,13	b,4	a,1	b,2,a,1	a,8	a,2	b,4,a,2	b,4,a,2	b,13	b,1,a,4	a,7	a,12
Marker9454	LG10	115.86	Marker96574	152	aaxbb	a,46	b,32	b,3	-	a,5	a,4,b,2	b,1	b,19	a,3	a,7	a,1	b,19	-	b,3	b,11	a,3	a,5,b,1	a,14	a,2	a,4	-	a,2	a,1,b,11	b,10	b,1	a,2	a,2,b,2	a,4,b,2	a,5	a,6,b,2	a,4	b,3	b,8	a,1,b,7	a,2	a,3,b,4	a,7	a,5	a,3	a,2,b,4	b,6	a,3,b,2	a,2	a,15
Marker6701	LG10	116.422	Marker72908	147	aaxbb	a,18	b,22	b,4	b,2,a,2	a,6	b,2,a,2	b,1	b,25	a,5	b,2,a,3	b,4,a,4	b,15	b,8	b,10	b,4	b,3,a,5	b,3,a,1	a,31	a,3	a,3	b,7,a,1	b,1,a,1	b,1	b,2	b,2	b,4,a,2	b,2,a,1	b,5,a,2	a,16	a,4	b,1,a,1	-	b,7	b,3	a,4	b,1,a,2	a,3	a,2	a,3	b,1,a,1	b,8	b,1,a,4	a,11	a,23
Marker6698	LG10	116.513	Marker72908	14	aaxbb	a,18	b,21	b,4	b,2,a,2	a,6	b,1,a,2	b,1	b,25	a,5	b,2,a,3	b,4,a,4	b,17	b,8	b,10	b,4	b,3,a,5	b,3,a,1	a,34	a,3	a,3	b,8,a,1	b,1,a,1	b,1	b,2	b,2	b,4,a,2	b,2,a,1	b,6,a,2	a,16	a,4	b,1,a,1	-	b,7	b,3	a,4	b,1,a,2	a,3	a,2	a,3	b,1,a,1	b,8	b,1,a,4	a,9	a,23
Marker6699	LG10	116.513	Marker72908	80	aaxbb	a,18	b,21	b,4	b,2,a,2	a,6	b,1,a,2	b,1	b,25	a,5	b,2,a,3	b,4,a,4	b,17	b,8	b,10	b,4	b,3,a,5	b,3,a,1	a,34	a,3	a,3	b,8,a,1	b,1,a,1	b,1	b,2	b,2	b,4,a,2	b,2,a,1	b,6,a,2	a,16	a,4	b,1,a,1	-	b,7	b,3	a,4	b,1,a,2	a,3	a,2	a,3	b,1,a,1	b,8	b,1,a,4	a,9	a,23
Marker6700	LG10	116.804	Marker72908	146	aaxbb	a,18	b,22	b,4	b,2,a,2	a,6	b,2,a,2	b,1	b,25	a,5	b,2,a,3	b,4,a,4	b,15	b,8	b,10	b,4	b,3,a,5	b,3,a,1	a,31	a,3	a,3	b,7,a,1	b,1,a,1	b,1	b,2	b,2	b,4,a,2	b,2,a,1	b,5,a,2	a,16	a,4	b,1,a,1	-	b,7	b,3	a,4	b,1,a,2	a,3	a,2	a,3	b,1,a,1	b,8	b,1,a,4	a,11	a,23
Marker5942	LG10	117.269	Marker67029	161	aaxbb	a,29	b,27	b,1	b,5	a,3	a,2,b,3	-	b,14	a,2	a,11	a,2,b,4	b,13	b,2	b,3	b,1	a,2,b,1	a,1	a,12	a,3	a,1	-	a,5	-	b,3	b,1	a,2,b,3	a,1,b,1	a,2,b,9	a,6	a,1,b,1	a,2,b,2	b,2	b,2	b,2	b,2	a,4,b,3	a,3	a,5	b,7	a,2,b,1	b,3	a,3,b,3	a,2	a,16
Marker9710	LG10	117.837	Marker98529	154	aaxbb	a,21	b,38	b,4	a,1	a,1	b,7,a,4	b,16,a,7	b,20	a,6	a,7	a,1	b,13	b,3	b,7	b,8	b,1,a,3	b,2,a,3	a,16	a,11	b,1,a,3	b,6,a,1	a,1	b,4,a,3	b,5	b,2	b,4,a,4	b,3,a,5	b,4,a,1	a,7	b,1,a,1	a,1	b,6	b,6	b,1,a,1	b,1,a,6	b,3,a,3	a,3	a,6	b,3,a,4	b,3,a,8	b,1	a,6	a,4	a,25
Marker9287	LG10	118.106	Marker95093	142	aaxbb	a,23	b,30	b,1	b,1,a,2	a,3	b,4,a,3	b,1,a,3	b,6	b,1,a,4	a,6	-	b,9	b,4	b,7,a,1	b,5	b,2,a,5	a,4	a,8	a,6	a,5	b,1,a,1	a,4	-	b,6	b,7,a,3	b,2,a,4	b,6,a,1	b,2,a,1	a,9	b,3,a,2	a,1	b,4	b,2	b,2	b,3,a,3	b,3,a,3	a,4	a,3	b,1,a,5	b,4,a,1	b,1	b,5,a,2	a,6	a,13
Marker9288	LG10	118.402	Marker95093	149	aaxbb	a,23	b,30	b,1	b,1,a,2	a,3	b,4,a,3	b,1,a,3	b,6	b,1,a,4	a,6	-	b,9	b,4	b,7,a,1	b,5	b,2,a,5	a,4	a,8	a,6	a,5	b,1,a,1	a,4	-	b,6	b,7,a,3	b,2,a,4	b,6,a,1	b,2,a,1	a,9	b,3,a,2	a,1	b,4	b,2	b,2	b,3,a,3	b,3,a,3	a,4	a,3	b,1,a,5	b,4,a,1	b,1	b,5,a,2	a,6	a,13
Marker7593	LG10	118.875	Marker81252	62	aaxbb	a,42	b,36	b,2	a,2	a,6	a,1	b,1,a,1	b,16	a,2	a,5	b,2,a,1	b,11	b,4	b,4	b,7	b,2	b,1	a,6	a,2	a,4	b,2,a,2	b,3,a,3	-	b,7	a,1	b,7	b,1,a,4	b,5,a,2	a,7	-	a,2	b,6	b,6	b,1	b,2,a,1	b,4,a,4	a,3	a,3	b,1	b,4,a,6	b,3,a,4	b,4,a,2	a,3	a,12
Marker10053	LG10	119.155	Marker101835	96	aaxbb	a,37	b,47	b,13	-	a,8	a,4	b,2,a,3	b,29	a,6	a,10	b,2,a,3	b,12	b,4	b,7	b,5	b,5,a,3	b,3,a,9	a,16	a,13	a,4	b,5,a,4	b,6,a,4	b,5,a,5	b,14	a,6	b,7,a,1	b,2,a,4	b,1,a,1	a,9	b,5,a,5	b,1,a,3	b,8	b,7	b,4	b,3,a,9	b,2,a,2	a,7	a,13	b,5,a,9	b,4,a,2	b,1	b,3,a,5	a,2	a,25
Marker10054	LG10	119.155	Marker101835	146	aaxbb	a,38	b,47	b,13	-	a,8	a,4	b,2,a,3	b,29	a,6	a,10	b,2,a,3	b,12	b,4	b,7	b,5	b,5,a,3	b,3,a,9	a,16	a,13	a,4	b,5,a,4	b,6,a,4	b,5,a,5	b,14	a,6	b,7,a,1	b,2,a,4	b,1,a,1	a,9	b,5,a,5	b,1,a,3	b,8	b,7	b,4	b,3,a,9	b,2,a,2	a,7	a,13	b,5,a,9	b,4,a,2	b,1	b,3,a,5	a,2	a,25
Marker5513	LG10	119.529	Marker63349	131	aaxbb	a,43	b,49	b,2	a,11	a,10	b,8,a,5	b,3,a,3	b,20	a,3	a,13	b,4,a,1	b,17	b,10	b,10	b,5	b,6,a,5	b,7,a,6	a,9	a,7	a,7	b,3,a,3	b,3	b,6,a,4	b,6	a,1	b,3,a,8	b,7,a,3	b,5,a,3	a,13	b,8,a,2	b,9,a,2	b,7	b,7	b,5	b,1,a,6	b,5,a,3	a,11	a,12	b,2,a,3	b,2,a,11	b,8,a,3	b,6,a,3	a,7	a,20
Marker5514	LG10	119.529	Marker63349	147	aaxbb	a,43	b,49	b,2	a,11	a,10	b,8,a,5	b,3,a,3	b,20	a,3	a,13	b,4,a,1	b,17	b,10	b,10	b,5	b,6,a,5	b,7,a,6	a,9	a,7	a,7	b,3,a,3	b,3	b,5,a,5	b,6	a,1	b,3,a,8	b,7,a,3	b,5,a,3	a,13	b,8,a,2	b,9,a,2	b,7	b,7	b,5	b,1,a,6	b,5,a,3	a,11	a,12	b,2,a,3	b,2,a,11	b,8,a,3	b,6,a,3	a,7	a,20
Marker5512	LG10	119.896	Marker63349	30	aaxbb	a,44	b,50	b,2	a,11	a,10	b,8,a,5	b,3,a,3	b,20	a,4	a,13	b,4,a,1	b,17	b,10	b,10	b,6	b,6,a,5	b,7,a,6	a,8	a,7	a,7	b,3,a,3	b,3	b,6,a,5	b,6	a,1	b,3,a,8	b,7,a,3	b,5,a,3	a,13	b,8,a,2	b,9,a,2	b,7	b,7	b,5	b,1,a,8	b,5,a,3	a,11	a,12	b,2,a,3	b,3,a,11	b,8,a,3	b,6,a,3	a,7	a,20
Marker6029	LG10	120.364	Marker67632	175	aaxbb	a,38	b,29	b,14	a,1	a,2	b,3,a,1	b,9,a,2	b,35	a,5	a,3	b,3,a,2	b,17	b,7	b,5,a,2	b,3	b,3,a,4	b,7,a,6	a,25	a,6	a,8	b,2,a,5	b,7,a,6	b,2,a,8	b,4	a,4	b,4,a,6	a,4	b,3,a,1	a,7	b,6,a,6	b,1	b,9	b,9	b,5	b,6,a,5	b,4,a,11	a,6	a,9	b,2,a,3	b,3,a,6	b,1	b,3,a,1	a,7	a,11
Marker6027	LG10	120.397	Marker67632	140	aaxbb	a,38	b,29	b,14	a,1	a,2	b,3,a,1	b,9,a,2	b,35	a,5	a,3	b,3,a,2	b,17	b,7	b,5,a,2	b,3	b,3,a,4	b,7,a,6	a,25	a,6	a,8	b,2,a,5	b,7,a,6	b,2,a,8	b,4	a,4	b,4,a,6	a,4	b,3,a,1	a,7	b,6,a,6	b,1	b,9	b,9	b,5	b,6,a,5	b,4,a,11	a,6	a,9	b,2,a,3	b,3,a,6	b,1	b,3,a,1	a,7	a,11
Marker6028	LG10	120.397	Marker67632	141	aaxbb	a,38	b,29	b,14	a,1	a,2	b,3,a,1	b,9,a,2	b,35	a,5	a,3	b,3,a,2	b,17	b,7	b,5,a,2	b,3	b,3,a,4	b,7,a,5	a,25	a,6	a,8	b,2,a,5	b,7,a,6	b,2,a,8	b,4	a,4	b,4,a,6	a,4	b,3,a,1	a,7	b,6,a,6	b,1	b,9	b,9	b,5	b,6,a,5	b,4,a,11	a,6	a,9	b,2,a,3	b,3,a,6	b,1	b,3,a,1	a,7	a,11
Marker6026	LG10	120.71	Marker67632	32	aaxbb	a,38	b,28	b,14	a,1	a,2	b,3,a,1	b,9,a,3	b,35	a,5	a,3	b,3,a,2	b,16	b,7	b,5,a,2	b,3	b,3,a,4	b,7,a,6	a,26	a,6	a,8	b,2,a,5	b,7,a,6	b,2,a,8	b,4	a,4	b,4,a,6	a,4	b,3,a,1	a,9	b,6,a,6	b,1	b,9	b,9	b,5	b,6,a,5	b,4,a,11	a,6	a,9	b,2,a,2	b,3,a,7	b,1	b,3,a,1	a,7	a,12
Marker7807	LG10	121.114	Marker83006	149	aaxbb	a,22	b,19	b,14	a,2,b,3	-	a,3	a,1,b,4	b,12	a,1	a,4	a,5	a,1,b,11	b,3	-	b,3	a,3,b,2	b,2	a,13	a,3,b,1	a,11	a,1,b,3	a,6,b,1	a,2,b,1	b,1	a,1,b,1	a,2,b,5	a,3,b,1	a,4	a,5	a,3	b,1	b,8	b,2	-	a,7,b,4	a,4,b,3	a,4	a,1	a,2	a,1,b,2	b,1	a,1	a,1	a,15
Marker10962	LG10	121.222	Marker110054	137	aaxbb	a,40	b,37	b,4	a,4,b,3	a,4	a,6,b,5	a,5,b,2	b,21	a,5	a,13	a,1,b,1	b,16	b,3	b,3	b,5	a,1,b,2	a,3	a,14	a,9	a,5	b,4	a,1,b,1	a,5,b,3	b,2	-	a,3,b,1	a,3,b,1	a,6,b,3	a,2	a,2	-	b,2	b,3	b,2	a,4,b,2	a,1,b,2	a,6	a,3	a,3,b,1	a,1,b,6	b,2	a,4,b,2	a,6	a,13
Marker7029	LG10	121.513	Marker76004	135	aaxbb	a,31	b,29	b,6	a,1,b,4	a,2	a,3,b,4	a,3,b,3	b,21	a,10	a,5	a,2,b,4	b,18	b,7	b,5	b,5	b,1	a,1,b,5	a,21	a,5	a,6	a,3,b,2	a,2,b,3	a,9,b,2	b,3	b,2	a,3,b,7	a,2,b,3	a,1,b,5	a,1	a,5,b,4	b,1	-	b,6	b,5	a,1,b,3	a,4,b,2	a,11	a,5	a,4,b,5	a,2,b,3	a,3	a,3,b,3	a,4	a,12
Marker3698	LG10	121.801	Marker47097	183	aaxbb	a,50	b,57	b,5	b,5,a,5	a,11	b,5,a,5	b,1,a,9	b,12	a,8	a,19	b,4,a,2	b,20	b,7	b,16	b,6	b,3,a,7	b,8,a,4	a,22	a,9	a,17	b,7,a,8	b,4,a,9	b,3,a,9	b,16	b,1	b,6,a,6	b,8,a,4	b,12,a,2	a,14	b,6,a,4	b,2,a,7	b,7	b,4	b,9	b,4,a,7	b,1	a,11	a,10	b,7,a,4	b,11,a,9	b,13	b,5,a,7	a,10	a,25
Marker3699	LG10	122.064	Marker47097	184	aaxbb	a,50	b,57	b,5	b,5,a,5	a,11	b,5,a,5	b,1,a,9	b,12	a,8	a,19	b,4,a,2	b,20	b,7	b,16	b,6	b,3,a,7	b,8,a,4	a,22	a,9	a,17	b,7,a,8	b,4,a,9	b,3,a,9	b,16	b,1	b,6,a,6	b,8,a,4	b,12,a,2	a,14	b,6,a,4	b,2,a,7	b,7	b,4	b,9	b,4,a,7	b,1	a,11	a,10	b,7,a,4	b,11,a,9	b,13	b,5,a,7	a,10	a,25
Marker16117	LG10	122.076	Marker195958	191	aaxbb	a,93	b,84	b,18	a,9,b,8	a,16	a,6,b,5	a,5,b,9	b,44	a,13	a,24	a,12,b,12	b,41	a,1,b,7	b,13	a,1,b,13	a,8,b,5	a,12,b,2	a,20	a,10,b,1	a,17	a,3,b,6	a,7,b,5	a,4,b,12	a,2,b,22	a,6,b,6	a,11,b,9	a,5,b,12	a,17,b,5	a,25	a,6,b,4	a,14,b,11	b,10	b,21	a,1,b,9	a,9,b,3	a,4,b,8	a,17	a,18	a,4,b,9	a,9,b,7	b,11	a,11,b,9	a,15	a,34
Marker367	LG10	122.076	Marker16432	85	aaxbb	a,136	b,127	b,18	b,7,a,18	a,18	b,13,a,16	b,13,a,11	b,41	a,26	a,34	b,10,a,9	b,53	b,21	b,24	b,28	b,13,a,9	a,13	a,38	a,27	a,26	b,14,a,4	b,23,a,10	b,9,a,19	b,20	b,7,a,9	b,6,a,13	b,14,a,18	b,15,a,12	a,27	b,13,a,7	b,14,a,13	b,23	b,22	b,13	b,8,a,9	b,6,a,7	a,42	a,15	b,7,a,9	b,14,a,12	b,25	b,12,a,6	a,34	a,43
Marker603	LG10	122.076	Marker18879	28	aaxbb	a,76	b,57	b,34	b,6,a,4	a,30	b,12,a,3	b,12,a,4	b,56	a,23	a,15	b,9,a,4	b,31	b,23	b,16	b,25	b,11,a,20	b,16,a,15	a,30	a,14	a,21	b,3,a,4	b,12,a,10	b,12,a,13	b,28	b,10,a,11	b,23,a,8	b,14,a,4	b,7,a,13	a,17	b,15,a,12	b,5,a,11	b,16	b,24	b,15	b,8,a,8	b,7,a,6	a,29	a,24	b,8,a,4	b,17,a,15	b,15	b,5,a,8	a,19	a,42
Marker604	LG10	122.076	Marker18879	145	aaxbb	a,76	b,58	b,33	b,6,a,4	a,30	b,12,a,3	b,12,a,4	b,55	a,23	a,15	b,9,a,4	b,29	b,23	b,16	b,25	b,11,a,20	b,16,a,15	a,30	a,14	a,21	b,3,a,4	b,12,a,10	b,12,a,13	b,27	b,9,a,11	b,23,a,8	b,13,a,4	b,7,a,13	a,17	b,15,a,12	b,5,a,11	b,16	b,24	b,16	b,8,a,8	b,7,a,6	a,29	a,24	b,8,a,4	b,17,a,15	b,15	b,4,a,8	a,19	a,41
Marker946	LG10	122.076	Marker21895	157	aaxbb	a,29	b,42	b,37	b,13,a,15	a,15	b,12,a,13	b,14,a,7	b,72	a,30	a,29	b,14,a,8	b,48	b,24	b,24	b,22	b,19,a,8	b,18,a,21	a,50	a,39	a,21	b,20,a,5	b,20,a,8	b,19,a,11	b,26	b,22,a,14	b,8,a,18	b,13,a,18	b,8,a,17	a,18	b,11,a,15	b,8,a,20	b,17	b,22	b,15	b,11,a,15	b,4,a,12	a,30	a,19	b,19,a,16	b,12,a,14	b,13	b,8,a,13	a,11	a,45
Marker7848	LG10	122.31	Marker83588	54	aaxbb	a,17	b,10	b,5	b,4,a,1	a,2	a,6	a,2	b,20	a,3	a,1	b,2,a,1	b,8	b,5	b,3	b,8	b,2,a,2	b,2,a,1	a,12	a,1	-	b,1,a,1	a,3	b,1,a,2	b,7	b,2,a,2	b,2	a,8	b,2,a,2	a,11	b,1	a,2	b,4	b,3	b,2,a,1	b,1	b,1,a,9	-	a,4	b,2,a,3	a,7	b,2	b,3,a,8	a,2	a,11
Marker7490	LG10	122.872	Marker80299	166	aaxbb	a,22	b,31	b,6	a,2	a,6	a,1	b,7,a,3	b,31	a,4	a,7	a,4	b,22	b,6	b,5	b,9	b,5	b,2,a,4	a,26	a,2	a,7	b,5,a,2	b,8,a,5	b,1,a,6	b,8	b,5,a,2	b,6	b,6,a,4	b,1,a,1	a,5	b,5	a,6	b,4	b,8	b,9	b,1,a,3	b,5,a,3	a,1	a,4	b,2,a,4	b,1,a,3	b,5	b,7,a,8	a,10	a,26
Marker6377	LG10	123.008	Marker70063	46	aaxbb	a,34	b,23	b,9	a,5,b,3	a,8	a,5	a,6,b,2	b,18	a,10	a,10	a,20	b,10	b,9	b,10	b,2	a,10,b,11	a,10,b,4	a,17	a,7,b,1	a,13	a,5,b,9	b,5	a,5,b,1	b,11	a,3,b,1	b,7	a,5,b,11	a,4,b,5	a,10	a,11,b,4	a,7,b,3	b,8	b,15	b,5	a,7,b,4	a,8,b,9	a,19	a,7	a,6,b,10	a,8,b,5	b,10	a,8,b,4	a,3	a,30
Marker4206	LG10	123.097	Marker51953	46	aaxbb	a,52	b,42	b,7	b,6,a,4	a,6	b,3,a,1	b,2	b,15	a,20	a,4	a,11	b,24	b,8	b,8,a,1	b,15	b,1,a,3	b,2,a,8	a,28	a,7	a,6	b,1,a,5	b,3,a,1	b,6,a,5	b,5	b,1,a,4	b,3	b,2,a,9	b,8,a,4	a,18	b,8,a,10	b,4,a,1	b,10	b,15	b,15	b,5,a,11	b,1,a,7	a,12	a,8	b,3,a,12	b,9,a,3	b,8	b,6,a,3	a,12	a,23
Marker4207	LG10	123.097	Marker51953	82	aaxbb	a,52	b,42	b,7	b,6,a,4	a,6	b,3,a,1	b,2	b,15	a,20	a,4	a,11	b,24	b,8	b,8,a,1	b,15	b,1,a,3	b,2,a,8	a,28	a,7	a,6	b,1,a,5	b,3,a,1	b,6,a,5	b,5	b,1,a,4	b,3	b,2,a,9	b,8,a,4	a,18	b,8,a,10	b,4,a,1	b,10	b,15	b,15	b,5,a,11	b,1,a,7	a,12	a,8	b,3,a,12	b,9,a,3	b,8	b,6,a,3	a,12	a,23
Marker9958	LG10	123.256	Marker100879	166	aaxbb	a,30	b,55	b,8	b,4,a,1	a,3	b,2,a,3	b,1,a,1	b,13	a,4	a,9	a,7	b,12	b,4	b,5,a,1	b,2,a,2	b,3	b,3,a,3	a,21	a,2	a,2	b,1,a,3	a,1	b,2,a,2	b,7	b,4,a,1	b,3	b,4,a,1	b,2,a,2	a,3	b,1,a,9	b,1,a,3	b,4	b,4	b,3	b,3,a,4	a,6	a,2	a,6	b,2,a,1	b,4,a,4	b,6	b,6,a,2	a,10	a,21
Marker5529	LG10	123.559	Marker63511	115	aaxbb	a,37	b,14	b,14	a,4,b,5	a,15	a,9,b,7	a,7,b,8	b,23	a,19	a,14	a,13	b,18	b,9	b,12	b,6	a,8,b,8	a,3,b,7	a,15	a,11	a,14	a,8,b,1	a,5,b,1	a,10,b,5	b,14	a,11,b,4	a,6,b,4	a,5,b,4	b,5	a,10	a,1,b,2	a,9,b,4	b,8	b,9	a,1,b,8	a,5,b,9	a,6,b,1	a,11	a,9	a,14,b,5	a,12,b,1	b,8	a,3,b,3	a,9	a,17
Marker4691	LG10	123.604	Marker56176	14	aaxbb	a,47	b,44	b,18	b,8,a,7	a,18	b,5,a,7	b,7,a,4	b,42	a,13	a,21	a,16	b,35	b,10	b,14	b,13	b,9,a,3	b,9,a,5	a,29	a,7	b,3,a,9	b,2,a,4	b,5,a,1	b,5,a,11	b,7	b,6,a,10	b,5,a,11	b,5,a,9	b,5,a,6	a,15	b,7,a,7	b,7,a,6	b,7	b,4	b,10	b,3,a,7	b,3,a,6	a,24	a,11	b,4,a,4	b,11,a,3	b,14	b,9,a,4	a,9	a,16
Marker6071	LG10	123.604	Marker67854	119	aaxbb	a,60	b,57	b,11	b,11,a,3	a,11	b,3,a,4	b,5,a,7	b,23	a,8	b,2,a,14	a,15	b,28	b,16	b,15	b,10	b,4,a,10	b,9,a,1	a,14	a,11	a,14	b,11,a,3	b,1,a,5	b,7,a,9	b,10	b,4,a,5	b,11,a,8	b,11,a,6	b,6,a,8	a,15	b,2,a,3	b,2,a,4	b,15	b,10	b,14	b,6,a,6	b,3,a,2	a,13	a,7	b,5,a,7	b,5,a,6	b,4	b,5,a,7	a,10	a,19
Marker1613	LG10	123.897	Marker28462	163	aaxbb	a,87	b,79	b,28	b,3,a,12	a,13	b,12,a,13	b,8,a,6	b,37	a,33	a,25	a,34	b,31	b,12	b,19	b,28	b,13,a,9	b,11,a,4	a,40	a,13	a,19	b,12,a,10	a,9	b,8,a,7	b,25	b,4,a,10	b,9,a,12	b,9,a,10	b,23,a,12	a,32	b,6,a,7	b,8,a,10	b,12	b,18	b,26	b,16,a,23	b,20,a,11	a,23	a,21	b,15,a,9	b,13,a,14	b,15	b,12,a,12	a,13	a,28
Marker1879	LG10	123.897	Marker30500	202	aaxbb	a,45	b,26	b,8	b,4,a,3	a,13	b,7,a,5	a,5	b,36	a,11	a,9	a,7	b,44	b,9	b,10	b,8,a,2	b,6	b,9,a,1	a,27	a,1	a,6	b,1,a,1	b,7,a,8	b,5,a,8	b,4	b,4,a,6	b,5,a,6	b,6,a,12	b,2,a,1	a,8	b,1,a,8	b,3,a,4	b,5	b,7	b,6	b,8,a,2	b,6,a,6	a,9	a,6	b,3,a,4	b,7,a,6	b,16	b,1,a,1	a,10	a,35
Marker2541	LG10	123.897	Marker36171	48	aaxbb	a,113	b,114	b,16	b,2,a,8	a,5	b,3,a,7	b,9,a,5	b,31	a,9	a,11	a,11	b,27	b,11	b,20	b,13	b,14,a,10	b,8,a,9	a,31	a,18	a,16	b,5,a,10	b,5,a,8	b,10,a,7	b,8	b,3,a,6	b,10,a,14	b,8,a,6	b,15,a,11	a,16	b,4,a,3	b,4,a,10	b,9	b,13	b,17	b,5,a,10	b,9,a,5	a,11	a,16	b,2,a,6	b,7,a,5	b,14	b,9,a,4	a,7	a,36
Marker4453	LG10	123.897	Marker54021	132	aaxbb	a,42	b,36	b,8	b,4,a,10	a,4	b,1,a,5	b,4,a,5	b,24	a,13	a,5	a,11	b,21	b,3	b,7	b,10	b,4,a,9	b,1,a,4	a,24	a,11	a,14	b,4,a,3	b,4,a,3	b,5,a,7	b,9	b,3,a,5	b,2,a,3	b,5,a,3	b,3,a,9	a,9	b,4,a,2	b,6,a,2	b,7	b,2	b,12	b,2,a,5	b,2,a,4	a,10	a,7	b,8,a,1	b,5,a,5	b,4	b,2,a,3	a,15	a,21
Marker500	LG10	123.897	Marker17866	47	aaxbb	a,93	b,74	b,14	a,10,b,5	a,11	a,6,b,8	a,3,b,10	b,20	a,18	a,17	a,19	b,22	b,6	b,12	b,23	a,10,b,8	a,7,b,7	a,25	a,13	a,17	a,12,b,14	a,10,b,3	a,4,b,9	b,13	a,10,b,10	a,9,b,5	a,10,b,9	a,16,b,5	a,30	a,8,b,10	a,4,b,8	b,19	b,17	b,10	a,7,b,7	a,9,b,9	a,20	a,19	a,16,b,9	a,6,b,11	b,5	a,4,b,8	a,11	a,28
Marker2809	LG10	124.349	Marker38603	151	aaxbb	a,57	b,69	b,2,a,2	b,4,a,4	a,12	b,5,a,2	b,9,a,9	b,39	a,13	a,9	a,11	b,20	b,9	b,13	b,9	b,7,a,7	b,6,a,14	a,12	a,15	a,9	b,11	b,4,a,2	b,15,a,5	b,14	b,2	b,4,a,2	b,3,a,7	b,9,a,4	a,6	b,5,a,3	b,2,a,6	b,3	b,9	b,6,a,1	b,3,a,3	b,7,a,3	a,8	a,7	b,2,a,3	b,5,a,6	b,9	b,6,a,4	a,6	a,20
Marker2641	LG10	125.583	Marker37161	65	aaxbb	a,22	b,43	b,3,a,7	b,8,a,7	a,13	b,2,a,2	b,9,a,5	b,21	a,9	a,18	a,6	b,18	b,5	b,4,a,4	b,8	b,5,a,1	b,4,a,4	a,21	a,13	a,9	b,2,a,7	b,5,a,7	b,11,a,2	b,10	b,5	b,4,a,2	b,7,a,2	b,8,a,2	a,4	b,6,a,6	b,5,a,3	b,3	b,7	b,10,a,1	b,1,a,6	b,3,a,2	a,9	a,6	b,5,a,6	b,7,a,4	b,4	b,6,a,6	a,14	a,34
Marker2642	LG10	125.583	Marker37161	92	aaxbb	a,22	b,43	b,3,a,7	b,8,a,7	a,13	b,2,a,2	b,10,a,4	b,21	a,9	a,18	a,6	b,18	b,5	b,4,a,4	b,8	b,4,a,1	b,4,a,4	a,21	a,13	a,9	b,2,a,7	b,5,a,7	b,11,a,2	b,10	b,5	b,4,a,2	b,7,a,3	b,8,a,2	a,4	b,6,a,7	b,5,a,3	b,3	b,7	b,10,a,1	b,1,a,6	b,3,a,2	a,9	a,6	b,5,a,6	b,7,a,4	b,4	b,6,a,6	a,14	a,34
Marker3734	LG10	125.583	Marker47449	122	aaxbb	a,53	b,56	b,3,a,4	b,9,a,6	a,3	b,4,a,3	b,2,a,1	b,22	a,12	a,8	a,5	b,19	b,5	b,2,a,7	b,3	b,4,a,1	b,1,a,1	a,14	a,4	a,2	b,2,a,6	b,5,a,2	b,1,a,5	b,11	b,3,a,2	b,1,a,2	b,4,a,4	b,3,a,3	a,2	b,1,a,5	b,5,a,2	b,8	b,5	b,7,a,1	b,2,a,6	b,3,a,5	a,8	a,6	b,6,a,3	b,1,a,2	b,5	b,1,a,2	a,4	a,18
Marker506	LG10	125.721	Marker17900	62	aaxbb	a,64	b,79	a,5	b,1	a,2	b,2,a,6	b,7,a,4	b,20	a,3	a,14	a,13	b,20	b,2	b,16,a,7	b,3	b,5,a,2	b,7,a,1	a,19	a,7	a,8	b,2,a,2	b,3	b,5,a,3	b,7	b,6,a,6	b,3,a,4	b,5,a,2	b,5,a,6	a,9	b,7,a,4	b,6,a,5	b,4	b,9	b,5	b,9,a,4	b,4,a,1	a,3	a,7	b,1,a,2	b,11,a,8	b,6	b,5,a,1	a,8	a,17
Marker4240	LG10	126.137	Marker52283	172	aaxbb	a,33	b,48	b,11,a,17	b,5,a,5	a,15	b,3,a,6	b,8,a,9	b,34	a,18	a,19	a,18	b,46	b,13	b,7,a,3	b,20	b,2,a,10	b,8,a,3	a,30	a,16	a,11	b,9,a,7	b,18,a,2	b,12,a,4	b,9	b,11,a,4	b,6,a,14	b,18,a,8	b,14,a,6	a,21	b,3,a,3	b,14,a,7	b,21	b,10	b,15	b,10,a,7	b,5,a,7	a,12	a,21	b,4,a,6	b,8,a,7	b,12	b,3,a,3	a,27	a,28
Marker4241	LG10	126.137	Marker52283	189	aaxbb	a,33	b,48	b,11,a,17	b,5,a,5	a,15	b,3,a,6	b,8,a,9	b,34	a,18	a,19	a,18	b,46	b,13	b,7,a,3	b,20	b,2,a,10	b,8,a,3	a,30	a,16	a,11	b,9,a,7	b,18,a,2	b,12,a,4	b,9	b,11,a,4	b,6,a,14	b,18,a,8	b,14,a,6	a,21	b,3,a,3	b,14,a,7	b,21	b,10	b,15	b,10,a,7	b,5,a,7	a,12	a,21	b,4,a,6	b,8,a,7	b,12	b,3,a,3	a,27	a,28
Marker2741	LG10	126.561	Marker37952	12	aaxbb	a,62	b,67	b,2,a,4	b,5,a,1	a,5	b,5,a,2	b,4,a,1	b,24	a,5	a,21	a,5	b,17	b,1	b,2,a,5	b,7	b,9,a,4	b,5,a,3	a,23	a,6	a,8	b,4,a,2	b,2,a,1	b,9,a,4	b,9	b,4,a,4	b,2,a,3	b,6,a,3	b,7,a,3	a,9	a,4	b,3,a,7	b,2	b,14	b,7	b,3,a,2	b,5,a,2	a,5	a,5	b,5,a,3	b,6,a,5	b,3	b,1	a,1	a,22
Marker528	LG10	126.561	Marker18032	46	aaxbb	a,87	b,77	b,10,a,13	b,8,a,9	a,12	b,11,a,9	b,19,a,15	b,41	a,24	a,21	a,25	b,34	b,24	b,5,a,6	b,19	b,12,a,19	b,11,a,10	a,49	a,24	a,14	b,6,a,9	b,8,a,18	b,12,a,17	b,12,a,1	b,20,a,11	b,14,a,18	b,10,a,6	b,17,a,10	a,23	b,8,a,4	b,9,a,11	b,22	b,21	b,9	b,12,a,8	b,6,a,3	a,17	a,22	b,3,a,10	b,8,a,6	b,16	b,4,a,8	a,14	a,40
Marker529	LG10	126.561	Marker18032	172	aaxbb	a,85	b,77	b,9,a,13	b,8,a,9	a,11	b,11,a,9	b,19,a,15	b,40	a,24	a,21	a,24	b,32	b,24	b,5,a,6	b,20	b,12,a,19	b,12,a,10	a,47	a,26	a,14	b,6,a,9	b,8,a,20	b,12,a,16	b,12,a,1	b,21,a,11	b,14,a,18	b,10,a,6	b,17,a,10	a,22	b,8,a,4	b,8,a,11	b,22	b,21	b,9	b,12,a,8	b,10,a,3	a,17	a,22	b,3,a,10	b,8,a,6	b,17	b,4,a,8	a,15	a,40
Marker685	LG10	126.561	Marker19365	60	aaxbb	a,74	b,39	b,12,a,8	b,7,a,6	a,15	b,4,a,11	b,13,a,3	b,24	a,30	b,3,a,13	a,22	b,26	b,13	b,5,a,2	b,20	b,5,a,4	b,6,a,1	a,28	a,15	a,24	b,10,a,15	b,4,a,5	b,2,a,3	b,12	b,3,a,5	b,6,a,1	b,6,a,17	b,6,a,14	a,13	b,9,a,2	b,12,a,5	b,15	b,14	b,20	b,10,a,12	b,13,a,9	a,31	a,13	b,10,a,6	b,4,a,7	b,16	b,3,a,8	a,14	a,21
Marker7330	LG10	126.698	Marker78603	52	aaxbb	a,52	b,28	a,3	b,5,a,3	a,7	b,6	a,4	b,12	a,6	a,11	b,1,a,1	b,10	b,8	b,1,a,3	b,5	b,1,a,4	b,5	a,15	a,7	a,4	b,3,a,1	b,7	b,3,a,9	b,4	b,4,a,3	b,4,a,1	b,1,a,3	b,7,a,4	a,14	b,1,a,7	b,2,a,1	b,4	b,13	b,2	b,4,a,1	b,2,a,8	a,4	a,8	b,2,a,6	b,5,a,4	b,3	b,5,a,2	a,6	a,17
Marker5226	LG10	126.928	Marker60551	8	aaxbb	a,87	b,58	a,4,b,7	a,12,b,5	a,15	a,2,b,3	a,4,b,5	b,25	a,11	a,12	a,20	b,14	b,8	a,7,b,1	b,8	a,4,b,9	a,8,b,2	a,14	a,7	a,9	a,9,b,4	a,3,b,2	a,5	b,9	a,10,b,2	a,9,b,9	a,13,b,7	a,5,b,10	a,17	a,3,b,3	a,7,b,5	b,4	b,10	b,7	a,5,b,7	a,6,b,5	a,18	a,3	a,4,b,6	a,5,b,7	b,11	a,4,b,8	a,9	a,36
Marker3091	LG10	127.333	Marker41024	182	aaxbb	a,108	b,104	b,5,a,4	b,4,a,7	a,13	b,5,a,2	b,6,a,2	b,33	a,6	a,4	a,10	b,30	b,2	b,3,a,1	b,8	b,2,a,6	b,10,a,8	a,28	a,11	a,16	b,3,a,1	b,8,a,8	b,3,a,8	b,7	b,3,a,14	b,2,a,7	b,2,a,1	b,6,a,4	a,2	b,8,a,1	b,4,a,1	b,1	b,6	b,7	b,4,a,4	b,7,a,9	a,6	a,5	b,3,a,9	b,11,a,3	b,6	b,1,a,4	a,17	a,33
Marker997	LG10	127.722	Marker22304	46	aaxbb	a,32	b,47	b,5,a,8	b,7,a,3	a,18	b,6,a,7	b,5,a,5	b,63	a,14	a,15	a,20	b,58	b,18	b,19	b,16	b,13,a,10	b,6,a,14	a,48	a,20	a,20	b,12,a,14	b,11,a,9	b,13,a,9	b,11	b,8,a,18	b,7,a,9	b,12,a,11	b,17,a,6	a,10	b,4,a,12	b,2,a,5	b,15	b,12	b,13	b,7,a,6	b,2,a,11	a,15	a,12	b,5,a,13	b,10,a,5	b,20	b,16,a,12	a,19	a,60
Marker998	LG10	127.722	Marker22304	191	aaxbb	a,32	b,49	b,5,a,7	b,7,a,2	a,18	b,6,a,6	b,5,a,5	b,62	a,14	a,15	a,20	b,57	b,18	b,19	b,16	b,13,a,11	b,6,a,14	a,48	a,19	a,19	b,12,a,14	b,11,a,9	b,13,a,9	b,11	b,8,a,18	b,7,a,8	b,12,a,11	b,15,a,6	a,10	b,4,a,12	b,2,a,5	b,16	b,12	b,13	b,7,a,6	b,2,a,11	a,15	a,12	b,5,a,14	b,10,a,5	b,20	b,16,a,13	a,19	a,58
Marker6079	LG10	127.984	Marker67916	86	aaxbb	a,62	b,42	a,8,b,7	a,8,b,4	a,22	a,7,b,3	a,6,b,7	b,14	a,18	a,19	a,24	b,25	b,5	b,6	b,18	a,16	a,8,b,2	a,16,b,2	a,11	a,11	a,13,b,10	a,4,b,3	a,8,b,4	b,13	a,8,b,4	a,10,b,8	a,14,b,6	a,9,b,9	a,13	a,10,b,4	a,8,b,7	a,1,b,9	b,16	b,9	a,5,b,5	a,8,b,5	a,18	a,14	a,12,b,9	a,8,b,2	b,21	b,17	a,14	a,33
Marker7521	LG10	128.162	Marker80520	49	aaxbb	a,28	b,24	b,2	a,1,b,1	a,4	a,4,b,6	a,3,b,2	b,25	a,2	a,3	-	b,14	b,1	b,2	b,4	-	a,3,b,1	a,12,b,2	a,2	a,4	a,2,b,3	a,3,b,4	a,6,b,2	b,7	a,4	a,4,b,2	a,2,b,2	b,2	a,4	a,5	a,1	b,3	b,2	b,5	a,2,b,7	a,1,b,1	-	a,9	a,3,b,1	a,3,b,5	-	b,1	a,2	a,19
Marker7519	LG10	128.621	Marker80520	7	aaxbb	a,28	b,24	b,2	a,1,b,1	a,4	a,4,b,6	a,3,b,2	b,25	a,2	a,3	a,1	b,14	b,1	b,2	b,4	-	a,3,b,1	a,12,b,2	a,2	a,4	a,2,b,3	a,3,b,4	a,6,b,2	b,7	a,4	a,4,b,2	a,2,b,2	b,2	a,4	a,5	a,1	b,3	b,2	b,5	a,2,b,7	a,1,b,1	-	a,9	a,3,b,1	a,3,b,5	-	b,1	a,2	a,19
Marker7520	LG10	128.786	Marker80520	17	aaxbb	a,28	b,24	b,2	a,1,b,1	a,4	a,4,b,6	a,3,b,2	b,25	a,2	a,3	a,1	b,14	b,1	b,2	b,4	-	a,3,b,1	a,12,b,2	a,2	a,4	a,2,b,3	a,3,b,4	a,6,b,2	b,7	a,4	a,4,b,2	a,2,b,2	b,2	a,4	a,5	a,1	b,3	b,2	b,5	a,2,b,7	a,1,b,1	-	a,9	a,3,b,1	a,3,b,5	-	b,1	a,2	a,19
Marker5669	LG10	128.998	Marker64662	152	aaxbb	a,47	b,49	b,2	b,5,a,10	-	b,4,a,3	b,1,a,7	b,9	a,6	a,3	a,7	b,13	b,6	b,5	b,7	b,6,a,8	b,5,a,4	a,13	a,10	a,5	b,4,a,7	a,3	b,8,a,3	b,8	a,5	b,2,a,6	b,2,a,6	b,3,a,3	a,8	b,3,a,4	b,2,a,8	b,11	b,8	b,10	b,3,a,3	b,4,a,3	a,12	a,1	b,8,a,3	b,8,a,3	b,1	b,3,a,1	a,8	a,10
Marker460	LG10	129.131	Marker17563	122	aaxbb	a,99	b,68	b,4	a,12,b,2	a,7,b,1	a,7,b,3	a,5,b,6	b,34	a,7	a,28	a,15	b,38	b,6	b,7	b,15	a,3,b,5	a,4,b,3	a,25	a,8	a,5	a,2,b,1	a,5,b,4	a,8,b,9	b,13	a,6,b,9	a,10,b,10	a,5,b,8	a,8,b,5	a,6	a,2,b,7	b,1	b,7	b,21	b,10	a,17,b,13	a,5,b,12	a,11	a,15	a,3,b,5	a,6,b,12	b,16	a,3,b,5	a,9	a,31
Marker5959	LG10	129.717	Marker67162	21	aaxbb	a,32	b,39	b,2,a,1	b,3,a,3	a,2	b,1,a,1	b,1,a,3	b,18	-	a,4	a,1	b,23	b,4	b,4	b,5	b,6,a,1	b,5,a,5	a,6	a,4	a,5	b,2,a,3	b,3,a,3	b,5,a,3	b,5	b,2,a,2	a,2	b,5,a,4	b,1,a,4	a,5	b,1,a,4	a,2	b,3	b,6	b,5	b,1,a,4	b,2,a,7	a,3	a,9	b,2,a,3	b,6,a,4	-	b,4,a,3	a,5	a,10
Marker6496	LG10	130.18	Marker70991	205	aaxbb	a,48	b,23	a,3,b,2	a,1	a,5	a,4,b,1	-	b,24	-	a,6	a,6	b,10	b,1	b,6	b,6	a,2	b,1	a,5	-	-	a,2,b,3	-	b,1	b,9	-	a,1,b,1	b,4	a,2,b,1	a,6	a,6,b,1	a,4,b,1	b,4	b,2	b,7	a,5,b,1	a,1	a,8	a,7	b,5	a,4,b,6	b,3	a,5,b,8	a,7	a,10
Marker6495	LG10	130.311	Marker70991	193	aaxbb	a,48	b,23	a,3,b,2	a,1	a,5	a,4,b,1	-	b,24	-	a,6	a,6	b,10	b,1	b,6	b,6	a,2	b,1	a,5	-	-	a,2,b,3	-	b,1	b,9	-	a,1,b,1	b,4	a,2,b,1	a,6	a,6,b,1	a,4,b,1	b,4	b,2	b,7	a,5,b,1	a,1	a,8	a,7	b,5	a,4,b,6	b,3	a,5,b,8	a,7	a,10
Marker6040	LG10	130.669	Marker67663	193	aaxbb	a,27	b,11	b,5	b,4,a,2	-	-	a,1	b,12	a,1	a,5	a,1	b,15	-	b,4	b,3	a,3	a,1	a,6	-	a,2	b,1	b,1,a,1	b,1,a,7	b,5	b,1	b,3	-	b,1	a,4	b,1,a,1	b,1,a,1	b,1	b,4	-	b,3,a,1	b,1	a,3	-	b,1,a,2	b,3,a,7	-	b,1,a,4	a,2	a,13
Marker6039	LG10	131.029	Marker67663	126	aaxbb	a,27	b,11	b,5	b,4,a,2	-	-	a,1	b,12	a,1	a,5	a,1	b,15	-	b,4	b,3	a,3	a,1	a,6	-	a,2	b,1	b,1,a,1	b,1,a,7	b,5	b,1	b,3	-	b,1	a,4	b,1,a,1	a,2	b,1	b,4	-	b,3,a,1	b,1	a,3	-	b,1,a,2	b,3,a,7	-	b,1,a,4	a,2	a,13
Marker6038	LG10	131.312	Marker67663	17	aaxbb	a,27	b,14	b,5	b,4,a,2	-	-	a,1	b,12	a,1	a,5	a,1	b,15	-	b,4	b,3	a,3	a,1	a,6	-	a,2	b,1	b,1,a,1	b,1,a,7	b,5	b,1	b,3	-	b,1	a,4	b,1,a,1	b,2,a,1	b,1	b,4	-	b,3,a,1	b,1	a,3	-	b,1,a,2	b,3,a,6	-	b,1,a,4	a,2	a,13
Marker10251	LG10	131.325	Marker103540	32	aaxbb	a,41	b,22	-	a,2,b,1	a,4	a,4,b,2	a,4	b,19	a,1	a,3	a,1	b,7	b,5	b,4	b,8	a,3,b,4	b,3	a,10	a,2	a,3	-	a,1,b,1	a,3,b,3	b,1	a,2,b,1	-	a,3,b,4	a,2,b,2	a,3	a,4,b,1	b,1	b,1	b,4	b,2	a,4,b,5	b,2	a,2	a,5	a,1,b,1	a,6,b,2	a,1,b,2	a,2,b,3	a,6	a,16
Marker14009	LG10	132.453	Marker145238	70	aaxbb	a,23	b,26	b,1,a,2	b,2,a,7	a,5	b,2,a,2	-	b,18	a,5	a,3	a,1	b,10	b,1	b,9,a,3	-	b,2,a,2	b,1	a,7	a,6	a,5	b,3,a,1	b,3,a,1	b,2	-	b,5	a,3	b,1,a,2	b,7,a,2	a,7	b,1	-	b,4	b,8	b,2	b,4,a,2	b,1,a,3	a,4	a,8	b,5,a,1	b,1,a,7	b,6	b,3,a,4	a,3	a,16
Marker1008	LG10	132.568	Marker22474	202	aaxbb	a,94	b,91	b,13,a,17	b,13,a,3	a,11	b,3,a,9	b,15,a,11	b,28	a,35	a,23	a,33	b,26	b,12	b,7,a,9	b,29	b,20,a,13	b,9,a,24	a,23	a,23	a,14	b,24,a,10	b,3,a,5	b,10,a,6	b,22	b,5,a,8	b,9,a,9	b,19,a,12	b,6,a,11	a,39	b,15,a,18	b,15,a,9	b,24	b,20	b,26	b,18,a,14	b,7,a,15	a,26	a,15	b,11,a,13	b,9,a,19	b,21	b,10,a,7	a,24	a,36
Marker2006	LG10	132.568	Marker31479	187	aaxbb	a,31	b,43	b,6,a,2	b,3,a,6	a,3	b,4,a,2	b,2,a,3	b,17	a,13	a,3	a,8	b,14	b,4	b,4,a,4	b,4	b,3,a,1	b,7,a,2	a,12	a,4	-	b,2,a,4	b,3,a,2	b,1,a,6	b,5	b,2,a,3	b,5,a,3	b,4,a,1	b,2,a,4	a,5	b,2,a,3	b,2,a,3	b,5	b,7	b,3	b,1,a,6	b,1	a,6	a,6	a,1	b,3	b,5	b,5	a,6	a,26
Marker8153	LG10	132.568	Marker85814	60	aaxbb	a,60	b,36	b,6,a,3	b,5,a,3	a,2	b,4,a,5	b,3,a,1	b,16	a,9	a,8	a,4	b,12	b,1	b,2,a,3	b,5	b,6,a,4	b,3	a,15	a,4	a,4	b,4,a,5	b,3,a,1	b,2,a,5	b,7	b,6,a,2	a,1	b,5,a,1	b,7,a,5	a,3	b,3,a,2	b,5,a,3	b,7	b,2	b,3	b,1,a,7	b,5,a,2	a,8	a,2	b,4,a,2	b,3,a,2	b,4	b,4,a,1	a,5	a,8
Marker8559	LG10	132.771	Marker89286	202	aaxbb	a,42	b,41	b,2,a,2	b,3,a,2	a,6	b,2,a,1	b,4	b,20	-	a,1	a,2	b,16	b,6	b,2,a,3	b,7	b,7,a,4	b,5,a,1	a,21	b,1,a,8	a,4	a,1	b,3	b,5,a,1	b,2	b,2,a,1	b,2,a,3	b,3,a,6	b,4	a,6	b,3,a,7	b,4,a,2	b,1	b,7	b,4	b,3,a,1	b,5,a,1	a,3	a,2	b,4,a,3	b,1,a,7	b,1	b,3,a,1	a,5	a,8
Marker4996	LG10	132.889	Marker58657	176	aaxbb	a,58	b,52	b,7,a,2	b,3,a,3	a,11	b,5,a,5	b,3	b,28	a,3	a,7	a,8	b,20	b,3	b,5,a,3	b,5	b,4,a,4	b,10,a,9	a,30	a,4	a,11	a,4	b,2,a,5	b,4,a,14	b,7	b,1,a,1	b,3,a,2	b,2,a,9	b,3,a,5	a,4	b,4,a,1	b,4,a,2	b,2	b,7	b,5	b,1,a,2	b,5,a,6	a,6	a,6	b,8,a,5	b,5,a,2	b,1	b,4,a,3	a,8	a,28
Marker8558	LG10	132.904	Marker89285	149	aaxbb	a,32	b,15	b,2,a,2	b,2,a,2	a,1	a,5	b,1,a,1	b,4	a,2	a,5	a,2	b,4	b,4	b,4,a,2	b,4	b,4	b,1,a,1	a,8	a,6	a,5	a,1	a,2	b,2,a,1	b,5	-	b,1	b,2,a,8	-	a,10	b,5,a,3	-	b,2	b,7	b,2	a,2	b,1,a,3	a,5	a,5	b,1,a,3	b,5,a,2	b,2	b,1,a,11	a,7	a,4
Marker4995	LG10	132.935	Marker58657	140	aaxbb	a,58	b,52	b,7,a,2	b,3,a,3	a,11	b,5,a,5	b,3	b,28	a,3	a,7	a,8	b,20	b,3	b,5,a,3	b,5	b,4,a,4	b,9,a,9	a,30	a,4	a,11	a,4	b,2,a,5	b,4,a,14	b,7	b,1,a,1	b,3,a,2	b,2,a,9	b,3,a,5	a,4	b,4,a,1	b,4,a,2	b,2	b,7	b,5	b,1,a,2	b,5,a,6	a,6	a,6	b,8,a,5	b,5,a,2	b,1	b,4,a,3	a,8	a,28
Marker773	LG10	133.042	Marker20329	172	aaxbb	a,86	b,69	b,4,a,5	b,2,a,1	a,6	b,3,a,7	b,5,a,1	b,17	a,1	a,4	a,2	b,11	b,4	b,2,a,5	b,8	b,6,a,4	b,1,a,3	b,1,a,10	a,9	a,6	b,6,a,3	b,7,a,3	b,6,a,2	b,4	b,2,a,3	-	b,1,a,1	b,1,a,3	a,7	b,6,a,1	b,5	b,4	b,5	b,2	b,2,a,3	b,4,a,1	a,5	a,2	b,4	b,5,a,2	b,5	b,1,a,1	a,10	a,18
Marker11056	LG10	133.439	Marker110782	143	aaxbb	a,29	b,39	b,1	a,5	a,10	b,1	b,2	b,10	a,1	a,5	a,2	b,10	b,5	b,7	b,1	b,4,a,3	b,1,a,3	a,5	a,4	a,4	b,2,a,1	-	a,1	b,2	b,1,a,1	b,1	b,6,a,4	b,1,a,2	a,6	b,3,a,1	b,2,a,3	b,3	b,3	b,5	a,1	a,1	a,5	a,2	b,3	b,5,a,2	b,11	b,1,a,3	a,3	a,7
Marker12957	LG10	134	Marker131107	64	aaxbb	a,24	b,25	b,2	a,2,b,2	a,4	-	b,1	a,4,b,6	a,3	a,2	a,3	b,8	b,6	b,1	b,1	a,6,b,2	a,1	a,6	a,6	a,4	a,1,b,2	a,2	a,2,b,3	b,5	a,4	b,2	a,3	a,6,b,2	a,11	a,1,b,6	a,1,b,2	b,1	b,2	b,1	a,5,b,2	a,1	a,1	a,9	b,3	b,5	-	a,2	a,4	a,12
Marker12639	LG10	134.935	Marker127050	78	aaxbb	a,26	b,24	b,7	b,2,a,2	a,4	b,2,a,6	-	b,5,a,5	a,1	b,3,a,1	b,1,a,2	b,12	b,4	b,1,a,1	b,7	b,2,a,1	b,2	a,6	a,5	a,4	b,5	a,1	b,1,a,1	b,4	-	b,2,a,1	b,1	b,2,a,1	a,6	b,2,a,1	b,3,a,1	b,2	-	b,5	b,2,a,1	a,1	a,3	a,3	b,6	b,1,a,8	b,4	b,3,a,2	a,2	a,11
Marker2570	LG10	135.706	Marker36504	142	aaxbb	a,14	b,11	b,14,a,7	b,3,a,1	a,4	b,2,a,6	b,10,a,6	b,12,a,13	a,26	b,10,a,14	a,28	b,19	b,21	b,3,a,1	b,19	b,3,a,2	b,6,a,5	a,20	a,13	a,19	b,9,a,10	b,3,a,7	b,2,a,5	b,11	b,2,a,2	b,12,a,9	b,5,a,5	b,9,a,6	a,28	b,6,a,5	b,16,a,4	b,21	b,13	b,27	b,8,a,9	a,14	a,23	a,18	b,5,a,8	b,8,a,9	b,11	b,7,a,6	a,8	a,15
Marker1948	LG10	135.867	Marker30959	47	aaxbb	a,27	b,33	b,8,a,3	b,8,a,6	a,14	b,1,a,8	b,1,a,2	b,13,a,7	a,6	b,2,a,2	a,8	b,19	b,4	b,3,a,1	b,7	b,5,a,5	b,1,a,5	a,23	a,7	a,6	b,2,a,1	b,8,a,3	b,4,a,2	b,6	b,7,a,2	b,10,a,5	b,8,a,4	b,1,a,4	a,5	b,9,a,3	b,3,a,1	b,6	b,2	b,6	b,1,a,5	a,6	a,8	a,10	b,3,a,5	b,4,a,6	b,8	b,1	a,7	a,35
Marker6548	LG10	135.905	Marker71455	27	aaxbb	a,26	b,43	b,6,a,3	b,6,a,3	a,8	b,2	b,1,a,3	b,7,a,6	a,4	b,5,a,2	a,10	b,18	b,4	b,1,a,2	b,5,a,1	b,2,a,2	b,2,a,2	a,12	a,4	a,5	a,2	b,2,a,1	b,5,a,5	b,8	b,2,a,3	b,3	b,3,a,5	b,1,a,7	a,6	b,11,a,1	b,1,a,2	b,5	b,10	b,4	b,4,a,3	b,4,a,2	a,7	a,3	b,5,a,1	b,4,a,6	b,6	b,16	a,6	a,8
Marker6549	LG10	135.905	Marker71455	160	aaxbb	a,28	b,44	b,6,a,3	b,6,a,3	a,8	b,2	b,1,a,4	b,6,a,6	a,3	b,5,a,2	a,10	b,18	b,3	b,1,a,2	b,4,a,1	b,2,a,2	b,2,a,2	a,12	a,4	a,5	a,2	b,2,a,1	b,5,a,6	b,8	b,2,a,3	b,3	b,3,a,5	b,1,a,7	a,6	b,11,a,1	b,1,a,2	b,5	b,10	b,4	b,4,a,3	b,4,a,2	a,7	a,3	b,5,a,1	b,4,a,6	b,6	b,16	a,6	a,6
Marker1606	LG10	135.94	Marker28389	73	aaxbb	a,59	b,60	b,5,a,5	b,10,a,4	a,10	b,3,a,3	b,10,a,2	b,17,a,8	a,11	b,4,a,5	a,12	b,22	b,13	b,4,a,3	b,14	b,12,a,8	b,7,a,5	a,16	a,12	a,4	b,6,a,2	b,2,a,3	b,4,a,2	b,18	b,4,a,5	b,7	b,12,a,1	b,9,a,3	b,1,a,8	b,5,a,9	b,6,a,1	b,9	b,19	b,11	b,14,a,8	b,7,a,2	b,1,a,13	a,3	b,13,a,5	b,8,a,4	b,14	b,1	a,6	a,17
Marker1603	LG10	136.045	Marker28389	24	aaxbb	a,59	b,60	b,5,a,5	b,10,a,4	a,10	b,3,a,3	b,10,a,2	b,17,a,8	a,11	b,4,a,5	a,12	b,22	b,13	b,4,a,3	b,14	b,12,a,8	b,7,a,5	a,16	a,12	a,4	b,6,a,2	b,2,a,3	b,4,a,2	b,18	b,4,a,5	b,7	b,14	b,9,a,3	b,1,a,8	b,5,a,9	b,6,a,1	b,9	b,19	b,11	b,14,a,8	b,7,a,2	a,14	a,3	b,13,a,5	b,8,a,4	b,14	b,1	a,6	a,17
Marker1605	LG10	136.045	Marker28389	71	aaxbb	a,59	b,60	b,5,a,5	b,10,a,4	a,10	b,3,a,3	b,10,a,2	b,17,a,8	a,11	b,4,a,5	a,12	b,22	b,13	b,4,a,3	b,14	b,12,a,8	b,7,a,5	a,16	a,12	a,4	b,6,a,2	b,2,a,3	b,4,a,2	b,18	b,4,a,5	b,7	b,14	b,9,a,3	b,1,a,8	b,5,a,9	b,6,a,1	b,9	b,19	b,11	b,14,a,8	b,7,a,2	a,14	a,3	b,13,a,5	b,8,a,4	b,14	b,1	a,6	a,17
Marker1604	LG10	136.048	Marker28389	37	aaxbb	a,59	b,60	b,5,a,5	b,10,a,4	a,10	b,3,a,3	b,10,a,2	b,17,a,8	a,11	b,4,a,5	a,12	b,22	b,13	b,4,a,3	b,14	b,12,a,8	b,7,a,5	a,16	a,12	a,4	b,6,a,2	b,2,a,3	b,4,a,2	b,18	b,4,a,5	b,7	b,14	b,9,a,3	b,2,a,7	b,5,a,9	b,6,a,1	b,9	b,19	b,11	b,14,a,8	b,7,a,2	b,1,a,13	a,3	b,13,a,5	b,8,a,4	b,14	b,1	a,6	a,17
Marker1398	LG10	136.296	Marker26671	7	aaxbb	a,64	b,63	b,3,a,4	b,3,a,5	a,18	b,6,a,6	b,2,a,3	b,11,a,13	a,8	b,8,a,6	a,6	b,29	b,6	b,5,a,3	b,11	b,2,a,3	b,11,a,7	a,50	a,16	a,15	b,2,a,3	b,6,a,16	b,6,a,5	b,11	b,9,a,9	b,4,a,4	b,6	b,5,a,5	a,12	b,6,a,9	b,3	b,2	b,13	b,14	b,1,a,4	b,7,a,2	b,1,a,6	a,20	b,6,a,5	b,8,a,7	b,3	b,4,a,9	a,12	a,30
Marker1399	LG10	136.296	Marker26671	87	aaxbb	a,64	b,63	b,3,a,4	b,3,a,5	a,18	b,6,a,6	b,2,a,3	b,11,a,13	a,8	b,8,a,6	a,6	b,29	b,6	b,5,a,3	b,11	b,2,a,3	b,11,a,7	a,50	a,16	a,15	b,2,a,3	b,6,a,16	b,6,a,5	b,11	b,9,a,9	b,4,a,4	b,6	b,5,a,5	a,12	b,6,a,9	b,3	b,2	b,13	b,14	b,1,a,4	b,7,a,2	b,1,a,6	a,20	b,6,a,5	b,8,a,7	b,3	b,4,a,9	a,12	a,30
Marker4614	LG10	136.5	Marker55455	115	aaxbb	a,60	b,41	a,1,b,1	a,1,b,7	a,3	a,2,b,1	a,1,b,6	a,17,b,13	a,6	a,4,b,6	a,9	b,16	b,4	a,3,b,5	b,5	a,6,b,2	a,1,b,4	a,14	a,10	a,5	a,3,b,7	a,4,b,4	a,6,b,1	b,2	a,1,b,4	a,3,b,1	a,6,b,3	a,5,b,3	a,4	a,2	b,2	b,2	b,10	b,5	a,4,b,3	a,4,b,1	a,5	a,8	a,2	a,4,b,5	b,5	a,6,b,6	a,19	a,29
Marker3413	LG10	136.516	Marker44184	5	aaxbb	a,51	b,36	b,2,a,3	b,4,a,4	a,7	b,10,a,5	b,4	b,22,a,26	a,2	b,8,a,6	a,7	b,22	b,7	b,4,a,6	b,6	b,5,a,1	b,5,a,10	a,24	a,9	a,9	b,4,a,3	b,3,a,2	b,4,a,4	b,6	b,11,a,3	b,5,a,1	b,8,a,2	b,3,a,2	a,5	b,2,a,7	b,2,a,3	b,8	b,4	b,10	b,3,a,1	b,1,a,2	a,10	a,3	b,5,a,6	b,4,a,8	b,8	b,2,a,5	a,8	a,32
Marker3414	LG10	136.516	Marker44184	72	aaxbb	a,51	b,36	b,2,a,3	b,4,a,4	a,7	b,10,a,5	b,4	b,22,a,26	a,2	b,8,a,6	a,7	b,22	b,7	b,4,a,6	b,6	b,5,a,1	b,5,a,10	a,24	a,9	a,9	b,4,a,3	b,3,a,2	b,4,a,4	b,6	b,11,a,3	b,5,a,1	b,8,a,2	b,3,a,2	a,5	b,2,a,7	b,2,a,3	b,8	b,4	b,10	b,3,a,1	b,1,a,2	a,10	a,3	b,5,a,6	b,4,a,8	b,8	b,2,a,5	a,8	a,32
Marker3415	LG10	136.516	Marker44184	197	aaxbb	a,56	b,36	b,2,a,2	b,4,a,4	a,7	b,10,a,5	b,4,a,1	b,23,a,26	a,2	b,8,a,6	a,7	b,22	b,7	b,4,a,6	b,6	b,5,a,1	b,5,a,10	a,24	a,10	a,9	b,4,a,3	b,2,a,4	b,4,a,4	b,6	b,11,a,3	b,5,a,1	b,8,a,2	b,3,a,2	a,7	b,2,a,8	b,2,a,3	b,9	b,4	b,10	b,3,a,1	b,1,a,2	a,10	a,4	b,5,a,6	b,4,a,8	b,8	b,2,a,5	a,8	a,32
Marker1725	LG10	136.564	Marker29502	73	aaxbb	a,94	b,93	b,2,a,12	b,8,a,13	a,9	b,3,a,8	b,4,a,8	b,20,a,10	a,7	b,14,a,4	a,22	b,33	b,9	b,11,a,5	b,22	b,5,a,4	b,9,a,6	a,18	a,21	a,20	b,6,a,7	b,5,a,4	b,9,a,7	b,12	b,8,a,7	b,5,a,10	b,1,a,6	b,6,a,7	a,19	b,2,a,4	b,5,a,6	b,13	b,5,a,1	b,9	b,9,a,10	b,7,a,4	a,20	a,13	b,3,a,16	b,12,a,9	b,18	b,4,a,9	a,8	a,22
Marker1726	LG10	136.564	Marker29502	97	aaxbb	a,94	b,93	b,2,a,12	b,8,a,13	a,9	b,3,a,8	b,4,a,8	b,20,a,10	a,7	b,14,a,4	a,22	b,33	b,9	b,11,a,5	b,22	b,5,a,4	b,9,a,6	a,18	a,21	a,20	b,6,a,7	b,5,a,4	b,9,a,7	b,12	b,8,a,7	b,5,a,10	b,1,a,6	b,6,a,7	a,19	b,2,a,4	b,5,a,6	b,13	b,5,a,1	b,9	b,9,a,10	b,7,a,4	a,20	a,13	b,3,a,16	b,12,a,9	b,18	b,4,a,9	a,8	a,22
Marker1727	LG10	136.564	Marker29502	197	aaxbb	a,93	b,94	b,2,a,12	b,8,a,12	a,9	b,3,a,8	b,4,a,8	b,20,a,10	a,7	b,14,a,4	a,22	b,34	b,9	b,11,a,5	b,23	b,5,a,4	b,9,a,6	a,18	a,21	a,20	b,6,a,7	b,5,a,4	b,9,a,7	b,12	b,8,a,7	b,6,a,10	b,1,a,6	b,6,a,7	a,19	b,4,a,4	b,5,a,6	b,13	b,5,a,1	b,9	b,9,a,10	b,7,a,4	a,20	a,13	b,3,a,15	b,12,a,9	b,18	b,4,a,9	a,8	a,22
Marker3385	LG10	136.564	Marker43868	35	aaxbb	a,43	b,36	b,3,a,3	b,11,a,6	a,12	b,7,a,3	b,3,a,6	b,12,a,11	a,18	b,8,a,11	a,7	b,19	b,8	b,6,a,6	b,7	b,6,a,4	b,5,a,14	a,16	a,11	a,10	b,7,a,5	b,12,a,5	b,12,a,10	b,18	b,6,a,12	b,3,a,8	b,3,a,1	b,6,a,15	a,11	b,3,a,6	b,10,a,6	b,15	b,20	b,10	b,4,a,7	b,11,a,3	a,5	a,4	b,10,a,13	b,11,a,7	b,12	b,10,a,9	a,12	a,23
Marker3386	LG10	136.564	Marker43868	40	aaxbb	a,43	b,36	b,3,a,3	b,11,a,6	a,12	b,7,a,3	b,3,a,6	b,12,a,11	a,18	b,8,a,11	a,7	b,19	b,8	b,6,a,6	b,7	b,6,a,4	b,5,a,14	a,16	a,11	a,10	b,7,a,5	b,12,a,5	b,12,a,10	b,18	b,6,a,12	b,3,a,8	b,3,a,1	b,6,a,15	a,11	b,3,a,6	b,10,a,6	b,15	b,20	b,10	b,4,a,7	b,11,a,3	a,5	a,4	b,10,a,13	b,11,a,7	b,12	b,10,a,9	a,12	a,23
Marker3423	LG10	136.564	Marker44358	48	aaxbb	a,24	b,23	b,2,a,4	b,12,a,14	a,9	b,6,a,7	b,13,a,7	b,19,a,17	a,21	b,5,a,9	a,31	b,23	b,20	b,11,a,7	b,20	b,5,a,6	b,7,a,11	a,34	a,12	a,21	b,11,a,13	b,3,a,4	b,14,a,10	b,22	b,3,a,3	b,10,a,8	b,11,a,5	b,9,a,9	a,12	b,11,a,8	b,7,a,12	b,23	b,17	b,20	b,13,a,10	b,9,a,20	a,33	a,20	b,15,a,4	b,7,a,15	b,14	b,9,a,14	a,17	a,33
Marker960	LG10	136.564	Marker22061	121	aaxbb	a,107	b,107	b,5	b,1,a,2	a,6	b,10,a,10	b,7,a,9	b,13,a,20	a,6	b,9,a,10	a,8	b,36	b,8	b,7,a,3	b,8	b,9,a,4	b,3,a,10	a,37	a,13	a,7	a,4	b,1,a,2	b,5,a,5	b,17	b,6,a,4	b,5,a,3	b,3,a,7	b,4,a,8	a,8	b,1,a,2	b,8,a,2	b,6	b,9	b,6	b,6,a,1	b,4,a,11	a,8	a,14	b,2,a,9	b,9,a,6	b,11	b,7,a,4	a,13	a,32
Marker6310	LG10	136.697	Marker69628	54	aaxbb	a,41	b,33	b,1,a,2	b,1,a,4	a,10	b,3,a,3	-	b,11,a,8	a,6	b,1,a,1	a,8	b,8	b,10	b,5,a,6	b,8,a,2	b,5,a,7	a,6	a,12	a,4	a,2	b,3,a,1	b,2,a,1	b,8,a,5	b,2	b,1,a,2	b,2,a,1	b,2,a,6	b,7,a,6	a,10	b,5,a,2	b,1,a,2	b,4	b,3	b,13	b,5,a,7	b,3,a,2	a,4	a,8	b,2,a,1	b,8,a,8	b,7	b,1,a,8	a,12	a,12
Marker6311	LG10	136.697	Marker69628	131	aaxbb	a,41	b,32	b,1,a,2	b,1,a,4	a,10	b,3,a,3	-	b,11,a,8	a,6	b,1,a,1	a,8	b,8	b,10	b,5,a,6	b,8,a,2	b,5,a,6	a,6	a,12	a,4	a,2	b,3,a,1	b,2,a,1	b,8,a,5	b,2	b,1,a,2	b,2,a,2	b,2,a,6	b,7,a,6	a,10	b,5,a,2	b,1,a,2	b,4	b,3	b,13	b,5,a,7	b,3,a,2	a,4	a,8	b,2,a,1	b,8,a,8	b,6	b,1,a,8	a,12	a,12
Marker6312	LG10	136.697	Marker69628	154	aaxbb	a,41	b,32	b,1,a,2	b,1,a,4	a,10	b,3,a,3	-	b,11,a,8	a,6	b,1,a,1	a,8	b,8	b,10	b,5,a,6	b,8,a,2	b,5,a,6	a,6	a,12	a,4	a,2	b,3,a,1	b,2,a,1	b,8,a,5	b,2	b,1,a,2	b,2,a,2	b,2,a,6	b,7,a,6	a,10	b,5,a,2	b,1,a,2	b,4	b,3	b,13	b,5,a,7	b,3,a,2	a,4	a,8	b,2,a,1	b,8,a,8	b,6	b,1,a,8	a,12	a,12
Marker2519	LG10	136.818	Marker35943	93	aaxbb	a,26	b,46	a,8,b,5	a,15	a,30	a,7	a,9,b,5	a,28,b,15	a,24	a,20,b,5	a,31	b,14	b,9	a,18,b,2	b,9	a,1,b,7	a,6	a,29	a,10	a,3	a,2,b,1	a,3,b,2	a,4,b,4	b,4	a,2,b,2	a,2,b,2	a,5,b,2	a,4,b,4	a,46	a,7,b,3	a,11,b,6	b,7	b,19	b,7	a,3,b,2	a,7,b,5	a,23	a,7	a,3,b,12	a,4,b,8	b,4	a,13,b,6	a,7	a,44
Marker9596	LG10	137.094	Marker97774	5	aaxbb	a,12	b,14	a,3,b,4	a,1,b,4	a,7	a,6	a,2	a,6,b,8	a,4	a,10	a,4	b,15	b,4	a,6,b,2	b,2	a,3,b,1	a,4,b,1	a,16	a,5	a,8	a,3,b,1	a,1,b,2	a,1,b,4	b,1	a,7	a,3,b,2	a,3,b,1	a,3,b,6	a,7	a,4,b,5	a,4	b,2	b,4	b,3	a,6,b,4	a,2,b,3	a,6	a,3	a,2,b,2	a,3	b,9	a,7,b,2	a,7	a,17
Marker9597	LG10	137.094	Marker97774	143	aaxbb	a,11	b,14	a,3,b,4	b,5	a,7	a,6	a,2	a,6,b,9	a,4	a,11	a,4	b,15	b,4	a,6,b,2	b,2	a,3,b,1	a,4,b,1	a,15	a,5	a,8	a,3,b,1	a,1,b,2	a,1,b,4	b,1	a,7	a,3,b,2	a,2,b,1	a,3,b,6	a,7	a,4,b,5	a,3	b,2	b,4	b,3	a,6,b,4	a,2,b,3	a,5	a,3	a,2,b,2	a,3	b,8	a,7,b,2	a,7	a,17
Marker5092	LG10	137.648	Marker59424	15	aaxbb	a,57	b,12	a,12,b,4	a,10,b,3	a,11	a,2,b,6	a,4,b,1	a,21,b,3	a,28	a,12,b,6	a,20	a,1,b,7	b,7	a,9,b,3	b,14	a,8,b,1	a,11	a,27	a,18	a,24	a,10,b,4	a,11,b,2	a,16,b,6	-	a,11,b,1	a,10,b,1	a,9	a,14,b,2	a,22	a,9,b,3	a,20	b,6	b,5	b,10	a,17,b,3	a,8,b,4	a,38	a,22	a,14,b,2	a,17,b,4	-	a,6,b,1	a,8	a,30
Marker9315	LG10	137.658	Marker95274	132	aaxbb	a,23	b,32	b,5,a,3	b,9,a,1	a,6	a,10	b,3,a,4	b,7,a,6	a,4	b,2,a,2	a,12	b,9	b,3	b,3,a,1	b,7	a,1	b,5,a,6	a,8	a,6	a,3	b,3	b,5,a,4	b,2,a,6	b,2	b,6,a,2	b,1,a,2	b,1,a,4	b,2,a,7	a,4	b,4,a,2	b,2,a,1	b,4	b,3	b,2	b,5,a,1	b,3,a,1	a,3	-	a,1	b,1,a,2	b,3	b,2,a,6	a,6	a,6
Marker9316	LG10	137.658	Marker95274	140	aaxbb	a,23	b,32	b,5,a,3	b,9,a,1	a,6	a,10	b,3,a,4	b,7,a,6	a,4	b,2,a,2	a,12	b,9	b,3	b,3,a,1	b,7	a,1	b,5,a,6	a,8	a,6	a,3	b,3	b,5,a,4	b,2,a,6	b,2	b,6,a,2	b,1,a,2	b,1,a,4	b,2,a,7	a,4	b,4,a,2	b,1,a,2	b,4	b,3	b,2	b,5,a,1	b,3,a,1	a,3	-	a,1	b,1,a,2	b,3	b,2,a,6	a,6	a,6
Marker9314	LG10	137.768	Marker95274	125	aaxbb	a,23	b,32	b,5,a,3	b,9,a,1	a,6	a,10	b,3,a,4	b,6,a,7	a,4	b,2,a,2	a,12	b,9	b,3	b,3,a,1	b,7	a,1	b,5,a,6	a,8	a,6	a,3	b,3	b,5,a,4	b,2,a,6	b,2	b,6,a,2	b,1,a,2	b,1,a,4	b,2,a,6	a,4	b,4,a,2	b,1,a,2	b,4	b,3	b,2	b,5,a,1	b,3,a,1	a,3	-	a,1	a,3	b,3	b,2,a,6	a,6	a,6
Marker5346	LG10	137.936	Marker61652	116	aaxbb	a,55	b,38	a,1,b,4	a,1,b,2	a,6	a,3,b,1	a,3,b,2	a,22,b,13	a,9	a,2,b,4	a,4	b,20	b,5	a,5,b,3	b,9	a,5,b,4	a,9,b,3	a,24	a,3	a,2	a,12,b,2	b,1	b,4	b,2	a,6,b,6	a,1,b,1	a,4,b,6	a,1,b,4	a,7	a,13,b,5	a,2,b,3	b,4	b,15	b,6	a,2,b,1	a,2,b,1	a,15	a,8	a,3,b,5	a,2,b,3	b,5	a,6,b,6	a,3	a,28
Marker5345	LG10	137.953	Marker61652	48	aaxbb	a,56	b,38	a,1,b,4	a,1,b,2	a,6	a,3,b,1	a,3,b,2	a,20,b,13	a,9	a,2,b,4	a,4	b,21	b,5	a,5,b,3	b,9	a,5,b,4	a,9,b,3	a,24	a,3	a,2	a,12,b,2	b,1	b,3	b,2	a,6,b,6	a,1,b,1	a,4,b,6	a,1,b,4	a,7	a,12,b,5	a,3,b,3	b,4	b,15	b,6	a,3,b,1	a,2,b,1	a,15	a,8	a,2,b,5	a,2,b,3	b,5	a,6,b,6	a,3	a,28
Marker7916	LG10	138.238	Marker84029	20	aaxbb	a,36	b,29	a,5	b,2,a,1	a,2	b,1	a,5	b,13	a,6	a,7	a,2	b,5	-	b,3,a,3	b,6	b,6	b,1,a,3	a,4	a,3	-	a,1	b,2	b,2	b,1	-	b,2,a,3	b,1,a,7	b,7,a,5	a,4	b,1	a,2	b,1	b,4	b,3	b,4	b,7,a,2	a,5	a,1	a,4	b,2,a,3	b,4	b,2,a,1	a,2	a,11
Marker10034	LG10	138.447	Marker101659	4	aaxbb	a,29	b,26	b,1	b,3	a,2	b,3	a,1	b,17,a,7	-	a,8	a,1	b,17	b,6	b,1,a,3	b,1	b,3,a,1	b,2,a,1	b,1,a,11	a,6	a,12	a,2	b,4	b,5,a,2	-	b,1,a,3	b,4,a,2	b,2,a,1	b,5,a,4	a,3	-	a,2	b,1	b,2	b,4,a,1	a,3	b,5,a,8	a,1	a,7	b,1,a,1	b,1,a,2	b,5	b,3,a,4	a,5	a,13
Marker10035	LG10	138.597	Marker101659	117	aaxbb	a,29	b,27	b,1	b,3	a,2	b,3	a,1	b,17,a,7	a,1	a,8	a,1	b,17	b,6	b,1,a,3	b,1	b,3,a,1	b,2,a,1	b,1,a,11	a,6	a,12	a,2	b,4,a,1	b,5,a,2	-	b,1,a,3	b,4,a,2	b,2,a,1	b,5,a,4	a,3	-	a,2	b,1	b,2	b,4,a,1	a,3	b,4,a,7	a,1	a,7	b,1,a,1	b,1,a,2	b,5	b,3,a,4	a,5	a,14
Marker10036	LG10	138.773	Marker101659	207	aaxbb	a,29	b,27	b,1	b,3	a,2	b,3	a,1	b,18,a,7	a,1	a,8	a,1	b,17	b,6	b,1,a,3	b,1	b,3,a,1	b,2,a,1	b,1,a,11	a,6	a,12	a,2	b,4,a,1	b,5,a,2	-	b,1,a,3	b,4,a,2	b,2,a,1	b,5,a,4	a,3	-	a,2	b,1	b,2	b,4,a,1	a,3	b,4,a,7	a,1	a,7	b,1,a,1	b,1,a,2	b,5	b,3,a,4	a,5	a,14
Marker6134	LG10	139.515	Marker68366	38	aaxbb	a,63	b,56	b,6,a,5	-	a,4	b,1,a,2	b,4,a,5	b,11,a,14	a,6	a,1	a,4	b,15	b,5	b,2,a,2	b,4	b,3,a,5	b,1,a,2	a,24	a,4	a,11	b,2,a,5	b,7,a,1	b,3,a,7	b,6	b,3,a,4	b,1	b,3,a,8	b,2,a,5	b,1,a,8	b,3,a,7	b,9,a,1	b,3	b,8	b,6	a,3	b,3,a,2	a,6	a,9	b,2,a,3	b,5,a,1	-	b,1,a,6	a,4	a,13
Marker5500	LG10	139.989	Marker63249	148	aaxbb	a,36	b,40	b,7,a,13	b,11,a,8	a,8	b,3,a,5	b,7,a,4	b,15,a,10	a,23	a,27	a,15	b,7	b,8	b,7,a,8	b,6	b,5,a,9	b,11,a,13	a,30	a,17	a,12	b,6,a,12	b,8,a,1	b,1,a,4	b,15	b,2,a,6	b,4,a,5	b,9,a,10	b,6,a,5	a,12	b,7,a,9	b,8,a,5	b,13	b,9	b,15	b,10,a,7	b,3,a,5	a,14	a,13	b,12,a,8	b,5,a,5	b,7,a,1	b,7,a,3	a,14	a,21
Marker5499	LG10	140.021	Marker63249	42	aaxbb	a,35	b,40	b,6,a,13	b,11,a,8	a,8	b,3,a,5	b,7,a,4	b,15,a,10	a,23	a,27	a,15	b,7	b,8	b,7,a,8	b,6	b,5,a,9	b,11,a,13	a,30	a,17	a,12	b,7,a,12	b,8,a,1	b,1,a,4	b,15	b,2,a,6	b,4,a,5	b,9,a,10	b,6,a,5	a,12	b,7,a,9	b,8,a,5	b,13	b,9	b,15	b,10,a,7	b,3,a,5	a,14	a,13	b,10,a,8	b,5,a,5	b,7,a,1	b,7,a,3	a,14	a,22
Marker6711	LG10	140.374	Marker73027	22	aaxbb	a,62	b,33	a,1,b,2	a,2	a,7	a,4,b,1	a,1,b,2	a,18,b,12	a,3	a,7	a,2	b,17	b,4	a,3,b,3	b,1	a,2,b,1	a,2,b,1	a,16	a,4	a,7	-	a,6,b,5	b,3	b,4	a,2,b,3	a,1,b,4	a,11,b,5	a,5,b,2	a,9	a,5,b,1	-	b,2	b,9	b,4	b,5	a,3,b,2	a,6	a,2	a,3,b,1	a,4,b,4	b,5	a,3,b,2	a,6	a,17
Marker6712	LG10	140.526	Marker73027	40	aaxbb	a,62	b,33	a,1,b,2	a,2	a,7	a,4,b,1	a,1,b,2	a,18,b,12	a,3	a,7	a,2	b,17	b,4	a,3,b,3	b,1	a,2,b,1	a,2,b,1	a,16	a,4	a,7	-	a,6,b,5	b,3	b,4	a,2,b,3	a,1,b,4	a,11,b,5	a,5,b,2	a,9	a,5,b,1	-	b,2	b,9	b,4	b,5	a,3,b,2	a,6	a,2	a,3,b,1	a,4,b,4	b,5	a,3,b,2	a,6	a,17
Marker9409	LG10	140.613	Marker96365	89	aaxbb	a,32	b,34	a,3	b,2	a,5	b,3,a,2	b,1,a,2	b,9,a,8	a,4	a,4	a,3	b,19	b,2	-	b,6	b,1,a,4	b,1,a,2	a,12	a,3	a,14	b,1,a,1	b,1,a,3	b,1,a,6	b,4	b,4,a,3	b,2,a,3	b,4,a,1	b,2,a,3	a,2	b,4	a,1	b,6	b,10	b,11	b,2	b,2,a,14	a,3	a,5	b,3,a,5	b,7,a,4	b,4	b,2,a,7	a,4	a,14
Marker7805	LG10	140.957	Marker82994	200	aaxbb	a,25	b,53	a,5	b,2,a,2	a,5	b,4	b,2,a,2	b,5,a,3	a,1	a,11	a,9	b,17	b,5	b,3,a,4	b,1	b,4,a,2	b,8,a,3	a,23	a,8	a,8	b,3,a,8	b,5,a,1	b,6,a,2	b,1	-	b,4	b,1,a,2	b,3,a,2	a,6	b,3,a,4	b,5,a,2	b,7	b,2	b,4	b,1,a,1	b,1,a,2	a,10	a,3	a,1	a,5	b,6,a,1	b,9,a,5	a,6	a,18
Marker7804	LG10	141.03	Marker82994	164	aaxbb	a,25	b,53	a,5	b,2,a,2	a,5	b,4	b,2,a,2	b,5,a,3	a,1	a,11	a,9	b,17	b,5	b,3,a,4	b,1	b,4,a,2	b,8,a,3	a,23	a,8	a,8	b,3,a,8	b,5,a,1	b,6,a,2	b,1	-	b,4	b,1,a,2	b,3,a,2	a,6	b,3,a,4	b,5,a,2	b,7	b,2	b,4	b,1,a,1	b,1,a,2	a,10	a,3	a,1	a,5	b,5,a,1	b,9,a,5	a,6	a,18
Marker877	LG10	141.146	Marker21361	25	aaxbb	a,86	b,79	b,6,a,2	b,12,a,10	a,22	b,10,a,9	b,19,a,12	b,20,a,21	a,31	a,24	a,18	b,50	b,11	b,15,a,6	b,18	b,5,a,10	b,11,a,10	a,39	a,27	a,25	b,7,a,7	b,14,a,10	b,14,a,9	b,24	b,1,a,12	b,11,a,14	b,13,a,13	b,18,a,9	a,45	b,10,a,7	b,15,a,10	b,20	b,32	b,19	b,9,a,20	b,13,a,8	a,23	a,21	b,17,a,10	b,15,a,11	b,18	b,7,a,8	a,24	a,40
Marker878	LG10	141.146	Marker21361	163	aaxbb	a,86	b,78	b,7,a,2	b,12,a,10	a,22	b,10,a,9	b,19,a,11	b,20,a,21	a,31	a,24	a,18	b,50	b,11	b,15,a,6	b,19	b,5,a,9	b,12,a,10	a,39	a,27	a,25	b,7,a,7	b,14,a,10	b,14,a,9	b,24	a,13	b,11,a,14	b,13,a,13	b,18,a,9	a,45	b,10,a,7	b,15,a,10	b,20	b,32	b,19	b,9,a,20	b,12,a,8	a,23	a,21	b,17,a,10	b,15,a,11	b,18	b,7,a,8	a,24	a,40
Marker2129	LG10	141.151	Marker32710	4	aaxbb	a,85	b,70	a,2,b,5	a,7,b,13	a,4	a,5,b,6	a,9	a,14,b,21	a,3	a,8	a,20	b,32	b,6	a,3,b,3	b,11	a,8,b,4	a,10,b,8	a,22	a,13	a,8	a,4,b,6	a,4,b,3	a,8,b,11	b,6	a,12,b,7	a,7,b,3	a,3,b,8	a,1,b,2	a,10	a,3,b,5	a,4,b,8	b,5	b,10	b,9	a,9,b,6	a,6,b,4	a,11	a,18	a,7,b,5	a,6,b,5	b,8	a,11,b,4	a,18	a,19
Marker2411	LG10	141.151	Marker35315	96	aaxbb	a,49	b,47	a,2,b,2	a,1,b,1	a,8	a,4,b,1	a,2,b,2	a,13,b,16	a,7,b,1	a,7	a,11	b,19	a,1,b,4	a,5,b,4	b,10	a,3,b,2	b,3	a,11	a,6	a,2	a,1,b,6	a,2,b,6	a,3,b,4	b,3	a,1	a,4,b,2	a,3,b,2	a,2,b,2	a,6	a,3,b,1	a,2,b,1	b,4	b,7	b,2	a,1,b,1	a,1,b,1	a,6	a,8	a,2,b,4	a,6,b,9	b,5	a,3,b,1	a,3	a,19
Marker3214	LG10	141.259	Marker42239	54	aaxbb	a,78	b,68	b,8,a,4	b,8,a,3	a,6	b,7,a,6	b,1,a,5	b,17,a,16	a,8	a,11	a,9	b,22	b,14	b,6,a,12	b,6	b,10,a,6	b,6,a,8	a,22	a,18	a,6	b,8,a,4	b,3,a,10	b,4,a,9	b,15	b,9,a,5	b,9,a,8	b,7,a,3	b,11,a,3	a,13	b,3,a,1	b,3	b,14	b,13	b,8	b,4,a,9	b,8,a,4	a,11	a,14	b,10,a,5	b,8,a,9	b,20	b,9,a,7	a,14	a,25
Marker3215	LG10	141.259	Marker42239	174	aaxbb	a,79	b,69	b,7,a,4	b,8,a,3	a,6	b,7,a,6	b,1,a,6	b,17,a,16	a,8	a,11	a,9	b,21	b,15	b,6,a,12	b,6	b,10,a,6	b,6,a,8	a,22	a,16	a,6	b,9,a,4	b,3,a,11	b,5,a,8	b,15	b,9,a,5	b,9,a,8	b,7,a,3	b,11,a,3	a,13	b,3,a,1	b,3	b,14	b,13	b,8	b,4,a,9	b,8,a,4	a,11	a,14	b,10,a,5	b,8,a,9	b,20	b,9,a,7	a,14	a,24
Marker8889	LG10	141.539	Marker91880	56	aaxbb	a,24	b,18	a,3,b,2	a,2,b,1	a,3	b,4	a,1,b,2	a,5,b,8	a,4	a,4	a,12	b,3	b,6	a,2,b,3	b,3	a,1,b,1	b,1	a,11	a,2	a,2	a,6	b,1	a,3,b,1	b,9	a,1	a,3,b,1	a,7	a,2,b,7	a,3	a,4,b,4	-	-	b,1	b,3	a,3	a,2,b,1	a,2	a,7	a,4,b,2	a,1,b,3	b,5	a,1,b,2	a,3	a,12
Marker1856	LG10	141.804	Marker30313	166	aaxbb	a,65	b,44	b,3,a,8	b,7,a,7	a,12	b,13,a,4	b,5,a,4	b,12,a,16	a,12	a,28	a,15	b,19	b,6	b,5,a,9	b,14	b,2,a,4	b,11,a,5	a,18	a,12	a,10	b,7,a,6	b,8,a,2	b,5,a,5	b,4	b,3,a,5	b,4,a,8	b,10,a,14	b,5,a,10	a,13	b,7,a,8	b,4,a,5	b,17	b,8	b,10	b,8,a,14	b,11,a,5	a,9	a,15	b,10,a,6	b,7,a,13	b,10	b,11,a,6	a,14	a,17
Marker5446	LG10	141.822	Marker62739	15	aaxbb	a,51	b,49	b,7,a,5	b,4,a,2	a,13	b,1,a,7	b,3,a,6	b,15,a,19	a,5	a,12	a,5	b,37	b,10	b,8,a,4	b,4	b,5,a,7	b,2,a,10	a,18	a,7	a,18	b,8,a,3	b,5,a,4	b,7,a,3	b,7	b,3,a,5	b,5,a,7	b,8,a,3	b,7,a,4	a,11	b,7,a,9	b,9,a,5	b,1	b,14	b,11	b,4,a,4	b,2,a,1	a,12	a,11	b,4,a,8	b,9,a,7	b,4	b,9,a,3	a,8	a,21
Marker9991	LG10	142.072	Marker101136	199	aaxbb	a,13	b,11	a,1	b,4,a,1	a,6	b,4,a,3	b,2,a,6	b,12,a,8	a,9	a,8	a,4	b,11	b,4	b,6,a,3	b,8	b,2,a,5	b,6,a,1	a,17	a,8	a,17	b,2,a,3	b,2,a,2	b,2,a,3	b,7	b,5,a,2	b,1,a,3	b,4,a,3	b,4	a,8	b,5,a,4	b,1	b,4	b,7	b,2	b,8,a,8	b,4,a,3	a,8	a,12	b,3,a,4	b,1,a,7	b,4	b,2,a,1	a,7	a,21
Marker1242	LG10	142.52	Marker24854	30	aaxbb	a,61	b,47	b,1,a,2	b,5,a,3	a,5	b,2,a,6	a,4	b,13,a,12	a,9	a,13	a,5	b,12	b,11	b,3,a,6	b,14	b,12,a,3	b,7,a,2	a,7	a,7	a,6	b,6,a,5	b,2,a,3	b,4,a,12	b,12	b,7,a,5	b,1,a,2	b,8,a,6	a,6	a,11	b,12,a,4	b,9,a,4	b,4	b,3	b,14	b,5,a,4	b,4,a,3	a,7	a,5	b,2,a,7	b,11,a,9	b,7	b,4,a,4	a,10	a,23
Marker2412	LG10	142.52	Marker35315	186	aaxbb	a,49	b,48	a,2,b,2	a,1,b,1	a,8	a,4,b,1	a,2,b,2	a,13,b,15	a,8,b,1	a,7	a,11	b,18	a,1,b,4	a,5,b,4	b,10	a,3,b,2	b,3	a,11	a,6	a,2	a,1,b,6	a,2,b,6	a,3,b,4	b,3	a,1	a,4,b,2	a,3,b,2	a,2,b,2	a,6	a,3,b,1	a,2,b,1	b,4	b,7	b,2	a,1,b,1	a,1,b,1	a,6	a,8	a,2,b,4	a,6,b,9	b,5	a,3,b,1	a,3	a,19
Marker6517	LG10	143.288	Marker71121	182	aaxbb	a,33	b,21	a,1,b,2	a,4,b,3	a,8	a,2	a,1,b,3	a,13,b,11	a,4	a,10	a,5	b,10	b,8	a,1,b,9	b,5	a,1,b,4	b,6	a,13	a,7	a,4	b,4	a,2,b,3	a,2,b,3	b,1	a,5,b,2	a,2	a,8,b,1	a,3,b,6	a,18	a,4	a,3,b,1	b,1	b,7	b,3	a,5	a,1,b,9	a,12	a,7	a,3,b,3	a,7,b,5	b,2	a,6,b,1	a,3	a,9
Marker7157	LG10	143.568	Marker77211	171	aaxbb	a,81	b,57	a,5,b,3	a,2,b,2	a,9	a,3,b,1	a,5	a,9,b,10	a,7	a,6	-	b,14	b,3	a,2,b,3	b,5	a,3,b,2	a,6,b,2	a,23	a,3	a,7	-	a,2,b,4	a,2,b,2	b,3	a,3,b,1	-	a,4,b,8	a,6,b,1	a,4	a,2	a,1	b,7	b,11	b,6	a,4,b,1	a,1,b,2	a,4	a,16	b,1	a,5,b,2	b,1	a,3,b,1	a,4	a,25
Marker8853	LG10	144.417	Marker91642	194	aaxbb	a,44	b,30	-	a,6,b,1	a,6	a,3	a,6	a,8,b,5	a,1	a,3,b,6	a,5	b,6	b,8	a,4,b,4	b,11	a,5,b,4	a,4,b,1	a,6	a,8	-	a,3,b,1	a,1,b,1	b,3	b,7	-	a,2,b,4	a,1,b,2	a,3,b,1	a,6	a,12	a,6,b,4	b,2	b,1	a,1,b,6	a,5,b,2	b,2	a,1	a,5	a,4,b,4	a,7,b,7	b,9	a,1,b,2	a,13	a,12
Marker9020	LG10	145.608	Marker92857	59	aaxbb	a,14	b,14	b,2	a,6,b,1	a,5	-	a,1,b,2	a,14,b,7	a,12	a,2,b,7	-	b,8	b,2	a,3,b,4	b,2	-	b,4	a,8	a,2	a,9	a,2,b,2	a,1,b,2	b,3	b,2	-	-	a,1,b,1	a,2,b,1	a,1	a,4	-	-	b,2	b,1	-	a,2	a,4	a,1	a,1	a,3	b,4	a,6,b,2	a,2	a,22
Marker6423	LG10	145.851	Marker70519	17	aaxbb	a,53	b,31	-	a,3,b,4	a,7	b,3	a,4,b,1	a,5,b,5	a,2	a,3,b,2	a,3	b,4	-	a,2	b,7	a,2,b,2	a,2,b,1	a,10	a,6	a,5	a,2,b,2	a,2,b,5	a,1,b,1	b,1	a,2	a,5,b,3	b,2	a,6,b,3	a,5	a,6	a,2,b,3	b,2	b,5	b,8	a,2,b,2	a,2	a,8	a,5	a,2	a,4,b,2	b,6	b,2	a,4	a,13
Marker6424	LG10	146.213	Marker70519	146	aaxbb	a,53	b,31	-	a,3,b,4	a,7	b,3	a,4,b,1	a,4,b,5	a,2	a,3,b,2	a,3	b,4	-	a,2	b,7	a,2,b,2	a,2,b,1	a,10	a,6	a,5	a,2,b,2	a,2,b,5	a,1,b,1	b,1	a,1,b,1	a,5,b,3	b,2	a,6,b,3	a,5	a,6	a,2,b,3	b,2	b,5	b,8	a,2,b,2	a,2	a,8	a,4	a,2	a,4,b,2	b,6	b,1	a,4	a,13
Marker12658	LG10	146.874	Marker127244	75	aaxbb	a,11	b,11	b,11,a,7	b,3,a,2	a,5	b,3,a,4	a,1	b,7,a,9	a,3	a,8	a,2	b,15	b,3	b,2,a,2	b,6	b,5,a,7	b,4,a,1	a,15	a,8	a,4	b,3,a,3	b,4,a,4	b,1,a,3	b,4	b,3,a,1	b,2,a,2	b,6,a,2	b,2,a,2	a,5	b,6,a,2	b,5,a,2	b,10	b,9	b,5,a,1	b,4,a,3	b,4,a,2	a,10	a,8	b,2,a,2	b,1,a,3	b,3	b,3	a,9	a,18
Marker7715	LG10	146.991	Marker82247	177	aaxbb	a,42	b,26	b,1,a,1	b,5,a,3	a,2	b,1,a,1	-	b,12,a,6	a,5	a,4	a,5	b,7	b,2	b,1,a,1	b,5	b,4,a,4	b,3,a,2	a,14	a,3	a,2	b,4,a,5	b,1,a,1	b,2,a,2	b,4	b,3,a,3	b,3,a,1	b,1	a,2	a,4	b,2	b,1,a,1	b,5	b,2	b,3	b,3,a,5	a,3	a,1	-	b,3,a,6	b,4,a,4	b,4	b,3,a,1	b,1,a,3	a,22
Marker14645	LG10	147.374	Marker155612	39	aaxbb	a,30	b,39	a,3	b,2,a,2	a,4	b,3,a,3	a,1	b,7,a,4	-	a,8	a,1	b,5	b,2	b,3	b,2	b,1	b,3,a,1	a,15	a,4	a,3	b,3,a,2	b,3,a,3	a,3	b,5	b,1,a,2	b,2,a,1	b,3,a,1	a,2	a,6	a,7	b,3,a,1	b,1	b,4	b,2	b,6,a,5	b,4,a,3	a,1	a,1	b,5,a,1	a,3	-	-	a,2	a,14
Marker14646	LG10	147.374	Marker155612	176	aaxbb	a,30	b,40	a,3	b,2,a,2	a,4	b,3,a,3	a,1	b,7,a,4	-	a,8	a,1	b,6	b,2	b,3	b,2	b,1	b,3,a,1	a,14	a,4	a,3	b,3,a,2	b,3,a,3	a,3	b,5	b,1,a,1	b,2,a,1	b,3,a,1	a,2	a,6	a,7	b,3,a,1	b,1	b,4	b,2	b,6,a,5	b,4,a,3	a,1	a,1	b,5,a,1	a,3	-	-	a,2	a,14
Marker15281	LG10	147.656	Marker168088	153	aaxbb	a,28	b,19	a,1	b,1,a,3	a,6	b,3,a,4	a,1	b,6,a,8	a,6	a,6	a,6	b,32	b,2	b,1,a,2	b,3	a,1	b,1,a,2	a,23	a,5	a,3	b,2,a,3	b,3,a,3	b,2,a,5	b,3	b,2,a,3	b,3,a,2	b,3	b,3,a,1	a,4	a,1	b,1,a,1	b,2	b,4	b,11	b,3,a,3	b,3,a,2	a,3	a,2	b,1,a,1	b,2,a,1	b,3	b,4,a,1	a,10	a,32
Marker7803	LG10	147.784	Marker82985	69	aaxbb	a,21	b,21	b,1,a,2	b,9,a,7	a,13	b,2,a,6	b,3,a,1	b,8,a,8	a,10	b,5	a,8	b,20	b,5	b,1,a,1	b,5	b,4,a,2	b,3,a,3	a,15	a,6	a,3	b,6,a,2	b,2,a,3	a,7	b,3	b,2,a,6	a,2	b,2	b,7,a,4	a,3	b,3,a,4	b,7,a,1	b,4	b,9	b,2	-	b,4,a,7	a,4	a,1	b,9,a,4	b,11,a,5	b,2	b,4,a,5	a,2	a,10
Marker9240	LG10	147.906	Marker94550	75	aaxbb	a,43	b,44	b,1,a,1	b,1	a,4	b,4,a,2	b,2,a,2	b,6,a,7	-	a,8	a,1	b,13	b,4	-	b,3	b,4,a,2	b,2,a,2	a,14	a,2	a,2	b,1,a,5	b,5,a,2	a,5	b,5	b,1,a,2	b,3,a,4	a,1	b,3,a,3	a,3	b,2,a,1	b,5,a,1	b,1,a,1	b,3	b,2	b,4,a,1	b,2,a,3	a,1	-	a,1	b,6,a,5	b,2	b,2,a,1	a,3	a,3
Marker9241	LG10	148.077	Marker94550	130	aaxbb	a,43	b,44	b,1,a,1	b,1	a,4	b,4,a,2	b,2,a,2	b,6,a,7	-	a,6	a,1	b,13	b,4	a,1	b,3	b,4,a,2	b,2,a,2	a,14	a,2	a,2	b,1,a,5	b,4,a,2	a,5	b,5	b,1,a,2	b,3,a,4	a,1	b,3,a,4	a,3	b,2,a,1	b,5,a,1	b,1,a,1	b,3	b,2	b,4,a,1	b,2,a,3	a,1	-	a,1	b,6,a,5	b,2	b,2,a,1	a,3	a,3
Marker5366	LG10	148.458	Marker61849	117	aaxbb	a,49	b,12	a,9,b,3	a,16,b,3	a,9	a,5,b,3	a,9,b,5	a,28,b,9	a,27	a,25	a,18	b,10	b,2	a,18,b,3	b,5	a,13,b,2	a,6,b,3	a,38	a,13	a,14	a,8,b,4	a,7,b,2	a,3,b,1	b,6	a,6,b,1	a,5,b,7	a,17	a,9,b,2	a,21	a,6,b,5	a,13,b,4	a,1,b,7	b,4	b,5	a,19,b,3	a,11,b,4	a,24	a,14	a,12,b,4	a,13,b,5	b,7	a,14,b,4	a,30	a,30
Marker7175	LG10	149.061	Marker77342	133	aaxbb	a,33	b,21	a,5,b,6	a,4,b,1	a,2	a,4,b,1	a,2	a,11,b,8	a,5	a,7	a,4	b,17	-	a,8,b,6	b,8	b,4	a,3,b,9	a,13	a,6	a,2	a,2,b,1	a,4	a,3,b,1	b,3	a,5,b,1	a,3,b,4	a,6	a,5,b,3	a,2	a,6,b,7	-	b,2	b,3	b,3	a,1,b,3	b,1	a,3	a,3	a,7,b,1	a,6,b,2	b,3	a,3,b,7	a,2,b,1	a,22
Marker11355	LG10	149.235	Marker113543	13	aaxbb	a,42	b,32	b,1,a,2	b,2,a,2	-	b,1,a,3	b,1	b,4,a,5	a,4	a,7	a,7	b,2,a,1	b,2	b,1,a,1	b,5	b,4,a,1	b,1,a,3	a,6	a,3	a,4	b,4	b,2,a,2	a,1	b,9	b,1,a,2	-	a,3	b,1	a,16	b,3,a,2	b,1,a,1	b,2	b,8	b,5	b,1,a,2	b,1,a,2	a,4	a,1	b,3	b,4,a,1	b,6	b,1,a,1	a,6	a,10
Marker11356	LG10	149.235	Marker113543	32	aaxbb	a,42	b,32	b,1,a,2	b,2,a,2	-	b,1,a,3	b,1	b,4,a,5	a,4	a,7	a,7	b,2,a,1	b,2	b,1,a,1	b,5	b,4,a,1	b,1,a,3	a,6	a,3	a,4	b,4	b,2,a,2	a,1	b,9	b,1,a,2	-	a,3	b,1	a,16	b,3,a,2	b,1,a,1	b,2	b,8	b,5	b,1,a,2	b,1,a,2	a,4	a,1	b,3	b,4,a,1	b,6	b,1,a,1	a,6	a,10
Marker2851	LG10	149.71	Marker39029	27	aaxbb	a,64	b,76	b,4,a,3	b,7,a,6	a,12	b,2,a,5	b,10,a,5	b,11,a,17	a,11	a,5	a,11	b,19	b,6	b,12,a,5	b,13	b,18,a,9	b,8,a,2	a,5	a,1	a,8	b,6,a,3	b,14	b,8,a,3	b,10	b,11	b,6,a,3	b,6,a,2	b,4	a,19	b,5,a,7	b,3,a,6	b,9	b,10	b,12,a,2	b,7,a,7	b,10,a,5	a,25	a,11	b,7,a,3	b,5,a,8	b,6	b,4,a,5	a,10	a,22
Marker5265	LG10	149.844	Marker60890	159	aaxbb	a,27	b,19	a,6,b,4	a,4,b,5	a,7	b,4	a,2,b,1	a,15,b,7	a,11	a,19	a,8	b,19	b,3	a,2,b,4	b,7	a,3,b,2	a,2,b,5	a,15	a,7	a,10	a,5,b,3	a,5,b,2	a,4,b,3	b,5	a,3,b,6	a,7,b,3	a,5,b,2	a,5,b,9	a,11	a,4,b,1	a,2,b,3	b,6	a,2,b,8	b,11	a,1	a,7,b,1	a,12	a,7	a,5,b,2	a,2,b,2	b,9	a,5,b,11	a,8	a,14
Marker1038	LG10	150.36	Marker22682	49	aaxbb	a,53	b,67	b,20,a,21	b,9,a,7	a,9	b,5,a,3	b,6,a,6	b,13,a,8	a,20	a,22	a,30	b,16	b,17	b,9,a,9	b,19	b,7,a,6	b,5,a,4	a,22	a,17	a,12	b,11,a,13	b,4,a,4	b,1,a,3	b,26	b,2,a,1	b,4,a,5	b,6,a,9	b,7,a,8	a,15	b,14,a,14	b,20,a,15	b,20	b,15	b,27	b,12,a,11	b,6,a,7	a,17	a,4	b,4,a,12	b,4,a,14	b,28	b,7,a,6	a,13	a,34
Marker3986	LG10	150.425	Marker49671	143	aaxbb	a,45	b,71	b,1	b,1,a,4	a,11	b,2,a,6	b,4,a,7	b,8,a,14	a,5	a,14	a,4	b,22	b,9	b,17,a,5	b,12	b,3,a,3	b,1,a,3	a,11	a,6	a,1	b,2,a,4	b,2,a,4	b,3,a,4	b,4	b,5,a,5	b,6,a,6	b,6	b,5,a,4	a,6	b,1,a,1	b,4,a,4	b,1	b,2	b,7	b,1,a,3	b,3,a,6	a,1	a,8	b,3,a,1	b,2,a,3	b,10	b,6,a,5	a,5	a,13
Marker6131	LG10	150.425	Marker68339	168	aaxbb	a,27	b,27	b,4,a,1	b,3,a,7	a,2	b,4,a,2	b,4,a,7	b,10,a,9	a,4	a,17	a,6	b,13	b,2	b,5,a,7	b,12	b,6,a,2	b,5,a,3	a,15	a,5	a,4	b,1,a,2	b,5,a,6	b,10,a,4	b,3	b,5	b,1,a,1	b,3	b,8,a,4	a,2	b,6,a,5	b,1,a,4	-	b,5	b,9	b,6,a,4	b,4,a,4	a,11	a,4	b,1,a,4	b,4,a,1	b,4	b,6,a,6	a,15	a,18
Marker3303	LG10	150.788	Marker43157	11	aaxbb	a,57	b,59	b,6,a,4	b,1,a,2	a,7	b,7,a,7	b,3,a,3	b,13,a,17	a,11	a,10	a,8	b,23	b,10	b,1,a,4	b,5	b,6,a,1	b,1,a,4	a,27	a,5	a,15	b,1,a,6	b,4,a,1	b,7,a,6	b,2	b,5,a,3	b,3,a,10	b,3,a,5	b,4,a,2	a,5	b,4,a,2	b,3,a,7	b,8	b,10	b,5	b,4,a,3	b,4,a,6	a,3	a,13	b,4,a,2	b,7,a,6	b,12	b,2,a,6	a,6	a,24
Marker3305	LG10	150.788	Marker43157	182	aaxbb	a,56	b,58	b,6,a,4	b,1,a,2	a,7	b,7,a,7	b,4,a,3	b,13,a,17	a,11	a,10	a,8	b,22	b,10	b,1,a,3	b,5	b,6,a,1	b,1,a,4	a,26	a,5	a,15	b,1,a,6	b,4,a,1	b,7,a,6	b,2	b,5,a,3	b,3,a,10	b,3,a,5	b,4,a,2	a,5	b,4,a,2	b,3,a,7	b,8	b,10	b,5	b,4,a,3	b,4,a,6	a,3	a,12	b,4,a,2	b,7,a,6	b,12	b,2,a,6	a,6	a,24
Marker3304	LG10	150.841	Marker43157	76	aaxbb	a,57	b,59	b,6,a,4	b,1,a,2	a,7	b,7,a,7	b,3,a,3	b,13,a,17	a,11	a,10	a,8	b,23	b,10	b,1,a,4	b,5	b,6,a,1	b,1,a,4	a,27	a,5	a,15	a,7	b,4,a,1	b,7,a,6	b,2	b,5,a,3	b,3,a,10	b,3,a,5	b,4,a,2	a,5	b,4,a,2	b,3,a,7	b,8	b,10	b,5	b,4,a,3	b,4,a,6	a,3	a,13	b,4,a,2	b,7,a,6	b,12	b,2,a,6	a,6	a,24
Marker11409	LG10	150.896	Marker114020	60	aaxbb	a,22	b,29	b,2,a,3	a,3	a,5	a,4	b,1,a,2	b,6,a,11	a,3	a,1	a,10	b,9	b,6	b,1,a,4	b,4	b,2,a,5	a,5	a,14	a,3	-	a,2	b,1,a,3	b,6,a,6	b,4	b,2	b,1,a,3	b,2	b,3,a,3	a,2	b,5,a,4	-	-	b,5	-	b,3,a,2	b,2,a,5	a,3	a,2	b,5,a,1	b,1,a,4	b,2	b,3,a,3	a,6	a,12
Marker11410	LG10	150.896	Marker114020	64	aaxbb	a,22	b,29	b,2,a,3	a,3	a,5	a,4	b,1,a,2	b,6,a,11	a,3	a,1	a,10	b,9	b,6	b,1,a,4	b,4	b,2,a,5	a,5	a,14	a,3	-	a,2	b,1,a,3	b,6,a,6	b,4	b,2	b,1,a,3	b,2	b,3,a,3	a,2	b,5,a,4	-	-	b,5	-	b,3,a,2	b,2,a,5	a,3	a,2	b,5,a,1	b,1,a,4	b,2	b,3,a,3	a,6	a,12
Marker1119	LG10	151.502	Marker23411	4	aaxbb	a,51	b,72	b,4,a,5	b,6,a,10	a,9	b,5,a,9	b,6,a,9	b,21,a,18	a,10	a,22	a,10	b,29	b,11	b,6,a,8	b,13	b,10,a,7	b,9,a,9	a,37	a,5	a,11	b,8,a,7	b,10,a,13	b,14,a,2	b,11	b,10,a,3	b,5,a,6	b,10,a,8	b,7,a,5	a,14	b,11,a,6	b,4,a,17	b,8	b,11	b,9	b,13,a,4	b,10,a,3	a,17	a,6	b,7,a,7	b,7,a,6	b,11	b,6,a,12	a,11	a,27
Marker13221	LG10	152.946	Marker133830	118	aaxbb	a,34	b,30	b,7,a,5	b,1,a,6	a,3	b,5	b,2,a,1	b,15,a,9	a,2	a,1	a,7	b,15	b,1	b,2,a,3	b,5	b,1,a,3	b,3,a,3	a,15	a,11	a,6	b,1,a,2	a,4	b,3,a,4	b,14	b,6,a,1	b,2,a,5	b,3,a,4	b,4,a,7	a,5	a,2	a,2	b,6	b,6	b,3,a,2	b,2,a,3	b,6,a,2	a,5	a,8	a,6	b,7,a,3	b,3	b,4,a,6	a,2	a,30
Marker13222	LG10	152.946	Marker133830	179	aaxbb	a,34	b,30	b,7,a,5	b,1,a,6	a,3	b,5	b,2,a,1	b,15,a,9	a,2	a,1	a,7	b,15	b,1	b,2,a,3	b,5	b,1,a,3	b,2,a,3	a,15	a,11	a,6	b,1,a,2	a,4	b,3,a,4	b,14	b,6,a,1	a,7	b,3,a,4	b,4,a,7	a,5	a,2	a,2	b,6	b,6	b,3,a,2	b,2,a,3	b,6,a,2	a,5	a,8	a,6	b,7,a,3	b,3	b,4,a,6	a,2	a,30
Marker10487	LG10	152.989	Marker105600	178	aaxbb	a,29	b,41	b,2,a,3	b,5,a,2	a,2	b,4,a,8	b,5,a,8	b,13,a,11	a,13	b,6	a,2	b,21	b,10	b,2,a,4	b,5	b,4,a,3	b,3,a,7	a,20	a,10	a,13	b,6,a,5	b,6,a,6	b,3,a,7	b,1	b,4,a,6	b,8,a,6	b,5,a,1	b,6,a,4	a,5	b,1,a,1	a,1	b,4	b,7	b,11	b,7,a,1	b,4,a,1	a,7	a,4	b,8,a,2	b,3,a,7	b,3	b,3,a,3	a,16	a,26
Marker3741	LG10	153.165	Marker47509	40	aaxbb	a,73	b,49	a,3,b,1	a,7,b,4	a,15	a,5,b,3	a,10,b,2	a,23,b,10	a,22	a,3,b,4	a,9	b,19	b,6	a,14,b,6	b,7	a,5,b,1	a,8,b,2	a,31	a,11	a,10	a,2,b,2	a,6,b,3	a,7,b,4	b,4	a,5,b,5	a,5,b,1	a,6,b,3	a,11,b,5	a,14	a,4,b,2	a,9	b,2	b,2	b,3	a,10,b,1	a,3,b,3	a,15	a,17	a,9,b,6	a,15,b,4	b,2	a,7	a,16	a,34
Marker3742	LG10	153.165	Marker47509	201	aaxbb	a,74	b,49	a,3,b,1	a,6,b,4	a,15	a,5,b,3	a,10,b,2	a,23,b,10	a,23	a,3,b,4	a,9	b,19	b,6	a,14,b,6	b,7	a,5,b,1	a,8,b,2	a,31	a,11	a,10	a,2,b,2	a,6,b,3	a,7,b,4	b,4	a,5,b,5	a,6,b,1	a,6,b,3	a,11,b,5	a,13	a,4,b,2	a,9	b,2	b,2	b,3	a,11,b,1	a,3,b,3	a,15	a,18	a,8,b,6	a,15,b,4	b,2	a,7	a,17	a,35
Marker3773	LG10	153.517	Marker47700	89	aaxbb	a,60	b,54	b,5,a,2	b,9,a,3	a,2	b,5,a,2	b,5,a,3	b,22,a,13	a,7	b,6,a,1	a,6	b,21	b,2	b,5,a,3	b,9	b,1,a,9	b,1,a,6	a,29	a,3	a,9	b,5,a,1	b,5,a,7	b,5,a,3	b,9	b,6,a,6	b,7,a,8	a,4	b,7,a,8	a,6	b,1,a,2	b,1,a,4	b,8	b,11	b,12	b,5,a,8	b,3,a,1	a,7	a,13	b,6,a,3	b,5,a,4	b,4	b,6,a,7	a,7	a,32
Marker734	LG10	153.517	Marker19826	15	aaxbb	a,92	b,109	b,9,a,7	b,18,a,14	a,19	b,10,a,11	b,12,a,15	b,19,a,28	a,26	b,13,a,10	a,27	b,35	b,21	b,11,a,11	b,21	b,18,a,20	b,6,a,10	a,35	a,19	a,24	b,5,a,17	b,14,a,15	b,13,a,9	b,30	b,9,a,12	b,11,a,10	b,9,a,9	b,16,a,9	a,24	b,9,a,9	b,20,a,17	b,29	b,28	b,22	b,18,a,17	b,10,a,13	a,27	a,19	b,10,a,16	b,12,a,15	b,20	b,14,a,15	a,34	a,41
Marker973	LG10	153.517	Marker22117	69	aaxbb	a,166	b,148	b,10,a,15	b,18,a,9	a,9	b,5,a,13	b,13,a,14	b,18,a,12	a,33	b,16,a,19	a,27	b,33	b,35	b,6,a,14	b,31	b,7,a,6	b,13,a,17	a,56	a,18	a,24	b,8,a,17	b,10,a,16	b,17,a,11	b,35	b,12,a,11	b,11,a,13	b,18,a,17	b,14,a,23	a,41	b,14,a,9	b,17,a,17	b,41	b,41	b,57	b,26,a,12	b,16,a,14	a,33	a,26	b,12,a,15	b,28,a,20	b,38	b,10,a,17	a,36	a,36
Marker974	LG10	153.517	Marker22117	130	aaxbb	a,167	b,149	b,10,a,15	b,18,a,10	a,9	b,5,a,13	b,13,a,14	b,18,a,14	a,33	b,16,a,19	a,27	b,33	b,35	b,6,a,14	b,31	b,6,a,6	b,13,a,17	a,56	a,16	a,24	b,8,a,17	b,10,a,16	b,17,a,11	b,34	b,12,a,11	b,11,a,13	b,16,a,18	b,14,a,23	a,41	b,15,a,9	b,17,a,17	b,40	b,41	b,57	b,27,a,12	b,16,a,14	a,34	a,26	b,12,a,15	b,28,a,20	b,38	b,10,a,17	a,36	a,36
Marker9798	LG10	153.901	Marker99170	97	aaxbb	a,36	b,34	b,1	a,1	a,3	b,4,a,2	b,1,a,4	b,8,a,7	a,1	b,1,a,2	a,4	b,11	b,3	b,1,a,5	b,17	b,3,a,5	b,2,a,3	a,14	a,3	a,6	b,1	b,1,a,4	b,5	b,1	b,7,a,2	b,3,a,3	a,5	b,1,a,3	a,6	b,2,a,3	-	-	b,10	b,2	b,2,a,2	b,1,a,6	a,4	a,3	b,4,a,2	b,2,a,5	b,1	b,2,a,3	a,6	a,17
Marker8510	LG10	154.354	Marker88929	149	aaxbb	a,42	b,40	b,2	-	a,6	a,3,b,1	a,3,b,1	a,7,b,10	a,1	a,2,b,5	a,2	b,18	b,4	b,1	b,2	a,5,b,4	a,2	a,10	a,3	a,5	a,2,b,1	a,3	-	b,5	a,1,b,2	a,3,b,1	a,3	a,3,b,2	a,3	a,1,b,1	-	b,1	b,5	b,3	a,1,b,4	a,1,b,1	a,7	a,7	-	a,1	b,7	a,3,b,7	a,1	a,13
Marker10887	LG10	155.693	Marker109373	202	aaxbb	a,29	b,18	a,1	a,1,b,3	a,3	a,3,b,4	a,1,b,2	a,11,b,8	a,8	a,3,b,6	a,6	b,8	b,3	a,4,b,6	b,8	a,4,b,1	a,9	a,12	a,4	a,8	b,2	a,5,b,3	a,3	b,8	a,3,b,1	a,2,b,1	a,4,b,1	a,1,b,3	a,4	a,6	b,1	b,1	b,1	b,7	b,3	a,1,b,3	a,4	a,4	b,1	a,1,b,4	b,4	a,4,b,4	a,6	a,18
Marker10886	LG10	156.067	Marker109373	60	aaxbb	a,29	b,18	a,1	a,1,b,2	a,3	a,3,b,4	a,1,b,2	a,11,b,8	a,8	a,3,b,6	a,6	b,8	b,3	a,4,b,7	b,8	a,4,b,1	a,9	a,12	a,4	a,8	b,2	a,5,b,3	a,4	b,8	a,3,b,1	a,2,b,1	a,4,b,1	a,1,b,3	a,4	a,6	b,1	b,1	b,1	b,7	b,3	a,1,b,3	a,4	a,4	b,1	a,1,b,4	b,4	a,4,b,4	a,6	a,19
Marker13237	LG10	156.165	Marker134188	21	aaxbb	a,11	b,10	b,2,a,2	b,3,a,1	-	b,2,a,1	b,1	a,3	-	b,1,a,1	-	b,21	b,1	b,1,a,1	b,1	-	a,1	a,2	-	a,2	-	a,1	-	-	-	a,1	b,2	b,1,a,2	a,2	b,2,a,1	b,1	-	-	b,3	a,1	b,1	-	a,1	b,1,a,3	b,3,a,3	b,3,a,1	-	a,5	a,5
Marker10304	LG10	157.166	Marker103971	41	aaxbb	a,10	b,16	b,2,a,1	-	a,2	b,1,a,1	-	a,1	a,2	a,6	a,4	b,1	-	b,1,a,1	-	-	a,1	a,1	a,3	-	a,3	-	a,2	b,1	-	-	a,2	a,1	-	b,1,a,1	b,1	-	b,3	-	b,5,a,1	b,1	-	-	b,6	b,6,a,3	b,6	b,1,a,1	a,2	a,5
Marker5195	LG10	157.381	Marker60297	14	aaxbb	a,48	b,51	a,1	b,2,a,4	a,3	b,3,a,3	b,3,a,3	b,10,a,17	a,5	b,1,a,3	-	b,15	b,2	b,1,a,1	b,3	b,8,a,1	a,5	a,17	a,7	a,8	b,2,a,3	b,1,a,2	a,7	b,3	b,7,a,1	b,1,a,1	a,4	b,7,a,4	a,6	b,3,a,1	b,2	b,4	b,3	b,12	b,1,a,1	b,3	a,5	a,12	b,10,a,4	b,8,a,4	b,4	a,5	a,6	a,19
Marker5196	LG10	157.381	Marker60297	188	aaxbb	a,48	b,51	a,1	b,2,a,4	a,3	b,3,a,3	b,3,a,3	b,10,a,17	a,5	b,1,a,3	-	b,16	b,2	b,1,a,1	b,3	b,8,a,1	a,5	a,17	a,7	a,8	b,2,a,3	b,1,a,2	a,7	b,3	b,7,a,1	b,1,a,1	a,4	b,7,a,4	a,6	b,3,a,1	b,2	b,4	b,3	b,12	b,1,a,1	b,3	a,5	a,12	b,9,a,4	b,8,a,4	b,4	a,5	a,6	a,18
Marker18092	LG10	157.69	Marker378389	132	aaxbb	a,26	b,15	-	a,1,b,1	-	-	-	a,2,b,5	a,6	a,1,b,1	a,1	b,14	-	a,1	b,1	-	a,2	a,10	a,2	a,3	a,1,b,1	-	a,4,b,1	b,7	-	b,2	-	a,1	a,1	-	a,3,b,4	-	b,3	b,4	-	b,2	a,3	-	a,2	a,4,b,1	b,3	a,3	a,1	a,7
Marker11397	LG10	160.295	Marker113897	43	aaxbb	a,24	b,31	a,2,b,3	-	-	b,1	a,2,b,2	a,7,b,15	-	a,1,b,2	a,5	b,20	b,3	b,2	b,3	-	a,1	a,16	a,8	a,2	a,2,b,3	a,7,b,1	a,3,b,1	b,2	b,2	-	-	a,1,b,5	a,4	a,2	-	-	b,11	-	b,3	a,1,b,1	-	a,2	a,1,b,1	a,3,b,3	b,1	a,5	a,12	a,19
Marker11398	LG10	160.295	Marker113897	50	aaxbb	a,24	b,31	a,2,b,3	-	-	b,1	a,2,b,2	a,7,b,15	-	a,1,b,2	a,5	b,20	b,3	b,2	b,3	-	a,1	a,16	a,8	a,2	a,2,b,3	a,7,b,1	a,3,b,1	b,2	b,2	-	-	a,1,b,5	a,4	a,2	-	-	b,11	-	b,3	a,1,b,1	-	a,2	a,1,b,1	a,3,b,3	b,1	a,5	a,12	a,19
Marker11399	LG10	160.497	Marker113897	90	aaxbb	a,24	b,31	a,2,b,3	-	-	b,1	a,2,b,2	a,7,b,15	-	a,1,b,2	a,5	b,20	b,3	b,2	b,3	-	a,1	a,16	a,8	a,2	a,2,b,3	a,7,b,1	a,3,b,1	b,2	b,2	-	-	a,1,b,5	a,4	a,2	-	-	b,11	-	b,3	a,1,b,1	-	a,2	a,1,b,1	a,3,b,3	b,1	a,5	a,12	a,19
Marker11400	LG10	160.497	Marker113897	166	aaxbb	a,24	b,31	a,2,b,3	-	-	b,1	a,2,b,2	a,7,b,15	-	a,1,b,2	a,5	b,20	b,3	b,2	b,3	-	a,1	a,17	a,8	a,2	a,2,b,3	a,7,b,1	a,3,b,1	b,2	b,2	-	-	a,1,b,5	a,4	a,2	-	-	b,11	-	b,3	b,2	-	a,2	a,2,b,1	a,3,b,3	b,1	a,5	a,12	a,19
Marker8335	LG10	162.138	Marker87538	62	aaxbb	a,20	b,14	b,3,a,3	b,7,a,2	-	b,1,a,1	b,5,a,2	b,6,a,6	a,4	b,2,a,5	a,3	b,28	b,8	b,3,a,3	b,13	b,5,a,3	b,13,a,3	a,7	a,5	a,2	b,5,a,7	b,2,a,2	b,4	b,2	b,3	b,2	b,2,a,5	b,5,a,1	a,7	b,5	b,2	b,6	b,5	b,5	b,5	b,3,a,1	a,3	a,2	b,1,a,3	b,14,a,5	b,2	a,4	a,5	a,19
Marker8333	LG10	162.493	Marker87538	47	aaxbb	a,20	b,14	b,3,a,3	b,7,a,2	-	b,1,a,1	b,5,a,2	b,6,a,6	a,4	b,2,a,5	a,3	b,28	b,8	b,3,a,3	b,13	b,5,a,3	b,13,a,3	a,7	a,5	a,2	b,5,a,7	b,2,a,2	b,4	b,2	b,3	b,2	b,2,a,5	b,5,a,1	a,7	b,5	b,2	b,6	b,5	b,5	b,5	b,3,a,1	a,3	a,2	b,1,a,3	b,14,a,5	b,2	a,4	a,5	a,19
Marker8334	LG10	162.493	Marker87538	50	aaxbb	a,20	b,14	b,3,a,3	b,7,a,2	-	b,1,a,1	b,5,a,2	b,6,a,6	a,4	b,2,a,5	a,3	b,28	b,8	b,3,a,3	b,13	b,5,a,3	b,13,a,3	a,7	a,5	a,2	b,5,a,7	b,2,a,2	b,4	b,2	b,3	b,2	b,2,a,5	b,5,a,1	a,7	b,5	b,2	b,6	b,5	b,5	b,5	b,3,a,1	a,3	a,2	b,1,a,3	b,14,a,5	b,2	a,4	a,5	a,19
Marker12181	LG10	164.694	Marker121929	32	aaxbb	a,29	b,28	a,3	b,3,a,1	a,5	b,3	b,1	a,1	a,1	b,2	a,3	-	-	a,2	b,4	-	-	a,1	a,1	a,4	b,3,a,1	-	b,1,a,3	b,4	-	b,1,a,2	b,1,a,3	b,4	a,9	b,3,a,1	b,3	b,3	b,3	b,7	b,2,a,1	b,1,a,1	a,4	a,2	a,1	b,2,a,3	b,8	b,3,a,2	a,4	a,7
Marker12977	LG10	166.551	Marker131271	197	aaxbb	a,42	b,32	a,1	a,2	a,4	a,1,b,1	a,2,b,4	a,6,b,5	a,3	a,4,b,3	a,2	b,10	b,2	a,4,b,3	b,3	a,1	a,5,b,1	a,13	a,4	a,3	-	-	a,1,b,3	b,2	a,2,b,1	a,1,b,2	a,2,b,2	a,2,b,5	a,6	a,3,b,3	a,2,b,1	b,2	b,2	-	a,2,b,1	a,4	-	a,2	a,4,b,2	a,2,b,1	b,1	a,7,b,3	a,5	a,13
Marker12976	LG10	168.142	Marker131271	165	aaxbb	a,42	b,32	a,1	a,2	a,4	a,1,b,1	a,2,b,4	a,6,b,5	a,3	a,4,b,3	a,2	b,10	b,2	a,4,b,3	b,3	a,1	a,5,b,1	a,13	a,4	a,3	-	-	a,1,b,3	b,2	a,2,b,1	a,1,b,2	a,2,b,2	a,2,b,5	a,6	a,3,b,3	a,2,b,1	b,2	b,2	-	a,2,b,1	a,4	-	a,2	a,4,b,2	a,2,b,1	b,1	a,7,b,3	a,5	a,13
Marker9320	LG10	168.739	Marker95327	97	aaxbb	a,32	b,31	a,2	b,1,a,2	-	b,3,a,1	a,2	b,3,a,6	a,5	a,1	a,3	b,9	b,1	b,4,a,4	b,5	b,5,a,1	a,2	a,5	a,1	a,3	b,1	-	a,2	b,1	b,4,a,1	b,5	b,2,a,1	b,2	a,2	b,4,a,2	b,3	-	b,13	b,1	b,2,a,1	a,7	a,7	a,2	a,3	a,3	b,4	b,2,a,4	a,3	a,8
Marker9321	LG10	168.739	Marker95327	196	aaxbb	a,32	b,31	a,2	b,1,a,2	-	b,3,a,1	a,2	b,3,a,6	a,5	a,1	a,3	b,9	b,1	b,4,a,4	b,5	b,5,a,1	a,2	a,5	a,1	a,3	b,1	-	a,2	b,1	b,4,a,1	b,5	b,2,a,1	b,2	a,2	b,4,a,2	b,3	-	b,13	b,1	b,2,a,1	a,7	a,7	a,2	a,3	a,4	b,4	b,2,a,4	a,3	a,8
Marker2514	LG10	169.07	Marker35833	125	aaxbb	a,55	b,21	a,1,b,5	b,1	a,8	a,3,b,3	a,1,b,1	a,13,b,9	a,8	a,4,b,4	a,4	b,13	b,1	a,2,b,4	b,10	a,3,b,1	a,3,b,2	a,14	a,10	a,5	a,1,b,1	a,3,b,1	a,7,b,4	b,2	a,2,b,1	a,2,b,4	a,6,b,5	a,5,b,1	a,12	a,5,b,1	a,2	-	-	b,4	a,7	a,2	a,4	a,6	a,2	a,18	b,6	a,10,b,2	a,5	a,27
Marker2511	LG10	170.443	Marker35833	24	aaxbb	a,55	b,20	a,1,b,4	b,1	a,9	a,3,b,3	a,1,b,1	a,13,b,9	a,8	a,3,b,4	a,4	b,11	-	a,2,b,4	b,11	a,3,b,1	a,3,b,2	a,13	a,11	a,5	a,1,b,1	a,3	a,6,b,4	b,2	a,2,b,1	a,2,b,3	a,6,b,5	a,5,b,1	a,12	a,6,b,1	a,2	-	-	b,4	a,7	a,2	a,4	a,6	a,2	a,18	b,5	a,10,b,2	a,5	a,26
Marker2512	LG10	170.443	Marker35833	28	aaxbb	a,55	b,20	a,1,b,4	b,1	a,9	a,3,b,3	a,1,b,1	a,13,b,9	a,8	a,3,b,4	a,4	b,11	-	a,2,b,4	b,11	a,3,b,1	a,3,b,2	a,13	a,11	a,5	a,1,b,1	a,3	a,6,b,4	b,2	a,2,b,1	a,2,b,3	a,6,b,5	a,5,b,1	a,12	a,6,b,1	a,2	-	-	b,4	a,7	a,2	a,4	a,6	a,2	a,18	b,5	a,10,b,2	a,5	a,26
Marker2513	LG10	170.783	Marker35833	73	aaxbb	a,55	b,20	a,1,b,4	b,1	a,9	a,3,b,3	a,1,b,1	a,13,b,9	a,8	a,3,b,4	a,4	b,11	-	a,2,b,4	b,11	a,3,b,1	a,3,b,2	a,13	a,11	a,5	a,1,b,1	a,3	a,6,b,4	b,2	a,2,b,1	a,2,b,3	a,6,b,5	a,5,b,1	a,12	a,6,b,1	a,2	-	-	b,4	a,7	a,2	a,4	a,6	a,2	a,18	b,5	a,10,b,2	a,5	a,26
Marker4407	LG10	172.636	Marker53603	51	aaxbb	a,38	b,30	b,1,a,1	b,4	a,5	b,6,a,8	b,5,a,4	b,16,a,8	a,9	b,6	a,1	b,22	b,5	b,7	b,6	b,8,a,3	b,6,a,3	a,15	a,5	a,5	b,4,a,2	b,4,a,1	b,7,a,3	b,5	a,4	b,4	b,3,a,2	b,5,a,6	a,13	b,2,a,1	a,5	b,8	b,4	b,3	a,5	b,1,a,12	a,7	a,4	a,12	a,14	b,10	b,5,a,3	a,6	a,17
Marker4408	LG10	173.003	Marker53603	82	aaxbb	a,38	b,30	b,2	b,4	a,5	b,6,a,7	b,5,a,4	b,16,a,8	a,9	b,6	-	b,22	b,5	b,7	b,6	b,8,a,3	b,6,a,3	a,15	a,5	a,5	b,4,a,2	b,4,a,1	b,7,a,3	b,5	a,4	b,4	b,3,a,2	b,5,a,6	a,13	b,2,a,1	a,5	b,8	b,4	b,3	a,5	b,1,a,12	a,7	a,4	a,12	a,14	b,10	b,5,a,3	a,6	a,17
Marker5156	LG10	174.623	Marker59865	122	aaxbb	a,57	b,44	b,6,a,8	b,8,a,1	a,9	b,1,a,6	b,4,a,1	b,28,a,10	a,9	b,10,a,7	a,7	b,25	b,10	b,1,a,6	b,6	b,9,a,5	b,6,a,4	a,29	a,5	a,10	b,3,a,4	b,3,a,5	b,3,a,4	b,11	b,8,a,2	b,5,a,3	b,5,a,3	b,4,a,10	a,2	b,9,a,1	a,1	b,16	b,6	b,7	a,10	a,8	a,13	a,8	a,7	a,22	b,10	b,3,a,6	a,6	a,36
Marker2505	LG10	175.271	Marker35810	48	aaxbb	a,85	b,78	b,3,a,7	b,2,a,4	a,4	b,6,a,4	b,1,a,2	b,34,a,16	a,3	b,5,a,3	a,3	b,30	b,4	b,3,a,3	b,5	b,6,a,4	b,1,a,11	a,27	a,12	a,9	b,1,a,1	b,1,a,2	b,3,a,4	b,6	b,3,a,3	b,5,a,3	b,5,a,4	b,7,a,4	a,7	b,9,a,2	a,7	b,6	b,5	b,2	a,2	a,2	a,3	a,10	a,2	a,7	b,15	b,9,a,6	b,1,a,6	a,33
Marker2506	LG10	175.271	Marker35810	67	aaxbb	a,85	b,78	b,3,a,7	b,2,a,4	a,4	b,6,a,4	b,1,a,2	b,34,a,16	a,3	b,5,a,3	a,3	b,30	b,4	b,3,a,3	b,5	b,6,a,4	b,1,a,11	a,27	a,12	a,9	b,1,a,1	b,1,a,2	b,3,a,4	b,6	b,3,a,3	b,5,a,3	b,5,a,4	b,7,a,4	a,7	b,9,a,2	a,7	b,6	b,5	b,2	a,2	a,2	a,3	a,10	a,2	a,7	b,15	b,9,a,6	b,1,a,6	a,33
Marker2507	LG10	175.271	Marker35810	135	aaxbb	a,87	b,78	b,4,a,7	b,2,a,4	a,4	b,6,a,5	b,1,a,2	b,35,a,16	a,3	b,5,a,3	a,3	b,29	b,4	b,3,a,3	b,5	b,6,a,5	b,1,a,11	a,27	a,12	a,9	b,1,a,1	b,1,a,2	b,4,a,4	b,6	b,3,a,3	b,5,a,3	b,5,a,4	b,7,a,4	a,7	b,8,a,2	a,7	b,6	b,5	b,2	a,2	a,2	a,3	a,10	a,2	a,7	b,15	b,10,a,6	b,1,a,6	a,34
Marker2508	LG10	175.271	Marker35810	187	aaxbb	a,87	b,78	b,4,a,7	b,2,a,4	a,4	b,6,a,5	b,1,a,2	b,35,a,16	a,3	b,5,a,3	a,3	b,29	b,4	b,3,a,3	b,5	b,6,a,5	b,1,a,11	a,27	a,12	a,9	b,1,a,1	b,1,a,2	b,4,a,4	b,6	b,3,a,3	b,5,a,3	b,5,a,4	b,7,a,4	a,7	b,8,a,2	a,7	b,6	b,5	b,2	a,2	a,2	a,3	a,10	a,2	a,7	b,15	b,10,a,6	b,1,a,6	a,34
Marker4872	LG10	175.811	Marker57787	153	aaxbb	a,36	b,22	a,2	a,1,b,1	a,4	a,2,b,5	a,2	a,13,b,4	a,2	a,3,b,5	a,5	b,11	b,4	-	b,10	b,4	a,2,b,5	a,10	a,6	a,1	b,1	a,1	b,2	-	a,2	-	a,1,b,1	a,1,b,2	a,3	b,4	a,2	-	b,7	b,6	a,3	a,1	-	a,2	a,4	a,5	b,9	a,5,b,3	a,7	a,18
Marker7984	LG10	175.817	Marker84419	20	aaxbb	a,19	b,10	b,1,a,1	b,2,a,5	a,6	b,4,a,2	a,1	b,4,a,9	a,6	b,4,a,5	a,7	b,12	b,1	b,1,a,4	b,8	b,2,a,1	b,4,a,1	a,7	a,1	a,3	b,4	a,1	b,3,a,1	b,10	b,1,a,2	b,4,a,1	b,2,a,3	b,1,a,5	a,10	b,1,a,5	a,2	b,5	b,5	b,3	a,5	a,4	a,7	a,1	a,10	a,7	b,6	b,4,a,2	a,8	a,14
Marker5015	LG10	176.228	Marker58914	143	aaxbb	a,26	b,32	a,4,b,3	a,3,b,4	a,22	a,4,b,5	a,2,b,5	a,9,b,16	a,9	a,5,b,10	a,3	b,19	b,5	a,1,b,2	b,8	a,5,b,2	a,2,b,4	a,11	a,6	a,3	a,4,b,4	a,1,b,4	a,3,b,5	b,5	a,5,b,2	a,1,b,3	a,4,b,5	a,5,b,6	a,5	a,10,b,3	a,10	b,3	b,6	b,5	a,9	a,9	a,5	a,5	a,13	a,10	b,6	a,8,b,3	a,9	a,23
Marker5016	LG10	176.228	Marker58914	191	aaxbb	a,26	b,32	a,4,b,3	a,3,b,4	a,22	a,4,b,5	a,2,b,5	a,9,b,16	a,9	a,5,b,10	a,3	b,19	b,5	a,1,b,2	b,8	a,5,b,2	a,2,b,4	a,11	a,6	a,3	a,4,b,4	a,1,b,4	a,3,b,5	b,5	a,5,b,2	a,1,b,3	a,4,b,5	a,5,b,6	a,5	a,11,b,3	a,10	b,3	b,6	b,5	a,9	a,9	a,5	a,5	a,13	a,10	b,6	a,8,b,3	a,9	a,23
Marker5565	LG10	177.8	Marker63729	54	aaxbb	a,49	b,29	a,6,b,3	a,4,b,3	a,3	a,5,b,4	a,2,b,1	a,3,b,7	a,3	a,6,b,4	a,6	b,2	b,3	a,2,b,2	b,5	a,5,b,4	a,2	a,9	a,9	a,2	a,3,b,8	a,1,b,2	b,3	b,10	a,1,b,1	a,2,b,1	a,5,b,4	a,1,b,4	a,10	a,1	a,1	b,5	b,5	b,2	a,10	a,2	a,7	a,2	a,9	a,15	b,9	a,4,b,3	a,11	a,18
Marker5566	LG10	178.006	Marker63729	124	aaxbb	a,49	b,27	a,6,b,3	a,4,b,3	a,3	a,5,b,4	a,2,b,1	a,3,b,7	a,3	a,6,b,4	a,6	b,2	b,3	a,2,b,2	b,5	a,5,b,4	a,2	a,9	a,9	a,2	a,3,b,8	a,1,b,2	b,3	b,10	a,1,b,1	a,2,b,1	a,5,b,4	a,1,b,5	a,10	a,1	a,1	b,5	b,5	b,2	a,10	a,2	a,7	a,2	a,8	a,15	b,9	a,3,b,3	a,11	a,18
Marker5564	LG10	178.119	Marker63729	11	aaxbb	a,49	b,29	a,6,b,3	a,4,b,3	a,3	a,5,b,4	a,2,b,1	a,3,b,7	a,3	a,6,b,4	a,6	b,2	b,3	a,2,b,2	b,5	a,5,b,4	a,2	a,9	a,9	a,2	a,3,b,8	a,1,b,2	b,3	b,10	a,1,b,1	a,2,b,1	a,5,b,4	a,1,b,4	a,10	a,1	a,1	b,5	b,5	b,2	a,10	a,2	a,7	a,2	a,9	a,15	b,9	a,4,b,3	a,11	a,18
Marker8763	LG10	178.669	Marker90870	168	aaxbb	a,25	b,16	b,4,a,6	b,3,a,2	a,5	-	b,4,a,2	b,5,a,4	-	b,3,a,3	a,2	b,3	b,4	b,2,a,1	b,9	b,1,a,4	a,1	a,7	-	a,1	b,1,a,5	a,1	b,3,a,2	b,3	-	-	b,2,a,2	b,3,a,5	a,2	b,5,a,2	b,4	b,3	b,3	b,12,a,1	a,4	a,2	a,3	a,3	a,6	a,14	b,8	b,5,a,1	a,1	a,10
Marker9953	LG10	179.409	Marker100809	8	aaxbb	a,13	b,17	a,3,b,8	a,1,b,4	a,13	a,4	a,3,b,3	a,5,b,4	a,2	a,6,b,8	a,9	b,10	b,11	a,4,b,7	b,10	a,2,b,4	a,6,b,2	a,12,b,2	a,6	a,2	a,1,b,1	-	a,2,b,2	b,1	a,3,b,1	a,1,b,1	a,4,b,4	a,5,b,6	a,11	a,5,b,9	a,6	b,1	b,5	a,1,b,4	a,7	a,7	a,1	a,5	a,6	a,7	-	a,3,b,2	a,11	a,13
Marker10708	LG10	180.674	Marker107783	70	aaxbb	a,26	b,29	a,1,b,2	a,2,b,3	-	a,2,b,3	b,2	a,10,b,4	a,2	a,1	a,10	b,8	b,3	-	b,2	-	a,1	a,13	a,1	a,2	a,1	a,1,b,2	a,8,b,2	-	a,1,b,1	a,1,b,1	a,1,b,1	b,1	-	a,4,b,1	a,1	b,1	b,3	b,3	a,2	a,2	a,5	a,8	a,2	a,3	b,1	a,2,b,2	a,1	a,14
Marker8000	LG10	183.639	Marker84579	169	aaxbb	a,16	b,20	b,8,a,3	b,2,a,3	a,4	b,2,a,3	b,2,a,4	b,30	a,4	a,8	a,7	b,17	b,5	a,3	b,2	b,5,a,8	b,1,a,2	a,10	a,6	a,3	a,1	b,3,a,8	b,4,a,2	b,7	b,1,a,2	b,3,a,4	b,2,a,9	b,4,a,1	a,7	b,7,a,1	b,3,a,1	-	b,15	b,8	a,5	b,2,a,3	a,4	a,4	b,3,a,3	b,1,a,2	b,5	b,1,a,3	a,9	a,9
Marker8001	LG10	184.206	Marker84579	184	aaxbb	a,16	b,20	b,8,a,3	b,2,a,3	a,4	b,2,a,3	b,2,a,4	b,30	a,4	a,8	a,7	b,17	b,5	a,3	b,2	b,5,a,8	b,1,a,2	a,10	a,6	a,3	a,1	b,3,a,8	b,4,a,2	b,7	b,1,a,2	b,3,a,4	b,2,a,9	b,4,a,1	a,7	b,7,a,1	b,3,a,1	-	b,15	b,8	a,5	b,2,a,3	a,4	a,4	b,3,a,3	b,1,a,2	b,5	b,1,a,3	a,9	a,9
Marker10423	LG10	185.198	Marker105049	73	aaxbb	a,46	b,34	a,3,b,2	a,4	a,8	a,8,b,10	a,4,b,2	a,12,b,11	a,7	a,14	a,2	b,11	b,4	a,4	-	b,2	a,1,b,2	a,14	a,16	-	a,1,b,1	a,2,b,2	a,6,b,1	b,1	a,3,b,8	a,2,b,2	a,6,b,5	a,1,b,1	a,4	b,2	b,2	b,1	b,8	b,2	a,1	a,8,b,5	a,8	a,6	a,2	a,12,b,4	b,7	a,3,b,7	a,2,b,1	a,21
Marker9800	LG10	185.217	Marker99194	163	aaxbb	a,35	b,35	b,3	a,4,b,4	a,5	a,5	b,1	b,19	a,1	a,4	a,9	b,15	b,4	a,1,b,2	b,5	b,4	a,1,b,6	a,14	a,6	a,6	b,3	a,1,b,4	a,4,b,2	b,3	a,3,b,3	a,1,b,2	a,1,b,1	a,1,b,2	a,7	a,5,b,3	a,3,b,3	-	b,5	b,1	a,1	a,1	a,6	-	b,6	a,2,b,1	b,2	a,3,b,3	-	a,14
Marker9799	LG10	185.534	Marker99194	88	aaxbb	a,36	b,35	b,3	a,4,b,4	a,4	a,5	b,1	b,17	a,1	a,4	a,9	b,15	b,4	a,1,b,2	b,5	b,4	a,1,b,6	a,14	a,6	a,6	b,3	a,1,b,3	a,4,b,2	b,2	a,3,b,3	a,1,b,3	a,1,b,1	a,1,b,2	a,7	a,5,b,3	a,3,b,2	-	b,5	b,1	a,1	a,1	a,5	-	b,5	a,2,b,1	b,2	a,3,b,3	-	a,15
Marker10877	LG10	186.487	Marker109264	40	aaxbb	a,36	b,32	-	a,2,b,1	a,3	a,9,b,5	b,1	a,17,b,13	a,1	a,7	a,1	b,14	b,8	b,2	b,5	b,2	a,4,b,1	a,18	a,10	a,4	a,1	a,1,b,6	a,3,b,1	b,2	b,1	a,2,b,2	a,1,b,1	a,2,b,5	a,1	a,3,b,1	a,1,b,2	-	b,8	b,3	a,1	a,2	a,14	-	a,1,b,4	a,1,b,1	b,3	a,6,b,3	a,7	a,21
Marker10878	LG10	186.487	Marker109264	51	aaxbb	a,36	b,32	-	a,2,b,1	a,3	a,9,b,5	b,1	a,17,b,13	a,1	a,7	a,1	b,14	b,8	b,2	b,5	b,2	a,4,b,1	a,18	a,10	a,4	a,1	a,1,b,6	a,3,b,1	b,2	b,1	a,2,b,2	a,1,b,1	a,2,b,5	a,1	a,3,b,1	a,1,b,2	-	b,8	b,3	a,1	a,2	a,14	-	a,1,b,4	a,1,b,1	b,3	a,6,b,3	a,7	a,21
Marker10879	LG10	187.002	Marker109264	79	aaxbb	a,36	b,32	-	a,2,b,1	a,3	a,9,b,5	b,1	a,17,b,13	a,1	a,7	a,1	b,14	b,8	b,2	b,5	b,2	a,4,b,1	a,18	a,10	a,4	a,1	a,1,b,6	a,3,b,1	b,2	b,1	a,2,b,2	a,1,b,1	a,2,b,5	a,1	a,3,b,1	a,1,b,2	-	b,8	b,3	a,1	a,2	a,14	-	a,1,b,4	a,1,b,1	b,3	a,6,b,3	a,7	a,21
Marker11670	LG10	188.435	Marker116911	123	aaxbb	a,50	b,33	b,1	b,1	a,6	a,3,b,3	b,2	a,6,b,11	a,2	a,6,b,1	-	b,14	b,2	b,4	b,2	a,2,b,1	-	a,9	-	a,1	-	b,4	a,3,b,4	b,2	b,2	a,2	b,2	a,2,b,1	a,5	a,1,b,1	-	-	b,3	a,3,b,4	a,1,b,1	b,2	a,3	-	b,7	a,1,b,1	b,1	a,5,b,1	a,4	a,16
Marker12228	LG10	188.811	Marker122484	60	aaxbb	a,48	b,43	a,1,b,2	a,1,b,6	a,4	a,6,b,3	a,1,b,1	a,6,b,9	a,4	a,2,b,3	a,2	b,7	b,3	b,1	b,2	b,1	b,1	a,6	a,4	a,3	a,2	b,2	a,2,b,2	b,3	a,2,b,1	a,1	a,3,b,4	a,1,b,5	a,4	-	b,2	b,3	b,4	b,3	a,1	-	a,6	a,5	a,2,b,2	a,4,b,4	b,4	a,3	a,3	a,12
Marker9541	LG10	189.847	Marker97392	176	aaxbb	a,20	b,30	a,2	a,2,b,1	a,6	a,2,b,1	-	a,20,b,7	a,1	a,3	a,5	b,11	-	b,2	-	b,1	a,1,b,1	a,16	a,3	a,6	a,3	b,2	a,6	-	b,1	-	b,3	b,2	a,4	a,3,b,5	a,3	b,4	b,4	b,1	a,4,b,1	a,1,b,1	a,8	a,2	b,4	a,3,b,1	b,4	a,3,b,1	a,3	a,13
Marker12411	LG10	190.302	Marker124477	80	aaxbb	a,18	b,34	a,1,b,4	a,5	a,10	a,5,b,4	a,1	a,4,b,4	a,3	b,4	a,1	b,14	b,3	a,1,b,1	b,6	a,3,b,1	a,2,b,1	a,4	a,3	a,2	a,4	b,2	a,5,b,5	b,4	a,4,b,4	a,3	-	a,3,b,2	a,7	a,4,b,2	a,1	b,1	-	b,7	a,6	b,5	a,5	a,3	-	a,1,b,4	b,3	a,2,b,3	a,4	a,8
Marker12412	LG10	190.302	Marker124477	140	aaxbb	a,18	b,33	a,1,b,4	a,6	a,10	a,5,b,5	a,1	a,4,b,4	a,3	b,4	a,1	b,14	b,3	a,1,b,1	b,6	a,3,b,1	a,2,b,1	a,4	a,3	a,2	a,4	b,2	a,6,b,5	b,4	a,4,b,4	a,3	-	a,3,b,2	a,7	a,4,b,2	a,1	b,1	-	b,7	a,6	b,5	a,5	a,3	-	a,1,b,4	b,3	a,2,b,4	a,4	a,8
Marker12492	LG10	191.156	Marker125122	18	aaxbb	a,42	b,38	a,2,b,2	a,5	a,12	a,9,b,3	a,3,b,1	a,7,b,9	a,4	a,2,b,2	a,2	b,12	b,2	a,2,b,1	b,1	a,1,b,6	b,3	a,22	a,4	a,7	a,1,b,1	a,3,b,1	-	b,2	a,1,b,2	a,4,b,3	a,1,b,4	a,5	a,8	a,3,b,1	a,1	b,2	b,5	b,8	a,1	a,2,b,2	a,9	a,7	a,3,b,2	a,2,b,1	b,1	b,1	a,5	a,12
Marker12493	LG10	191.156	Marker125122	140	aaxbb	a,43	b,39	a,2,b,2	a,5	a,12	a,9,b,3	a,3,b,1	a,7,b,8	a,4	a,2,b,2	a,2	b,13	b,2	a,2,b,1	b,1	a,1,b,6	b,3	a,22	a,4	a,7	a,1,b,1	a,3,b,1	-	b,2	a,1,b,2	a,4,b,3	a,1,b,4	a,5	a,8	a,3,b,1	a,1	b,2	b,5	b,8	a,1	a,2,b,2	a,9	a,7	a,3,b,2	a,2,b,1	b,1	b,1	a,5	a,12
Marker12116	LG10	191.251	Marker121199	147	aaxbb	a,28	b,30	b,2	b,4,a,1	a,4	b,3,a,4	b,1,a,2	b,5,a,4	a,6	a,3	a,7	b,10	b,2,a,1	a,1	-	b,4	b,4	a,10	a,1	a,3	b,2,a,9	b,1,a,1	b,1,a,2	b,4	a,1	b,4,a,7	b,1,a,1	b,3,a,4	a,2	a,4	b,2,a,1	b,5	b,1	b,1	a,6	b,1,a,3	-	-	a,3	b,6,a,3	b,1	b,2	a,3	a,13
Marker12115	LG10	191.973	Marker121199	22	aaxbb	a,30	b,28	b,2	b,4,a,1	a,4	b,3,a,3	b,1,a,2	b,5,a,4	a,6	a,3	a,7	b,10	b,2,a,1	-	-	b,5	b,3	a,10	a,1	a,2	b,2,a,9	b,1,a,1	b,1,a,2	b,4	a,1	b,4,a,7	b,1,a,1	b,3,a,4	a,1	a,4	b,2,a,1	b,6	b,1	b,1	a,6	b,1,a,3	a,1	-	b,1,a,2	b,6,a,3	b,1	b,2	a,3	a,14
Marker10735	LG10	195.218	Marker108022	29	aaxbb	a,27	b,33	b,3	b,5,a,2	a,7	b,2,a,2	b,4,a,3	b,27	a,3	a,6	a,4	b,17	b,2	b,5	b,1	b,2,a,4	b,1,a,3	a,5	a,7	a,2	b,3	b,2,a,1	b,4	b,3	b,4,a,1	b,5,a,2	a,2	b,1	a,4	b,4	b,2,a,2	b,2	b,6	b,3	b,1,a,1	b,1,a,3	a,1	b,1,a,3	b,2	b,3,a,1	b,7,a,1	b,6	a,5	a,14
Marker10736	LG10	195.218	Marker108022	150	aaxbb	a,28	b,32	b,3	b,5,a,2	a,7	b,2,a,2	b,4,a,3	b,28	a,3	a,5	a,4	b,18	b,2	b,6	b,2	b,2,a,3	b,1,a,3	a,5	a,7	a,2	b,3	b,2,a,1	b,4	b,3	b,4,a,1	b,5,a,2	a,2	b,1	a,4	b,4	b,2,a,2	b,2	b,6	b,3	b,1,a,1	b,1,a,3	a,1	b,1,a,3	b,2	b,3,a,1	b,7,a,1	b,6	a,5	a,15
Marker10737	LG10	195.218	Marker108022	174	aaxbb	a,28	b,32	b,3	b,5,a,2	a,7	b,2,a,2	b,4,a,3	b,28	a,3	a,5	a,4	b,18	b,2	b,6	b,2	b,2,a,3	b,1,a,3	a,5	a,7	a,2	b,3	b,2,a,1	b,4	b,3	b,4,a,1	b,5,a,2	a,2	b,1	a,4	b,4	b,2,a,2	b,2	b,6	b,3	b,1,a,1	b,1,a,3	a,1	b,1,a,3	b,2	b,3,a,1	b,7,a,1	b,6	a,5	a,15
Marker14149	LG10	195.852	Marker147512	38	aaxbb	a,36	b,33	-	b,1,a,1	a,4	b,6	a,6	b,22	a,4	-	-	b,10	b,3	b,5	b,3	b,1	b,1,a,3	a,20	a,3	a,1	-	b,1,a,4	b,4,a,3	b,3	b,1,a,3	b,1,a,4	a,2	b,3,a,5	a,2	b,1,a,1	b,5	-	b,4	b,1,a,2	-	b,1	a,4	-	b,1	b,1,a,3	a,4	b,2,a,2	a,5	a,23
Marker14150	LG10	195.852	Marker147512	132	aaxbb	a,36	b,35	-	b,1,a,1	a,4	b,6	a,6	b,23	a,4	-	-	b,10	b,3	b,5	b,3	b,1	b,1,a,3	a,20	a,3	a,1	-	b,1,a,4	b,4,a,3	b,3	b,1,a,3	b,1,a,4	a,2	b,3,a,5	a,3	b,1,a,1	b,5	-	b,4	b,2,a,2	-	b,1	a,4	-	b,1	b,1,a,3	a,4	b,2,a,2	a,5	a,23
Marker14151	LG10	195.852	Marker147512	134	aaxbb	a,36	b,35	-	b,1,a,1	a,4	b,6	a,6	b,23	a,4	-	-	b,10	b,3	b,5	b,3	b,1	b,1,a,3	a,20	a,3	a,1	-	b,1,a,4	b,4,a,3	b,3	b,1,a,3	b,1,a,4	a,2	b,2,a,5	a,3	b,1,a,1	b,5	-	b,4	b,2,a,2	-	b,1	a,4	-	b,1	b,1,a,3	a,4	b,2,a,2	a,5	a,23
Marker14152	LG10	195.852	Marker147512	164	aaxbb	a,36	b,35	-	b,1,a,1	a,4	b,6	a,6	b,23	a,4	-	-	b,10	b,3	b,5	b,3	b,1	b,1,a,3	a,20	a,3	a,1	-	b,1,a,4	b,4,a,3	b,3	b,1,a,3	b,1,a,4	a,2	b,3,a,5	a,3	b,1,a,1	b,5	-	b,4	b,2,a,2	-	b,1	a,4	-	b,1	b,1,a,3	a,4	b,2,a,2	a,5	a,23
Marker2797	LG11	0	Marker38425	86	aaxbb	a,110	b,103	b,27	a,4	a,1,b,8	b,13	a,12,b,4	a,23,b,21	b,11	a,4	a,17	a,35	a,11	a,2,b,4	a,8	a,6,b,6	a,2,b,3	a,27,b,16	a,12,b,5	a,8	b,5	a,1,b,12	a,7,b,2	a,15	a,5,b,5	a,7,b,11	a,5,b,1	b,14	b,12	a,6,b,9	a,6,b,1	b,9	b,7	a,6,b,4	a,12	a,7	a,9,b,5	a,11,b,4	a,7	a,18	a,6	a,2,b,6	a,1,b,2	b,37
Marker1138	LG11	0.151	Marker23830	55	aaxbb	a,103	b,71	b,32	a,15	a,2,b,7	b,9	a,6,b,4	a,18,b,25	b,12	a,22	a,20	a,31	a,9	a,3,b,2	a,23	a,6,b,8	a,8,b,5	a,23,b,13	a,15,b,3	a,15	b,11	b,10	a,5,b,5	a,12	a,5	a,12,b,9	a,12,b,10	b,19	b,38	a,9,b,10	a,10,b,4	b,22	b,20	a,2,b,7	a,26	a,13	a,5,b,5	a,6,b,2	a,7	a,16	a,21	a,9,b,6	b,17	b,43
Marker6775	LG11	0.778	Marker73754	190	aaxbb	a,41	b,29	b,3	a,2	a,6,b,7	b,8	a,3	a,6,b,10	b,1	a,6	a,8	a,16	a,3	a,5,b,2	a,6	b,3	a,6,b,5	a,6,b,6	a,3,b,2	a,7	b,4	b,2	a,2	a,1	a,3,b,1	a,1,b,3	a,1,b,3	a,1,b,7	b,3	b,1	b,1	b,3	b,5	a,1,b,1	a,2	a,9	b,2	a,1,b,2	a,7	a,4	a,6	a,2,b,1	b,2	b,11
Marker1391	LG11	8.627	Marker26589	39	aaxbb	a,124	b,94	b,59	a,10	b,9,a,17	b,13	b,10,a,14	a,44	b,25	a,34	a,30	a,44	a,23	b,7,a,14	a,24	b,10,a,14	b,8,a,17	b,36	b,19	a,22	b,36	b,10	b,10,a,4	a,26	b,2,a,3	b,16,a,14	b,13,a,13	b,33	b,33	b,12,a,6	b,15,a,16	b,18	b,18	b,11,a,24	b,18,a,12	b,14,a,16	b,16,a,16	b,9,a,8	b,11,a,7	b,22,a,14	b,18,a,14	b,16,a,12	b,30	b,43
Marker17126	LG11	11.547	Marker253494	197	aaxbb	a,32	b,22	b,1	a,3	b,1,a,1	b,5	a,2	a,10	b,1	a,5	-	b,3,a,3	a,2	b,1,a,1	b,2	b,2,a,1	-	b,6	b,5	a,1	-	b,1	a,1	a,4	b,1,a,1	b,4	b,6,a,3	b,1	b,2	b,1,a,3	b,2,a,1	b,3	b,1	-	-	-	b,4	b,4,a,1	b,2	b,1,a,1	a,3	b,2,a,6	-	b,16
Marker17647	LG11	13.091	Marker318179	176	aaxbb	a,89	b,161	b,25	a,10	b,14,a,8	b,31	b,8,a,4	a,43	b,33	a,14	a,27	b,26,a,17	a,25	b,20,a,9	b,22,a,6	b,21,a,8	b,27,a,4	b,63	b,31	a,21	b,44	b,24	b,21,a,14	a,19	b,10,a,6	b,17,a,9	b,11,a,1	b,36	b,42	b,7,a,3	b,16,a,12	b,36	b,27	b,12,a,5	b,17,a,9	b,13,a,10	a,20	a,24	b,14,a,13	b,25,a,10	b,9,a,14	b,17,a,14	b,32	b,60
Marker3158	LG11	13.29	Marker41654	198	aaxbb	a,65	b,47	b,14	a,23	a,9,b,4	b,14	a,11,b,14	a,17	b,11	a,25	a,22	a,13,b,10	a,20	a,6,b,5	a,15,b,9	a,21,b,12	a,6,b,12	b,32	b,26	a,16	b,37	b,8	a,3,b,5	a,29	a,15,b,6	a,13,b,17	a,13,b,9	b,17	b,20	a,14,b,23	a,19,b,23	b,13	b,28	a,13,b,15	a,10,b,12	a,8,b,12	a,34	a,29	a,15,b,23	a,16,b,14	a,15,b,16	a,9,b,17	b,27	b,22
Marker5904	LG11	14.708	Marker66773	144	aaxbb	a,18	b,19	b,7	a,1	a,4,b,3	b,1	b,4	a,18	b,7	a,18	a,5	a,3,b,2	-	a,2,b,4	b,7	a,2,b,1	a,2,b,4	b,9	b,5	a,9	b,8	b,4	b,3	a,4	b,3	a,5,b,1	b,3	b,4	b,10	a,10,b,6	a,1,b,3	-	b,3	b,5	a,1,b,7	a,4,b,3	a,1	a,1	a,1,b,5	a,5,b,6	a,4	a,11,b,3	b,6	b,15
Marker6336	LG11	16.029	Marker69824	183	aaxbb	a,12	b,19	b,13	b,1,a,2	b,1,a,6	b,3	b,14,a,4	a,14	b,6	a,12	a,8	b,3,a,4	a,7	b,9	b,1,a,3	b,5,a,4	b,1,a,2	b,18	b,9	a,4	b,12	b,9	b,2,a,1	a,6	b,4,a,2	b,7,a,4	b,3,a,6	b,13	b,9	b,2,a,3	b,3,a,2	b,4	b,3	b,1,a,11	b,6,a,2	b,7,a,4	a,7	a,10	b,4,a,3	b,8,a,6	a,7	b,4,a,3	b,8	b,6,a,3
Marker6626	LG11	18.441	Marker72176	148	aaxbb	a,29	b,19	b,5	a,10	a,9	b,8	a,1,b,1	a,13	b,5	a,7	a,5	a,6,b,2	a,4	b,5	a,2,b,5	a,1,b,2	a,4	b,10	b,7	a,3	b,10	b,2	b,2	a,4	-	b,3	a,1,b,3	b,3	a,1,b,4	a,3,b,5	a,2,b,1	b,5	b,3	a,2,b,2	a,5,b,4	a,5,b,6	a,5	a,2	a,2,b,2	a,3,b,4	a,4	a,3,b,2	a,2,b,2	a,7,b,9
Marker10242	LG11	18.501	Marker103494	172	aaxbb	a,17	b,30	-	a,5	a,1	b,3	a,1,b,2	a,7	-	a,5	-	a,3,b,7	a,2	a,2,b,2	a,1	a,8,b,8	a,3,b,2	b,7	b,2	-	b,3	b,3	a,1,b,4	-	a,5,b,2	a,5,b,1	a,7	b,5	b,6	a,3,b,2	b,5	a,1,b,3	-	b,1	b,2	a,2,b,2	a,1	a,1	a,1,b,6	a,2,b,3	a,1,b,4	-	a,1,b,1	b,4
Marker9136	LG11	18.604	Marker93882	37	aaxbb	a,24	b,25	b,3	a,7	a,10	b,14	a,3,b,4	a,19,b,2	b,3	a,9	a,3,b,1	a,8,b,9	a,4	a,7,b,2	a,2,b,2	a,6,b,2	a,3,b,5	b,21	b,6	a,14	b,3	b,11	a,4,b,4	a,14	a,3,b,2	a,2,b,4	b,5	b,9	b,12	b,3	b,1	b,5	b,11	b,1	b,1	a,4	a,3	a,2	-	a,2,b,1	a,4,b,5	a,11,b,4	a,6,b,3	a,14,b,9
Marker8290	LG11	19.053	Marker87266	39	aaxbb	a,44	b,36	b,7	a,7	a,5	b,5	b,1	a,19	b,2	a,13	a,2	a,1,b,1	a,1	a,1,b,3	a,2,b,1	a,4,b,2	a,2,b,2	b,11	b,3	a,5	b,5	b,2	a,3,b,3	a,7	a,4,b,3	a,1,b,7	a,2,b,4	b,7	b,6	a,5	a,1	b,3	b,4	a,1,b,2	a,1,b,4	a,4	a,3	a,5	a,2	a,2,b,1	a,6	a,2,b,4	a,2	a,10,b,5
Marker2321	LG11	19.263	Marker34502	50	aaxbb	a,68	b,65	b,15	a,6	a,5,b,5	b,12	a,4,b,13	a,48	b,18	a,22	a,19	a,16,b,8	a,22,b,2	a,8,b,3	a,6,b,7	a,7,b,12	a,10,b,2	b,28	b,11	a,16	b,12	b,14	a,13,b,5	a,11	a,9,b,10	a,6,b,7	a,3,b,5	b,6	b,12	a,9,b,3	a,7,b,4	a,2,b,11	b,11	a,8,b,5	a,5,b,13	a,5,b,5	a,13	a,11	a,13,b,6	a,8,b,6	a,10,b,2	a,13,b,9	a,4,b,11	a,16,b,13
Marker7932	LG11	19.465	Marker84121	200	aaxbb	a,34	b,42	b,3	a,3	a,1,b,9	b,8	a,2,b,5	a,36	b,4	a,9	a,6	a,12,b,17	-	a,7	a,7,b,8	b,2	a,2,b,3	b,20	b,10	a,6	b,3	b,9	a,5,b,1	a,12	a,2,b,4	a,1,b,3	a,3,b,7	b,6	b,8	a,3,b,2	b,3	b,4	b,8	a,2	a,1,b,5	a,1,b,2	a,5	a,2	a,1	a,4,b,3	a,3,b,5	a,6,b,2	a,1,b,3	a,2,b,11
Marker14389	LG11	20.863	Marker150867	58	aaxbb	a,35	b,20	b,4	a,7	a,1	b,9	b,2	a,15	b,2	a,6	a,8	a,7,b,4	a,3	a,4,b,2	b,1	a,2,b,7	b,1	b,13	b,4	a,10	b,8	b,3	a,1	a,7	a,5,b,2	a,3,b,2	a,1,b,1	b,3	b,8	b,3	a,2,b,3	b,1	b,7	a,1,b,4	b,3	a,5,b,2	a,2	a,7	a,3,b,4	a,2,b,3	a,7,b,2	a,3,b,2	a,2,b,2	a,4,b,6
Marker1074	LG11	21.033	Marker23031	119	aaxbb	a,62	b,42	b,7	a,6	a,8	b,1	a,1,b,4	a,16	b,1	a,11	a,11	a,9,b,3	a,5	a,5,b,7	a,4,b,1	a,5,b,2	a,4,b,1	b,17	a,1,b,6	a,6	b,2	b,4	a,3,b,7	a,8	a,7,b,3	b,2	a,5	b,11	b,16	a,3,b,2	a,1,b,1	b,5	b,3	a,9,b,7	a,2,b,6	a,6,b,3	a,14	a,5	a,6,b,3	a,7,b,1	a,1,b,2	a,2,b,6	a,4,b,2	a,7,b,15
Marker1073	LG11	21.462	Marker23031	71	aaxbb	a,60	b,41	b,7	a,6	a,7	b,1	a,1,b,4	a,16	b,1	a,11	a,11	a,9,b,3	a,5	a,4,b,7	a,4,b,1	a,5,b,2	a,6,b,1	b,16	a,1,b,5	a,6	b,2	b,4	a,3,b,7	a,10	a,6,b,4	b,3	a,4,b,1	b,11	b,16	a,3,b,2	a,1,b,1	b,5	b,3	a,9,b,7	a,2,b,6	a,6,b,1	a,14	a,5	a,6,b,3	a,7,b,1	a,1,b,2	a,2,b,7	a,4,b,2	a,7,b,15
Marker201	LG11	22.045	Marker14677	144	aaxbb	a,33	b,19	b,18	a,21	a,23	b,37	a,8,b,7	a,67	b,26	a,38	a,37	a,37,b,21	a,35	a,13,b,18	a,16,b,16	a,15,b,30	a,18,b,18	b,58	b,37	a,37	b,23	b,29	a,20,b,23	a,19	a,17,b,12	a,23,b,21	a,15,b,21	b,28	b,26	a,15,b,12	a,10,b,17	b,34	b,33	a,12,b,22	a,30,b,25	a,11,b,16	a,42	a,38	a,11,b,19	a,19,b,16	a,15,b,12	a,12,b,10	a,14,b,17	a,30,b,17
Marker2330	LG11	22.045	Marker34576	94	aaxbb	a,54	b,60	b,25	a,17	a,21	b,10	a,7,b,5	a,17,b,2	b,5	a,24	a,20	a,4,b,5	a,7	a,8,b,9	a,12,b,4	a,10,b,6	a,5,b,7	b,11	b,8	a,6	b,25	b,5	a,3,b,3	a,22	a,2,b,9	a,9,b,7	a,7,b,6	b,11	b,19	a,8,b,23	a,11,b,11	b,17	b,17	a,15,b,8	a,10,b,13	a,6,b,7	a,23	a,20	a,14,b,20	a,12,b,23	a,14,b,19	a,8,b,11	a,7,b,15	a,10,b,16
Marker2331	LG11	22.045	Marker34576	96	aaxbb	a,54	b,60	b,25	a,17	a,21	b,10	a,7,b,5	a,17,b,2	b,5	a,24	a,20	a,4,b,5	a,7	a,8,b,9	a,12,b,4	a,10,b,6	a,5,b,7	b,11	b,8	a,6	b,25	b,5	a,3,b,3	a,22	a,2,b,9	a,9,b,6	a,7,b,6	b,11	b,19	a,8,b,23	a,11,b,11	b,17	b,17	a,16,b,8	a,10,b,13	a,6,b,7	a,23	a,20	a,14,b,20	a,12,b,23	a,14,b,19	a,8,b,11	a,7,b,15	a,10,b,16
Marker6365	LG11	23.045	Marker70006	85	aaxbb	a,33	b,51	b,6	a,1	a,11	b,8	a,2,b,1	a,46	b,5	a,10	a,5	a,19,b,6	a,7	a,2,b,3	b,6	a,2,b,4	a,3,b,2	b,21	b,4	a,2	b,3	b,4	a,1,b,5	a,6	a,1,b,1	a,3,b,3	a,2	a,3	b,3	a,9	a,1,b,2	-	b,5	a,5,b,1	a,2	a,4,b,2	a,2	a,5	a,11,b,4	a,2,b,2	b,1	a,1,b,6	b,2	a,14,b,14
Marker6366	LG11	23.045	Marker70006	93	aaxbb	a,33	b,51	b,6	a,1	a,11	b,8	a,2,b,1	a,46	b,5	a,10	a,5	a,19,b,6	a,7	a,2,b,3	b,6	a,2,b,4	a,3,b,2	b,21	b,4	a,2	b,3	b,4	a,1,b,5	a,6	a,1,b,1	a,3,b,3	a,2	a,3	b,3	a,9	a,1,b,2	-	b,5	a,5,b,1	a,2	a,4,b,2	a,2	a,5	a,11,b,4	a,2,b,2	b,1	a,1,b,6	b,2	a,14,b,14
Marker6022	LG11	23.606	Marker67606	33	aaxbb	a,36	b,31	b,4	a,2	a,9	b,2	b,3	a,32	b,12	a,7	a,3	a,7,b,5	a,7	a,5,b,3	a,1,b,1	a,2,b,5	a,3,b,2	b,20	b,4	a,8	b,2	a,3,b,5	a,1,b,1	a,8	a,1,b,1	a,6,b,3	a,1,b,1	a,8,b,3	b,14	a,1	a,1,b,3	b,2	b,9	a,4,b,3	a,4,b,10	a,4,b,2	a,4	a,6	a,1,b,3	a,2,b,2	a,2,b,2	a,2,b,4	a,2,b,2	a,7,b,10
Marker6023	LG11	23.606	Marker67606	177	aaxbb	a,36	b,31	b,4	a,2	a,10	b,2	b,3	a,32	b,12	a,7	a,3	a,7,b,5	a,7	a,5,b,3	a,1,b,1	a,2,b,5	a,3,b,2	b,21	b,4	a,9	b,2	a,3,b,5	a,1,b,1	a,8	a,1,b,1	a,6,b,3	a,1,b,1	a,7,b,3	b,14	a,1	a,1,b,3	b,2	b,9	a,4,b,3	a,4,b,10	a,4,b,2	a,4	a,6	a,1,b,3	a,2,b,2	a,2,b,2	a,2,b,4	a,2,b,2	a,7,b,10
Marker6024	LG11	23.606	Marker67606	198	aaxbb	a,36	b,31	b,4	a,2	a,10	b,2	b,3	a,32	b,12	a,7	a,3	a,7,b,5	a,7	a,5,b,3	a,1,b,1	a,2,b,5	a,3,b,2	b,21	b,4	a,9	b,2	a,3,b,5	a,1,b,1	a,8	a,1,b,1	a,6,b,3	a,1,b,1	a,7,b,3	b,14	a,1	a,1,b,3	b,2	b,9	a,4,b,3	a,4,b,10	a,4,b,2	a,4	a,6	a,1,b,3	a,2,b,2	a,2,b,2	a,2,b,4	a,2,b,2	a,7,b,10
Marker2705	LG11	23.909	Marker37653	52	aaxbb	a,20	b,26	b,1	a,2	a,5	b,5	a,2,b,3	a,12	b,2	a,9	a,2	a,6,b,1	a,2	a,4,b,5	b,2	a,1	a,2,b,1	b,6	b,2	a,2	b,4	a,2,b,3	a,7,b,1	a,1	a,1	a,2,b,1	a,8,b,3	a,5,b,1	b,7	a,2,b,1	-	b,1	b,2	a,2	a,2,b,3	a,7,b,6	a,2	a,3	a,4,b,2	a,2,b,1	b,1	a,1,b,3	a,7,b,2	a,3,b,1
Marker1855	LG11	24	Marker30312	186	aaxbb	a,53	b,91	b,5	a,7	a,13	b,8	a,5,b,3	a,21	b,12	a,13	a,12	a,10,b,9	a,5	a,8,b,3	a,13,b,10	a,9,b,11	a,13,b,3	b,40	b,9	a,15	b,11	a,8,b,7	a,16,b,10	a,7	a,11,b,6	a,8,b,12	a,7,b,9	a,5,b,8	b,15	a,7,b,5	a,6,b,8	b,17	b,13	a,9,b,7	a,9,b,9	a,7,b,14	a,17	a,11	a,9,b,14	a,13,b,15	a,2,b,5	a,3,b,11	a,5,b,3	a,15,b,8
Marker3116	LG11	24.171	Marker41323	141	aaxbb	a,74	b,82	b,6	a,5	a,14	b,8	a,1,b,1	a,12	b,8	a,10	a,9	a,2,b,7	a,4	a,3,b,2	a,3,b,5	a,2,b,7	a,3,b,5	b,16	b,9	a,1	b,5	a,1,b,1	a,9,b,5	a,8	a,4,b,4	a,5,b,6	a,1,b,7	a,4,b,7	b,2	a,1,b,2	a,3,b,5	b,8	b,9	a,2,b,1	a,5,b,1	a,3,b,1	a,5,b,2	a,11	a,8,b,3	a,4,b,5	a,2,b,9	a,4,b,1	a,4,b,3	a,3,b,12
Marker4885	LG11	26.657	Marker57923	200	aaxbb	a,82	b,93	b,14	a,13	a,6	b,12	a,8,b,9	a,50	a,1	a,13,b,12	a,9	a,17,b,4	a,14	a,6,b,8	a,5,b,3	a,6,b,12	a,5,b,4	b,27	b,7	a,7,b,3	b,9	a,8,b,8	a,12,b,9	a,16	a,7,b,5	a,5,b,7	a,5,b,3	a,6,b,6	b,3	a,4,b,5	a,6,b,2	b,8	a,9,b,6	a,4,b,3	a,2,b,1	a,3,b,8	a,14	a,8	a,5,b,3	a,14,b,4	a,3,b,3	a,4,b,7	a,5,b,4	a,12,b,16
Marker6539	LG11	27.402	Marker71350	175	aaxbb	a,32	b,27	b,7	a,4	a,3	b,3	a,4	a,10	b,1	-	a,7	a,4,b,2	a,2	a,2,b,1	a,4,b,4	a,1,b,2	a,4	b,11	b,4	a,2	b,3	-	a,1,b,2	a,2	a,2,b,1	a,2,b,4	a,2,b,4	b,2	b,5	b,5	b,3	b,4	a,3,b,2	a,3	a,3,b,1	b,2	a,2	-	a,2	a,1,b,2	-	b,4	b,4	a,6,b,4
Marker5570	LG11	28.245	Marker63810	89	aaxbb	a,29	b,39	b,3	a,4	a,6	b,5	a,1,b,5	a,8	b,5	b,3	a,7	a,4,b,1	a,3	b,4	a,2	a,1,b,1	a,4,b,2	b,9	b,6	a,5	b,5	a,4,b,1	a,5,b,11	a,4	a,3,b,6	a,6,b,2	a,1,b,3	a,3,b,1	b,8	a,6,b,5	a,3,b,4	b,1	a,1,b,7	a,3,b,1	a,2,b,3	a,5	a,10	a,4	a,4,b,3	a,1,b,4	a,1,b,3	b,2	b,3	a,5,b,7
Marker5571	LG11	28.245	Marker63810	175	aaxbb	a,29	b,40	b,3	a,4	a,6	b,5	a,1,b,5	a,8	b,5	b,3	a,7	a,4,b,1	a,3	b,4	a,2	a,1,b,1	a,4,b,2	b,9	a,1,b,6	a,4	b,5	a,4,b,1	a,5,b,11	a,4	a,3,b,5	a,6,b,2	a,1,b,3	a,3,b,1	b,8	a,6,b,5	a,3,b,4	b,1	a,1,b,7	a,3,b,1	a,2,b,3	a,5	a,10	a,4	a,4,b,3	a,1,b,4	a,1,b,3	b,1	b,3	a,5,b,7
Marker254	LG11	30.212	Marker15181	60	aaxbb	a,154	b,162	b,36	a,36	a,31	b,20	a,21,b,20	a,60	b,36	a,27,b,9	a,40	a,48,b,29	a,31	a,13,b,6	a,17,b,29	a,27,b,26	a,32,b,29	b,56	b,36	a,36	b,51	a,23,b,21	a,14,b,14	a,37	a,14,b,21	a,12,b,20	a,15,b,10	a,19,b,28	b,42	a,26,b,20	a,21,b,18	b,35	a,22,b,23	a,27,b,17	a,25,b,23	a,19,b,18	a,71	a,27	a,12,b,24	a,14,b,20	a,13,b,15	a,15,b,10	a,11,b,13	a,13,b,25
Marker2652	LG11	30.212	Marker37240	70	aaxbb	a,65	b,77	b,9	a,14	a,14	b,12	a,5,b,8	a,49	b,6	a,11,b,8	a,15	a,11,b,16	a,16	a,11,b,6	a,6,b,7	a,9,b,8	a,13,b,4	b,30	b,11	a,6	b,6	a,8,b,9	a,20,b,17	a,4	a,7,b,9	a,13,b,10	a,5,b,7	a,10,b,7	b,13	a,9,b,2	a,8,b,4	b,14	a,11,b,12	a,8,b,12	a,3,b,5	a,10,b,3	a,20	a,14,b,2	a,9,b,3	a,9,b,12	a,7,b,8	a,13	a,8,b,8	a,16,b,13
Marker4782	LG11	30.212	Marker57141	147	aaxbb	a,39	b,42	b,5	a,12	a,15	b,9	a,2,b,1	a,44	b,6	a,14,b,10	a,10	a,10,b,20	a,5	a,3,b,3	a,9,b,2	a,2,b,2	a,3,b,4	b,38	b,6	a,17	b,27	a,4,b,6	a,11,b,3	a,8	a,4,b,7	a,2,b,7	a,4,b,3	a,3,b,3	b,9	a,4,b,6	a,2,b,5	b,5	a,9,b,1	a,3,b,4	a,2,b,10	a,4,b,2	a,7	a,6	a,7,b,7	a,5,b,9	a,1,b,6	a,5,b,12	a,5,b,4	a,14,b,23
Marker1371	LG11	30.844	Marker26338	79	aaxbb	a,118	b,113	b,30	a,17	a,16	b,15	a,8,b,2	a,38	b,20	a,3,b,9	a,17	a,14,b,14	a,8	a,9,b,11	a,4,b,4	a,9,b,4	a,5,b,6	b,37	b,17	a,15	b,11	a,6,b,9	a,10,b,12	a,20	a,11,b,8	a,5,b,8	a,14,b,2	a,15,b,5	b,22	a,10,b,4	a,4,b,7	b,16	a,7,b,8	a,5,b,19	a,6,b,7	a,8,b,3	a,23	a,16	a,17,b,13	a,4,b,10	a,10,b,3	a,9,b,3	a,11,b,2	a,19,b,13
Marker11377	LG11	31.67	Marker113731	166	aaxbb	a,24	b,16	b,9	a,8	a,1	b,1	b,3	a,3	-	a,5,b,1	a,5	a,3,b,4	a,3	a,2,b,1	a,2,b,1	a,4,b,1	b,1	b,3	-	a,3	b,4	-	a,1,b,1	a,1	-	b,3	a,1,b,1	b,1	b,6	a,2,b,4	a,4,b,4	b,4	a,2,b,1	a,2	a,4,b,4	b,1	a,1	a,1	a,4,b,3	a,3,b,3	a,4,b,2	a,4,b,5	a,3,b,1	a,3,b,1
Marker6692	LG11	35.963	Marker72827	195	aaxbb	a,26	b,27	b,13	a,4	a,9	b,9	b,3	a,13	b,3	a,2	a,9	a,7,b,3	a,5	a,1,b,8	a,1,b,2	a,2,b,3	b,3	b,6	-	a,1	b,3	-	a,3,b,3	a,7	a,1,b,1	a,4	a,4,b,2	a,5,b,4	b,10	a,3,b,5	a,15	a,4,b,1	a,2,b,10	a,2,b,3	a,5,b,3	b,3	a,10	a,3	a,6,b,6	a,3,b,2	a,2,b,5	b,14	a,5,b,2	a,8,b,5
Marker817	LG11	36.346	Marker20634	60	aaxbb	a,163	b,129	b,15	a,23	a,12	b,18	b,14	a,36	b,23	a,12,b,13	a,29	a,4,b,20	a,15	a,15,b,7	a,18,b,11	a,14,b,7	a,12,b,18	b,34	b,13	a,13	b,19	a,6,b,16	a,9,b,15	a,23	a,15,b,9	a,21	a,10,b,12	a,15,b,14	b,24	a,6,b,9	a,20	a,10,b,10	a,14,b,12	a,13,b,13	a,8,b,8	a,9,b,13	a,27	a,23	a,13,b,15	a,14,b,13	a,6,b,6	b,20	a,17,b,11	a,17,b,22
Marker1704	LG11	36.772	Marker29258	179	aaxbb	a,17	b,21	b,30	a,7	a,13	b,18	b,19	a,39	b,18	b,6,a,8	a,20	b,16,a,10	a,16	b,8,a,6	b,10,a,10	b,10,a,10	b,11,a,3	b,45	b,15	a,17	b,15	b,10,a,11	b,9,a,6	a,10	b,4,a,9	a,7	b,7,a,3	b,6,a,7	b,22	b,8,a,2	a,17	b,3,a,7	b,12,a,5	b,8,a,1	b,10,a,4	b,7,a,5	a,9	a,11	b,6,a,11	b,8,a,3	b,3,a,1	b,10	b,7,a,5	b,35,a,24
Marker3071	LG11	37.616	Marker40940	149	aaxbb	a,57	b,56	b,8	a,6	a,8	b,7	a,3,b,5	a,46	b,4	a,7,b,15	a,5	a,11,b,22	a,10	a,4,b,4	a,3,b,2	a,2,b,6	a,5,b,6	b,35	b,9	a,3	b,7	a,7,b,8	a,11,b,2	a,11	a,4,b,6	a,8	a,9,b,9	a,8,b,5	b,10	b,2	a,7	a,3	a,12,b,4	a,2,b,4	a,6,b,6	a,2,b,2	a,9	a,8	a,2,b,4	a,7,b,7	a,8,b,3	b,15	a,5,b,7	a,19,b,15
Marker3072	LG11	37.616	Marker40940	176	aaxbb	a,57	b,56	b,8	a,6	a,8	b,7	a,3,b,5	a,46	b,4	a,7,b,15	a,5	a,11,b,22	a,10	a,4,b,4	a,3,b,2	a,2,b,6	a,5,b,6	b,35	b,9	a,3	b,7	a,7,b,8	a,11,b,2	a,11	a,4,b,6	a,8	a,9,b,9	a,8,b,5	b,10	b,2	a,7	a,3	a,12,b,4	a,2,b,4	a,6,b,6	a,2,b,2	a,9	a,8	a,2,b,4	a,7,b,7	a,8,b,3	b,15	a,5,b,7	a,19,b,15
Marker3073	LG11	37.616	Marker40940	185	aaxbb	a,57	b,56	b,8	a,6	a,8	b,7	a,4,b,4	a,46	b,4	a,6,b,15	a,5	a,11,b,22	a,10	a,4,b,4	a,3,b,2	a,2,b,6	a,5,b,6	b,35	b,9	a,3	b,7	a,7,b,8	a,11,b,2	a,11	a,4,b,6	a,8	a,9,b,9	a,8,b,5	b,10	b,2	a,7	a,3	a,12,b,4	a,2,b,4	a,6,b,6	a,2,b,2	a,9	a,8	a,2,b,4	a,7,b,7	a,8,b,3	b,15	a,4,b,7	a,19,b,15
Marker487	LG11	38.547	Marker17671	90	aaxbb	a,105	b,98	b,16	a,14	a,16	b,16	a,3,b,9	a,34	b,16	a,13,b,4	a,17	a,10,b,21	a,13	a,13,b,4	a,12,b,7	a,8,b,11	a,7,b,8	b,22	b,5	a,26	b,12	a,10,b,4	a,7,b,5	a,23	a,10,b,13	a,17	a,4,b,6	a,8,b,10	b,13	b,11	a,21	a,3,b,4	a,8,b,5	a,14,b,9	a,4,b,7	a,6,b,5	a,18	a,11	a,9,b,8	a,12,b,9	a,3,b,9	b,16	a,8,b,7	a,10,b,7
Marker488	LG11	38.547	Marker17671	182	aaxbb	a,108	b,98	b,16	a,15	a,16	b,16	a,3,b,9	a,34	b,16	a,13,b,4	a,17	a,10,b,21	a,13	a,13,b,4	a,12,b,7	a,8,b,11	a,8,b,8	b,23	b,6	a,27	b,12	a,11,b,4	a,6,b,5	a,23	a,10,b,13	a,18	a,4,b,7	a,8,b,11	b,13	b,11	a,21	a,3,b,4	a,8,b,5	a,14,b,9	a,4,b,8	a,6,b,5	a,20	a,11	a,9,b,8	a,11,b,9	a,3,b,9	b,16	a,8,b,7	a,11,b,7
Marker489	LG11	38.547	Marker17671	201	aaxbb	a,108	b,98	b,16	a,15	a,16	b,16	a,3,b,9	a,34	b,16	a,13,b,4	a,17	a,10,b,21	a,13	a,13,b,4	a,12,b,7	a,8,b,11	a,8,b,8	b,23	b,6	a,27	b,12	a,11,b,4	a,7,b,5	a,23	a,10,b,13	a,18	a,4,b,7	a,8,b,11	b,13	b,11	a,21	a,3,b,4	a,8,b,5	a,14,b,9	a,4,b,8	a,6,b,5	a,20	a,11	a,9,b,8	a,11,b,9	a,3,b,9	b,16	a,8,b,7	a,11,b,7
Marker8252	LG11	38.995	Marker86848	124	aaxbb	a,40	b,44	b,7	a,5	a,9	b,4	a,2	a,40	b,4	a,5,b,1	a,2	a,27,b,17	a,2	a,5,b,6	a,3,b,4	a,6,b,4	a,2,b,5	b,27	b,15	a,6	b,3	a,4,b,4	a,2,b,2	a,5	a,6,b,3	a,9	a,10,b,6	a,2,b,4	b,5	a,3,b,1	a,6	b,2	a,3,b,4	a,7,b,2	a,5,b,1	a,2,b,3	a,9	a,6	a,4,b,6	a,4,b,2	a,6,b,2	b,14	a,2	a,19,b,15
Marker18489	LG11	39.327	Marker2002486	81	aaxbb	a,88	b,85	b,11	a,11	a,10	b,10	a,3,b,10	a,19	b,21	a,8,b,4	a,15	a,22,b,17	a,9	a,5,b,6	a,4,b,6	a,5,b,4	a,7,b,9	b,35	b,9	a,20	b,16	a,13,b,8	a,5,b,12	a,8	a,5,b,5	a,19	a,5,b,4	a,6,b,5	b,9	a,13,b,9	a,13	a,2,b,5	a,3,b,3	a,1,b,4	a,14,b,2	a,5,b,3	a,7	a,15	a,7,b,7	a,1,b,5	a,3,b,7	b,12	a,6,b,11	a,8,b,23
Marker374	LG11	39.432	Marker16622	121	aaxbb	a,112	b,57	b,8	a,18	a,13,b,2	b,10	a,9,b,18	a,43	b,15	a,9,b,5	a,26	a,19,b,29	a,17	a,2,b,4	a,12,b,12	a,18,b,14	a,12,b,9	b,38	b,20	a,16	b,18	a,5,b,11	a,12,b,6	a,18	a,8,b,7	a,38	a,8,b,6	a,8,b,14	b,40	a,6,b,12	a,27	a,8,b,9	a,9,b,6	a,8,b,6	a,11,b,9	a,3,b,4	a,20	a,35	a,17,b,16	a,12,b,17	a,13,b,7	b,13	a,13,b,19	a,25,b,21
Marker424	LG11	39.432	Marker17143	64	aaxbb	a,15	b,26	b,14	a,16	a,9	b,16	a,6,b,12	a,53	b,14	a,6,b,6	a,8	a,9,b,20	a,17	a,12,b,7	a,7,b,10	a,9,b,7	a,5,b,6	b,50	b,15	a,14	b,11	a,13,b,14	a,4,b,4	a,14	a,3,b,3	a,12,b,1	a,6,b,16	a,1,b,3	b,19	a,8,b,10	a,12	a,3,b,6	a,5,b,5	a,7,b,3	a,15,b,5	a,6,b,9	a,20	a,13	a,6,b,7	a,9,b,4	a,6,b,6	b,12	a,9,b,12	a,24,b,25
Marker2400	LG11	39.505	Marker35171	163	aaxbb	a,65	b,77	b,8	a,3	a,15	b,5	a,2,b,2	a,25	b,14	a,5,b,6	a,9	a,10,b,21	a,2	a,1,b,5	b,7	a,12,b,3	a,3,b,2	b,18	b,13	a,9	b,5	a,12,b,7	a,5,b,3	a,4	a,6,b,9	a,5	a,2,b,5	a,6,b,6	b,13	a,8,b,2	a,12	a,8,b,4	a,6,b,2	b,13	a,9,b,6	a,1,b,1	a,8	a,9	a,4,b,2	a,6,b,3	a,5,b,6	b,13	a,6,b,6	a,18,b,8
Marker1245	LG11	39.549	Marker24902	119	aaxbb	a,64	b,66	a,2,b,5	a,4	a,5	b,9	a,6,b,8	a,31	b,6	a,7,b,8	a,13	a,9,b,7	a,4	b,5	a,5,b,4	a,2,b,3	a,5,b,8	b,16	b,7	a,11	b,8	a,8,b,3	a,9,b,3	a,14	a,12	a,11	a,8,b,8	a,3,b,5	b,16	a,4,b,3	a,17	a,2,b,5	a,2,b,5	b,13	a,8,b,10	a,5,b,5	a,2	a,11	a,3,b,7	a,7,b,2	a,7,b,5	b,12	a,3,b,3	a,9,b,14
Marker3722	LG11	40.194	Marker47316	119	aaxbb	a,12	b,16	b,2	-	a,1	b,3	b,1	a,11	b,5	a,1	a,3	b,7	a,8	-	b,2,a,4	b,1,a,2	b,2	b,6	b,4	-	b,5	-	b,1,a,2	a,5	a,4	a,5	b,2	b,3,a,7	b,5	b,1,a,3	a,3	b,1,a,2	b,1,a,1	b,6	b,1,a,1	b,5,a,4	a,4	a,1	a,1	b,3,a,4	b,2,a,1	b,9	b,1,a,1	b,9,a,2
Marker3721	LG11	40.589	Marker47316	82	aaxbb	a,10	b,16	b,2	a,1	a,2	b,3	b,1	a,9	b,3,a,2	a,1	a,2	b,7	a,5	-	b,2,a,1	b,1,a,2	b,2	b,6	b,5	-	b,5	-	b,1,a,1	a,3	a,4	a,2	-	b,3,a,6	b,6	b,1,a,2	a,3	b,1,a,2	b,1,a,1	b,6	b,1,a,1	b,5,a,4	a,3	-	a,1	b,3,a,3	-	b,9	-	b,9,a,1
Marker11979	LG11	41.054	Marker119709	9	aaxbb	a,18	b,20	b,2	a,6	a,10	b,7	a,2,b,5	a,30	b,5	a,2,b,1	a,6	a,9,b,7	a,1	a,1,b,4	b,2	a,4,b,3	a,5,b,6	b,18	b,5	a,3	b,3	a,6,b,8	a,4,b,1	a,5	a,1	a,4	a,4,b,4	b,4	b,6	a,2,b,1	-	b,1	a,4,b,1	b,6	a,5,b,1	a,1,b,3	a,6	a,1	a,3,b,6	a,1,b,5	a,3	b,5	a,5,b,2	a,5,b,10
Marker11980	LG11	41.39	Marker119709	163	aaxbb	a,19	b,20	b,2	a,7	a,10	b,6	a,2,b,7	a,29	b,5	a,2,b,1	a,6	a,9,b,7	a,1	a,1,b,4	b,2	a,4,b,3	a,5,b,6	b,19	b,5	a,3	b,3	a,6,b,8	a,4,b,1	a,5	a,1	a,4	a,4,b,4	b,4	b,6	a,2,b,1	-	b,1	a,4,b,1	b,6	a,5,b,1	a,1,b,3	a,6	a,1	a,3,b,6	a,1,b,5	a,3	b,4	a,5,b,2	a,5,b,9
Marker812	LG11	42.158	Marker20553	185	aaxbb	a,58	b,64	b,6	a,9	a,8	b,8	a,2,b,4	a,16	b,5	a,8,b,4	a,11	a,3,b,10	a,11	a,7,b,5	a,2,b,9	a,2,b,1	a,4,b,4	b,6	b,5	a,5	b,9	a,1,b,1	a,5,b,1	a,4	b,5	a,4	a,4,b,1	a,2,b,2	b,6	a,1,b,6	a,3	b,2	a,8,b,7	b,12	a,3,b,1	b,7	a,11	a,7	a,2,b,3	a,7,b,5	a,1,b,1	b,19	a,3,b,3	a,6,b,2
Marker6982	LG11	43.05	Marker75403	68	aaxbb	a,61	b,44	b,8	a,13	a,7	b,13	a,1,b,8	a,31	b,11	a,10,b,3	a,4	a,6,b,16	a,5	a,2,b,9	a,3,b,1	a,7,b,8	a,8,b,1	b,20	b,5	a,7	b,4	a,3,b,5	a,5,b,5	a,11	a,3,b,3	a,7	a,6,b,8	a,6,b,4	b,11	a,4,b,4	a,13	a,8	a,7,b,2	b,1	a,2,b,3	b,11	a,10	a,5	a,6,b,3	a,12,b,8	a,5,b,4	b,16	a,11,b,1	a,9,b,10
Marker2399	LG11	43.089	Marker35171	21	aaxbb	a,65	b,77	b,7	a,3	a,15	b,5	a,2,b,1	a,25	b,14	a,5,b,6	a,9	a,9,b,21	a,2	a,1,b,5	b,7	a,12,b,3	a,3,b,2	b,18	b,13	a,10	b,5	a,12,b,6	a,5,b,3	a,5	a,6,b,9	a,5	a,2,b,5	a,6,b,5	b,12	a,8,b,2	a,13	a,8,b,4	a,6,b,2	b,13	a,9,b,6	a,1,b,1	a,8	a,9	a,4,b,1	a,6,b,3	a,5,b,6	b,11	a,6,b,6	a,18,b,8
Marker3559	LG11	43.089	Marker45673	18	aaxbb	a,56	b,55	b,7	a,11	a,13	b,4	a,2,b,6	a,38	b,14	a,7,b,4	a,18	a,9,b,6	a,10	a,5,b,9	a,13,b,14	a,8,b,8	a,6,b,5	b,27	b,10	a,17	b,14	a,5,b,4	a,1,b,11	a,7	a,5,b,7	a,20	a,4,b,13	a,8,b,4	b,7	a,5,b,9	a,19	a,4,b,6	a,7,b,2	b,3	a,10,b,9	a,7,b,3	a,11	a,16	a,7,b,10	a,13,b,8	a,3,b,2	b,21	a,6,b,9	a,10,b,9
Marker3914	LG11	43.495	Marker49154	158	aaxbb	a,52	b,70	b,19	a,11	a,12	b,11	a,3,b,10	a,41	b,17	a,9,b,8	a,18	a,18,b,11	a,7	a,3,b,8	a,6,b,3	a,5,b,5	a,8,b,3	b,38	b,18	a,16	b,15	a,2,b,10	a,16,b,12	a,7	a,11,b,9	a,20	a,8,b,5	a,12,b,6	b,17	a,12,b,8	a,12	a,5,b,7	a,4,b,7	b,17	a,10,b,11	a,16,b,7	a,17	a,20	a,7,b,6	a,13,b,18	a,5,b,3	b,7	a,9,b,5	a,16,b,9
Marker5684	LG11	43.86	Marker64823	38	aaxbb	a,26	b,20	b,14	a,8	a,5	b,7	b,2	a,24	b,1	a,3,b,2	a,2	a,2,b,11	a,5	a,3,b,3	a,1,b,4	a,2,b,3	b,3	b,7	b,3	a,7,b,1	b,4	a,4,b,2	a,4	a,6,b,1	a,3,b,3	a,2	a,3,b,2	a,7,b,7	b,3	a,5,b,2	a,6	a,2,b,1	a,2,b,4	a,1	a,1,b,7	a,5,b,1	a,4,b,1	a,7	a,5,b,3	a,4,b,2	a,1,b,6	b,4	a,2,b,6	a,12,b,3
Marker6913	LG11	43.86	Marker74889	173	aaxbb	a,47	b,32	b,3	a,6	a,4	b,12	b,9	a,19	b,5	a,3,b,5	a,13	a,8,b,6	a,9	a,2,b,7	a,3,b,6	a,10,b,3	a,4,b,3	b,18	b,15	a,7	b,4	b,1	a,3	a,4	a,4,b,5	a,9	a,4,b,15	a,4,b,2	b,8	b,5	a,8	b,3	a,2,b,4	b,11	a,6,b,5	a,4,b,2	a,13	a,2	a,8,b,9	a,8,b,2	a,3,b,9	b,5	a,2	a,3,b,8
Marker13403	LG11	43.978	Marker136555	122	aaxbb	a,19	b,19	b,4	a,8	a,3	b,6	b,1	a,21	b,2	b,2	a,1	a,4,b,5	a,6	b,1	a,1,b,3	a,3,b,1	a,6,b,2	b,13	b,2	a,4	b,2	a,4,b,2	b,2	a,7	b,2	a,4	a,2,b,4	a,4,b,3	b,3	a,2	a,1	a,1,b,1	a,4	b,1	a,2,b,1	-	a,4	a,2	a,4	a,2,b,5	b,4	b,3	a,3,b,5	a,3,b,8
Marker13402	LG11	44.835	Marker136555	98	aaxbb	a,20	b,18	b,4	a,8	a,4	b,6	b,1	a,18	b,2	b,2	a,1	a,4,b,5	a,6	b,1	a,1,b,3	a,3,b,1	a,6,b,2	b,13	b,3	a,4	b,2	a,4,b,2	b,2	a,7	b,2	a,4	a,2,b,4	a,4,b,3	b,3	a,2	a,1	a,1,b,1	a,3,b,1	b,2	a,2,b,1	-	a,4	a,2	a,4	a,2,b,5	b,4	b,3	a,3,b,5	a,3,b,8
Marker13404	LG11	45.624	Marker136555	149	aaxbb	a,19	b,19	b,4	a,8	a,3	b,6	b,1	a,21	b,2	b,2	a,1	a,4,b,5	a,6	b,1	a,1,b,3	a,3,b,1	a,6,b,2	b,13	b,2	a,4	b,2	a,4,b,2	b,2	a,7	b,2	a,4	a,2,b,4	a,4,b,3	b,3	a,2	a,1	a,1,b,1	a,4	b,1	a,2,b,1	-	a,4	a,2	a,4	a,2,b,5	b,4	b,3	a,3,b,5	a,3,b,8
Marker2196	LG11	46.47	Marker33354	204	aaxbb	a,49	b,58	b,16	a,11	a,8	b,19	b,19	a,29	b,14	b,10,a,6	a,8	b,11,a,16	a,12	b,6,a,6	b,10,a,7	b,5,a,5	b,5,a,10	b,28	b,9	a,6	b,23	b,7,a,3	b,13,a,11	a,8	b,7,a,6	a,15	b,7,a,17	b,11,a,5	b,22	b,8,a,9	a,13	b,8,a,6	b,6,a,6	b,10	b,9,a,2	b,6,a,6	a,11	a,13	b,14,a,13	b,7,a,4	b,10,a,6	b,21	b,12,a,2	b,17,a,8
Marker13868	LG11	46.76	Marker142912	173	aaxbb	a,30	b,35	b,7	a,7	a,4	b,1	a,4	a,15	b,5	a,4	a,4	a,7,b,9	a,1	a,5,b,4	a,3,b,5	a,2,b,4	a,6,b,2	b,14	b,6	a,3	b,7	a,3,b,3	a,4,b,8	a,5	a,2,b,5	a,3	a,5,b,6	a,2,b,2	b,7	-	a,4	a,3,b,6	b,3	b,4	a,4,b,3	a,6,b,3	a,5	a,7	a,1,b,4	a,7,b,5	a,1,b,2	b,8	a,6,b,3	a,3,b,7
Marker1135	LG11	46.868	Marker23774	173	aaxbb	a,34	b,37	b,14	a,15	a,33	b,11	a,8,b,20	a,45	b,13	a,10,b,7	a,32	a,13,b,19	a,24	a,15,b,5	a,13,b,7	a,17,b,8	a,20	b,34	b,22	a,18	b,28	a,13,b,11	a,6,b,10	a,33	a,9,b,3	a,22	a,16,b,12	a,12,b,9	b,35	a,8,b,9	a,25	a,12,b,5	a,7,b,12	b,35	a,14,b,10	a,13,b,9	a,33	a,25	a,23,b,14	a,13,b,13	a,7,b,13	b,23	a,15,b,7	a,20,b,17
Marker3560	LG11	46.868	Marker45673	66	aaxbb	a,56	b,55	b,7	a,11	a,13	b,4	a,2,b,6	a,38	b,14	a,7,b,4	a,18	a,9,b,6	a,10	a,5,b,9	a,13,b,14	a,8,b,8	a,6,b,5	b,27	b,10	a,17	b,14	a,5,b,4	a,1,b,11	a,7	a,5,b,7	a,20	a,4,b,13	a,8,b,4	b,7	a,5,b,9	a,19	a,4,b,6	a,7,b,2	b,3	a,10,b,9	a,7,b,3	a,11	a,16	a,7,b,10	a,13,b,8	a,3,b,2	b,21	a,6,b,9	a,10,b,9
Marker5648	LG11	47.531	Marker64370	172	aaxbb	a,31	b,37	b,6	a,6	a,4	a,5,b,5	a,3,b,4	a,21	b,4	a,4,b,7	a,5	a,10,b,7	a,14	a,10,b,4	a,9,b,5	a,9,b,8	a,1,b,5	b,24	b,6	a,8,b,1	b,5	a,9,b,3	a,8,b,1	a,14	a,10,b,2	a,10	a,1,b,12	a,10,b,10	b,6	a,4,b,2	a,7	a,2,b,10	a,1,b,4	b,8	a,6,b,8	a,3,b,3	a,12	a,13	a,4,b,4	b,3	a,1,b,3	b,5	a,6,b,7	a,11,b,11
Marker7586	LG11	48.044	Marker81160	65	aaxbb	a,19	b,18	b,4	a,3	a,5	a,2	a,1,b,1	a,14	b,2	a,3,b,3	a,12	a,4,b,6	a,2	a,3,b,2	b,3	a,2,b,3	b,2	b,12	b,3	a,2,b,2	b,4	-	b,1	a,5	b,2	a,1	a,2,b,6	a,3,b,4	b,5	a,2,b,2	a,4	-	a,3,b,2	b,5	a,5,b,2	a,2,b,7	a,6	a,3	a,1	b,6	a,3,b,3	b,3	a,7,b,4	a,5,b,7
Marker6776	LG11	48.532	Marker73762	20	aaxbb	a,17	b,18	b,4	a,2	a,7	-	a,1,b,2	a,8	-	a,7,b,2	a,1	a,1,b,1	a,2	a,6,b,4	b,2	a,1,b,2	-	b,4	b,7	a,3	b,4	-	a,4,b,2	a,6	b,1	a,1	a,3,b,5	a,3,b,4	b,6	a,5,b,6	a,4	a,1	a,1,b,2	b,4	a,2,b,2	a,2,b,2	a,2	a,4	-	a,4,b,3	a,1,b,4	b,3	a,3,b,1	a,10,b,9
Marker6777	LG11	49.398	Marker73762	82	aaxbb	a,17	b,18	b,4	a,2	a,7	-	a,1,b,2	a,8	-	a,7,b,2	a,1	a,1,b,1	a,2	a,6,b,4	b,2	a,1,b,2	-	b,4	b,7	a,3	b,4	-	a,4,b,2	a,6	-	a,1	a,3,b,5	a,3,b,4	b,6	a,5,b,6	a,4	a,1	a,1,b,2	b,4	a,2,b,2	a,2,b,2	a,2	a,4	-	a,4,b,3	a,1,b,4	b,3	a,3,b,1	a,10,b,9
Marker6778	LG11	49.442	Marker73762	151	aaxbb	a,17	b,18	b,4	a,2	a,7	-	a,1,b,2	a,8	-	a,7,b,2	a,1	a,1,b,1	a,2	a,6,b,4	b,2	a,1,b,2	-	b,4	b,7	a,3	b,4	-	a,4,b,2	a,6	-	a,1	a,3,b,5	a,3,b,4	b,6	a,5,b,6	a,4	a,1	a,1,b,2	b,4	a,2,b,2	a,2,b,2	a,2	a,4	-	a,4,b,3	a,1,b,4	b,3	a,2,b,1	a,10,b,9
Marker8676	LG11	50.011	Marker90179	122	aaxbb	a,36	b,28	b,7	a,1	a,5	a,3,b,2	a,3,b,2	a,22	b,7	-	-	a,8,b,8	a,6	-	b,1	a,2,b,4	a,2,b,2	b,12	b,4	a,6	b,5	a,2,b,1	a,1,b,2	a,5	a,2,b,2	a,6	a,1,b,3	a,1,b,4	-	a,3,b,2	a,1	a,2,b,4	a,2,b,3	b,3	a,2,b,1	b,1	a,4	a,5	a,1,b,1	a,3,b,1	b,1	b,3	b,1	a,12,b,16
Marker3915	LG11	50.022	Marker49158	139	aaxbb	a,34	b,39	b,3	a,9	a,8	a,3,b,3	a,7,b,7	a,12	b,6	a,2,b,6	a,4	a,3,b,5	a,6	a,5,b,1	b,2	a,2,b,2	a,3,b,3	b,14	b,5	a,5	b,5	a,3,b,1	a,5	a,5	a,5,b,3	-	a,5,b,3	a,4,b,3	b,6	a,1	a,5	b,2	a,6	b,1	a,1,b,2	a,3,b,1	a,6	a,1	a,5,b,1	a,2,b,5	a,5,b,3	b,4	a,2,b,4	a,10,b,5
Marker3916	LG11	50.022	Marker49158	189	aaxbb	a,34	b,39	b,3	a,9	a,8	a,3,b,3	a,7,b,7	a,12	b,6	a,2,b,6	a,4	a,3,b,5	a,6	a,4,b,2	b,2	a,2,b,2	a,3,b,3	b,14	b,5	a,5	b,5	a,3,b,1	a,5	a,5	a,5,b,3	-	a,5,b,3	a,4,b,3	b,6	a,1	a,5	b,2	a,6	b,1	a,1,b,2	a,4	a,6	a,1	a,5,b,1	a,2,b,5	a,5,b,4	b,4	a,2,b,4	a,10,b,5
Marker2867	LG11	50.378	Marker39287	92	aaxbb	a,73	b,58	b,17	a,7	a,8	a,6,b,7	a,5,b,2	a,35	b,3	a,4,b,7	a,7	a,8,b,11	a,3	a,6,b,2	a,6,b,5	a,3,b,10	a,5,b,7	b,21	b,6	a,6	b,4	a,2,b,3	a,4,b,7	a,3	a,4,b,6	a,5	a,2,b,1	a,7,b,3	b,12	b,2	a,1	a,2,b,3	a,2,b,3	a,1,b,8	a,1,b,10	a,6,b,3	a,6	a,7	a,4,b,8	a,7,b,5	a,1,b,3	b,12	a,7,b,3	a,10,b,6
Marker3422	LG11	50.378	Marker44348	66	aaxbb	a,60	b,103	b,10	a,6	a,5	a,1,b,3	a,12,b,5	a,38	b,13	a,5,b,4	a,4	a,19,b,14	a,7	a,8,b,1	a,4,b,4	b,11	a,8,b,3	b,21	b,8	a,9	b,5	a,2,b,1	b,7	a,12	a,2,b,5	a,6	a,5,b,2	a,8,b,5	b,12	a,5,b,1	a,6	a,6,b,6	a,3,b,2	a,1,b,7	a,2,b,12	a,12,b,3	a,5	a,8	b,5	a,3,b,12	b,10	b,15	a,9,b,5	a,19,b,25
Marker2819	LG11	50.833	Marker38669	72	aaxbb	a,62	b,59	b,9	a,5	a,2	a,3,b,5	a,5,b,2	a,21	b,6	a,7,b,9	a,4	a,19,b,9	a,7	a,13	a,5,b,4	a,6,b,4	a,5,b,5	b,11	b,4	a,5,b,1	b,11	a,4,b,5	a,5,b,3	a,5	a,5	a,12	a,4,b,4	a,8,b,3	b,11	b,1	a,5	a,2,b,2	a,3,b,3	a,1,b,4	a,4,b,4	a,1,b,5	a,12	a,3	a,4,b,7	a,9,b,5	a,6,b,4	b,19	a,7,b,3	a,10,b,11
Marker2820	LG11	50.833	Marker38669	82	aaxbb	a,62	b,59	b,9	a,5	a,2	a,3,b,5	a,5,b,2	a,21	b,6	a,7,b,9	a,4	a,19,b,9	a,7	a,13	a,5,b,4	a,6,b,4	a,5,b,5	b,11	b,4	a,5,b,1	b,11	a,4,b,5	a,5,b,3	a,5	a,5	a,12	a,4,b,4	a,8,b,3	b,11	b,1	a,5	a,2,b,2	a,3,b,3	a,1,b,4	a,4,b,4	a,1,b,5	a,12	a,3	a,4,b,7	a,9,b,5	a,6,b,4	b,19	a,7,b,3	a,9,b,11
Marker6914	LG11	51.105	Marker74896	142	aaxbb	a,46	b,39	b,9	a,9	a,10	a,3,b,1	a,1,b,1	a,12	b,1	a,4,b,5	a,8	a,7,b,3	a,2	a,10	a,2	a,1,b,2	a,3	b,11	b,4	a,5	b,3	a,2	a,4,b,2	a,6	a,2	a,8	a,3,b,1	a,6,b,2	b,2	a,4,b,8	a,5	a,2,b,4	a,3,b,3	b,5	a,3,b,3	a,4,b,3	a,5	a,7	a,9,b,3	a,2,b,8	a,6,b,8	b,4	a,5,b,4	a,10,b,4
Marker6915	LG11	51.486	Marker74896	154	aaxbb	a,46	b,39	b,9	a,9	a,10	a,3,b,1	a,1,b,1	a,12	b,1	a,4,b,5	a,8	a,7,b,3	a,2	a,10	a,2	a,1,b,2	a,3	b,11	b,4	a,5	b,3	a,2	a,4,b,2	a,6	a,2	a,8	a,3,b,1	a,6,b,2	b,2	a,4,b,8	a,5	a,2,b,4	a,3,b,3	b,5	a,3,b,3	a,4,b,3	a,5	a,7	a,9,b,3	a,2,b,8	a,6,b,8	b,4	a,5,b,4	a,10,b,4
Marker6916	LG11	51.486	Marker74896	193	aaxbb	a,46	b,39	b,9	a,9	a,10	a,3,b,1	a,1,b,1	a,12	b,1	a,4,b,5	a,8	a,7,b,3	a,2	a,10	a,2	a,1,b,2	a,3	b,11	b,4	a,5	b,3	a,2	a,4,b,2	a,6	a,2	a,8	a,3,b,1	a,6,b,2	b,2	a,4,b,8	a,5	a,2,b,4	a,3,b,3	b,5	a,3,b,3	a,4,b,3	a,5	a,7	a,9,b,3	a,2,b,8	a,6,b,8	b,4	a,5,b,4	a,10,b,4
Marker6917	LG11	52.262	Marker74896	202	aaxbb	a,46	b,39	b,9	a,9	a,10	a,3,b,1	a,1,b,1	a,12	b,1	a,4,b,5	a,8	a,7,b,3	a,2	a,10	a,2	a,1,b,2	a,3	b,11	b,4	a,5	b,3	a,2	a,4,b,2	a,6	a,2	a,8	a,3,b,1	a,6,b,2	b,2	a,4,b,8	a,5	a,2,b,4	a,3,b,3	b,5	a,3,b,3	a,4,b,3	a,5	a,7	a,9,b,3	a,2,b,8	a,6,b,8	b,4	a,5,b,4	a,10,b,4
Marker2821	LG11	53.007	Marker38669	187	aaxbb	a,61	b,57	b,9	a,5	a,2	a,3,b,5	a,5,b,2	a,21	b,6	a,7,b,9	a,4	a,19,b,9	a,7	a,13	a,5,b,4	a,6,b,4	a,5,b,5	b,11	b,4	a,5,b,1	b,11	a,4,b,5	a,5,b,3	a,5	a,5	a,12	a,4,b,4	a,8,b,3	b,11	b,1	a,5	a,2,b,2	a,3,b,3	a,1,b,4	a,4,b,4	a,1,b,5	a,12	a,3	a,4,b,7	a,9,b,5	a,6,b,3	b,19	a,8,b,3	a,10,b,11
Marker1861	LG11	53.433	Marker30389	66	aaxbb	a,55	b,50	b,8	a,7	a,21	a,3,b,5	a,9,b,3	a,37	b,12	a,11,b,9	a,18	a,11,b,14	a,14	a,6	a,9,b,9	a,13,b,4	a,8,b,5	b,33	b,20	a,18	b,6	a,9,b,6	a,10,b,11	a,16	a,2,b,8	a,20	a,8,b,6	a,7,b,12	b,11	a,8,b,6	a,10	a,2,b,6	a,4	a,2,b,13	a,3,b,7	a,10,b,3	a,13	a,21	a,18,b,6	a,9,b,2	a,10,b,9	b,15	a,11,b,3	a,5,b,17
Marker1862	LG11	53.433	Marker30389	196	aaxbb	a,55	b,50	b,9	a,7	a,21	a,3,b,5	a,9,b,3	a,38	b,12	a,11,b,9	a,18	a,12,b,14	a,14	a,6	a,9,b,9	a,13,b,4	a,8,b,6	b,34	b,20	a,18	b,7	a,9,b,6	a,10,b,11	a,16	a,2,b,7	a,21	a,8,b,6	a,7,b,12	b,11	a,8,b,6	a,10	a,2,b,6	a,4	a,2,b,13	a,4,b,7	a,10,b,3	a,13	a,21	a,18,b,6	a,10,b,2	a,10,b,9	b,15	a,11,b,5	a,4,b,17
Marker2503	LG11	54.14	Marker35806	59	aaxbb	a,50	b,71	b,15	a,4	a,13	a,4	a,4,b,4	a,14	b,11	a,5,b,9	a,21	a,4,b,5	a,8	a,16	a,2,b,10	a,11,b,2	a,2,b,7	b,12	b,14	a,9	b,14	a,1,b,4	a,3,b,6	a,10	a,1,b,6	a,7	a,11,b,8	a,4,b,11	b,24	a,9,b,7	a,14	a,12	a,9,b,5	b,19	a,3,b,6	a,4,b,3	a,13	a,10	a,7,b,7	a,6,b,11	a,3,b,6	b,7	a,2,b,3	a,11,b,17
Marker2504	LG11	54.14	Marker35806	180	aaxbb	a,52	b,71	b,14	a,5	a,13	a,4	a,4,b,4	a,14	b,11	a,4,b,9	a,21	a,4,b,5	a,8	a,16	a,2,b,10	a,11,b,2	a,2,b,7	b,13	b,13	a,9	b,14	a,1,b,4	a,3,b,6	a,10	a,1,b,6	a,7	a,10,b,8	a,4,b,11	b,23	a,9,b,7	a,14	a,12	a,9,b,5	b,18	a,3,b,6	a,4,b,3	a,13	a,10	a,7,b,7	a,6,b,11	a,2,b,6	b,7	a,2,b,3	a,11,b,17
Marker4159	LG11	55.175	Marker51593	199	aaxbb	a,49	b,68	b,6	-	a,3	a,1,b,1	a,1,b,6	a,25	b,6	a,2,b,3	a,2	a,7,b,7	a,1	a,4	a,2,b,2	a,3,b,2	a,1,b,2	b,18	b,9	a,2	-	a,3,b,2	b,4	a,2	b,3	a,3	a,6,b,6	a,1,b,3	b,7	a,1,b,1	a,3	a,2,b,2	a,6,b,1	b,5	a,4,b,3	a,2,b,2	a,3,b,1	a,1	a,5,b,4	a,6,b,2	a,3,b,2	b,9	a,5	a,8,b,11
Marker14922	LG11	56.242	Marker160611	201	aaxbb	a,32	b,22	b,4	a,4	a,3	a,3,b,3	a,3,b,1	a,8	b,6	a,5,b,3	a,3,b,1	a,5,b,7	-	a,7	a,7	a,1,b,3	b,2	b,8	b,3	a,1	b,4	b,2	a,3,b,1	a,1	a,3,b,1	a,6	a,3,b,2	a,3,b,2	b,8	a,7,b,3	a,4	a,1,b,2	a,2,b,3	b,5	a,1,b,4	b,2	a,5	a,1	a,1,b,3	b,3	a,3	b,5	a,1,b,3	a,6,b,2
Marker14921	LG11	56.628	Marker160611	81	aaxbb	a,32	b,22	b,4	a,4	a,3	a,3,b,3	a,3,b,1	a,8	b,6	a,5,b,3	a,4	a,4,b,7	-	a,7	a,7	a,1,b,3	b,2	b,8	b,3	a,1	b,3	b,2	a,3,b,1	a,2	a,2	a,6	a,4,b,2	a,3,b,1	b,8	a,7,b,3	a,3	a,1,b,3	a,2,b,3	b,5	a,1,b,4	b,2	a,5	a,1	a,1,b,3	b,3	a,2	b,5	a,1,b,3	a,6,b,2
Marker5630	LG11	58.328	Marker64290	204	aaxbb	a,42	b,50	b,2	a,8	a,7	a,3,b,2	a,3	a,33	a,8,b,2	a,4,b,6	a,6,b,2	a,15,b,5	a,6	a,10	a,1,b,4	a,2,b,1	a,4,b,2	b,18	b,12	a,7	b,5	a,3,b,2	b,7	-	b,7	a,9	a,9,b,5	a,4,b,8	b,5	a,4	a,1	b,1	a,3,b,2	b,4	a,1,b,3	b,2	a,6	a,5	a,15	a,8,b,4	a,1	b,5	a,2,b,5	a,11,b,17
Marker7872	LG11	59.179	Marker83710	96	aaxbb	a,42	b,44	b,11	a,4	a,7	a,6,b,6	a,8,b,7	a,18	a,6,b,3	a,2,b,3	a,20	a,11,b,11	a,7	a,16	a,5,b,5	a,6,b,8	a,5,b,4	b,26	b,9	a,14	b,7	a,6,b,3	b,14	a,19	b,16	a,10	a,4,b,6	a,10,b,7	b,7	a,7,b,1	a,9	a,2,b,6	a,3,b,2	a,1,b,7	a,5,b,6	a,8,b,6	a,10,b,1	a,3	a,7,b,8	a,3,b,4	a,10,b,2	b,10	a,4,b,8	a,8,b,7
Marker2091	LG11	59.566	Marker32289	23	aaxbb	a,59	b,46	b,24	a,17	a,13	a,4,b,3	a,6,b,12	a,29	a,9,b,5	a,7,b,6	a,16	a,8,b,14	a,21	a,10	a,7,b,9	a,12,b,8	a,5,b,5	b,29	b,12	a,27	b,28	a,11,b,4	b,9	a,19	b,7	a,21	a,13,b,8	a,6,b,13	b,17	a,9,b,7	a,22	a,11,b,8	a,9,b,9	b,20	a,2,b,8	a,6,b,4	a,26	a,10	a,4,b,4	a,8,b,7	a,9,b,3	b,5	a,8,b,3	a,16,b,10
Marker2092	LG11	59.566	Marker32289	128	aaxbb	a,58	b,46	b,25	a,17	a,13	a,5,b,3	a,8,b,11	a,29	a,11,b,5	a,8,b,6	a,16	a,8,b,14	a,21	a,10	a,7,b,9	a,12,b,8	a,4,b,5	b,33	b,13	a,25	b,28	a,11,b,5	b,9	a,19	b,7	a,21	a,12,b,8	a,7,b,13	b,17	a,9,b,8	a,25	a,10,b,9	a,9,b,8	b,20	a,3,b,8	a,6,b,4	a,26	a,11	a,4,b,4	a,8,b,7	a,9,b,3	b,5	a,8,b,3	a,18,b,11
Marker3014	LG11	59.622	Marker40340	26	aaxbb	a,32	b,25	b,13	a,14	a,26	a,3,b,7	a,6,b,12	a,43	a,5,b,5	a,7,b,5	a,5	a,9,b,13	a,12	a,14	a,7,b,3	a,4,b,9	a,10,b,8	b,31	b,15	a,8	b,5	a,3,b,4	b,10	a,10	b,5	a,7	a,6,b,9	a,7,b,6	b,9	a,7,b,5	a,13	a,6,b,1	a,7,b,6	b,6	a,2,b,9	a,9,b,6	a,11	a,9	a,4,b,1	a,7,b,5	a,9,b,8	b,7	a,11,b,9	a,16,b,17
Marker3015	LG11	59.622	Marker40340	159	aaxbb	a,32	b,25	b,13	a,14	a,26	a,3,b,7	a,6,b,12	a,43	a,5,b,5	a,7,b,5	a,5	a,9,b,13	a,12	a,14	a,7,b,3	a,4,b,9	a,10,b,8	b,31	b,15	a,9	b,5	a,2,b,4	b,10	a,10	b,5	a,6	a,6,b,9	a,7,b,6	b,9	a,7,b,5	a,13	a,6,b,1	a,7,b,6	b,5	a,2,b,9	a,9,b,6	a,11	a,10	a,4,b,1	a,7,b,5	a,9,b,8	b,6	a,11,b,9	a,16,b,17
Marker1058	LG11	60.368	Marker22923	45	aaxbb	a,60	b,42	b,5	a,11	a,11	a,7,b,8	a,10,b,6	a,22	a,7,b,7	a,8,b,3	a,12	a,9,b,10	a,20	a,12	a,2,b,5	a,5,b,10	a,9,b,11	b,20	b,11	a,5	b,15	a,8,b,4	b,15	a,15	b,12	a,9	a,4,b,7	a,8,b,8	b,14	a,4,b,7	a,18	a,3,b,4	a,7,b,6	b,18	a,9,b,8	a,8,b,4	a,7	a,11	a,4,b,12	a,5,b,10	a,4,b,4	b,12	a,7,b,5	a,4,b,7
Marker1059	LG11	60.368	Marker22923	205	aaxbb	a,59	b,41	b,5	a,10	a,11	a,6,b,7	a,10,b,6	a,20	a,6,b,7	a,8,b,3	a,12	a,9,b,10	a,19	a,12	a,2,b,5	a,5,b,10	a,9,b,12	b,19	b,11	a,5	b,15	a,9,b,4	b,15	a,15	b,11	a,9	a,4,b,7	a,7,b,8	b,14	a,4,b,7	a,17	a,3,b,4	a,7,b,5	b,16	a,8,b,8	a,9,b,4	a,7	a,11	a,4,b,12	a,4,b,11	a,4,b,4	b,12	a,7,b,5	a,4,b,7
Marker175	LG11	60.368	Marker14230	64	aaxbb	a,51	b,49	b,7	a,16	a,11	a,6,b,10	a,6,b,5	a,48	a,5,b,2	a,12,b,5	a,16	a,20,b,15	a,16	a,13	a,14,b,8	a,3,b,8	a,2,b,2	b,44	b,11	a,12	b,3	a,2,b,2	b,10	a,6	b,8	a,10	a,13,b,3	a,2,b,10	b,15	a,3,b,11	a,15	a,2,b,2	a,7,b,7	b,13	a,5,b,3	a,4,b,1	a,14	a,20	a,8,b,5	a,15,b,3	a,7,b,4	b,32	a,11,b,7	a,22,b,19
Marker18362	LG11	60.368	Marker1270625	86	aaxbb	a,85	b,77	b,22	a,7	a,17	b,4,a,5	b,9,a,5	a,41	b,9,a,7	b,8,a,18	a,20	b,15,a,10	a,22	a,12	b,3,a,9	b,4,a,10	b,10,a,10	b,16	b,20	a,13	b,8	b,4,a,8	b,12	a,21	b,17	a,8	a,16	b,12	b,25	b,11,a,5	a,17	b,6,a,8	b,7,a,8	b,10	b,6,a,8	b,10,a,5	a,14	a,10	b,2,a,17	b,4,a,7	b,6,a,4	b,7	b,6,a,2	b,7,a,10
Marker18425	LG11	60.368	Marker1644522	133	aaxbb	a,131	b,145	b,28	a,34	a,31	a,6,b,13	a,17,b,19	a,71	a,13,b,8	a,18,b,12	a,37	a,22,b,27	a,22	a,21	a,20,b,17	a,7,b,18	a,10,b,16	b,80	b,16	a,37	b,38	a,17,b,17	b,37	a,34	b,19	a,41	a,21,b,8	a,11,b,20	b,25	a,12,b,9	a,23	a,19,b,31	a,11,b,12	b,32	a,28,b,22	a,10,b,16	a,41	a,23	a,17,b,8	a,20,b,28	a,12,b,10	b,24	a,15,b,17	a,40,b,32
Marker2346	LG11	60.368	Marker34654	164	aaxbb	a,61	b,91	b,18	a,11	b,1,a,8	b,7,a,3	b,9,a,2	a,29	b,14,a,5	b,12,a,10	a,8	b,26,a,4	a,8	a,7	b,8,a,3	b,12,a,2	b,20,a,4	b,36	b,15	a,7	b,33	b,16,a,5	b,17	a,10	b,18	a,11	b,24,a,6	b,10,a,5	b,29	b,10,a,3	a,7	b,9,a,4	b,14,a,3	b,25	b,19,a,8	b,12,a,8	a,9	a,16	b,17,a,9	b,13,a,10	b,12,a,5	b,20	b,17,a,9	b,15,a,11
Marker4320	LG11	60.368	Marker52909	175	aaxbb	a,35	b,62	b,3	a,4	a,4	a,2,b,2	a,3,b,2	a,43	a,2,b,4	a,4,b,6	a,8	a,17,b,16	a,6	a,8	b,3	b,3	a,6,b,4	b,12	b,2	a,5	b,4	a,1,b,6	b,12	a,4	b,8	a,11	a,1,b,4	a,6,b,1	b,10	a,3,b,1	a,3	a,3,b,1	a,7,b,1	b,7	a,2	a,5,b,1	a,13	a,2	a,2,b,3	a,8,b,4	a,3	b,7	a,7,b,2	a,7,b,11
Marker5099	LG11	60.368	Marker59433	66	aaxbb	a,50	b,35	b,4	a,1	a,5	a,1,b,6	a,6,b,2	a,19	a,2,b,1	a,1,b,7	a,10	a,11,b,10	a,9	a,6	a,2,b,5	a,3,b,4	a,7,b,4	b,15	b,4	a,8	b,10	a,7,b,1	b,4	a,6	b,7	a,8	a,5,b,6	a,4,b,2	b,1	a,2,b,2	a,1	a,2,b,1	a,7	b,4	a,4,b,2	a,1,b,1	a,5	a,3,b,1	a,6,b,2	a,5,b,4	a,4,b,3	b,7	a,2,b,10	a,8,b,13
Marker517	LG11	60.368	Marker17981	69	aaxbb	a,65	b,77	b,20	a,21	a,15	a,9,b,5	a,6,b,6	a,25	a,6,b,2	a,2,b,9	a,17	a,12,b,12	a,12	a,20	a,10,b,11	a,10,b,8	a,4,b,7	b,17	b,13	a,15	b,13	a,7,b,5	b,21	a,18	b,16	a,12	a,4,b,4	a,5,b,9	b,17	a,8,b,5	a,13	a,8,b,6	a,7,b,2	b,23	a,4,b,8	a,6,b,5	a,10	a,13	a,7,b,19	a,13,b,13	a,3,b,6	b,8	a,4,b,12	a,18,b,11
Marker6092	LG11	60.368	Marker68042	13	aaxbb	a,48	b,75	b,4	a,6	a,8	a,3,b,3	a,5	a,36	a,1,b,1	a,7,b,9	a,3	a,16,b,12	a,6	a,3	a,6,b,4	a,2,b,4	a,5,b,2	b,19	b,6	a,10	b,9	a,1,b,3	b,11	a,5	b,12	a,14	a,5,b,3	a,3,b,1	a,1,b,5	a,1,b,4	a,3	a,1,b,6	a,7,b,3	b,1	a,7,b,4	a,3,b,3	a,11	a,4	a,3,b,2	a,4,b,5	a,7,b,1	b,4	a,4,b,3	a,19,b,9
Marker6001	LG11	61.013	Marker67472	161	aaxbb	a,43	b,48	b,6	a,11	a,12	a,4,b,2	a,8,b,1	a,18	a,5,b,7	a,4,b,4	a,5	a,6,b,9	a,7	a,7	a,2,b,7	a,4,b,2	a,6,b,3	b,17	b,4	a,2	b,10	a,1	b,9	a,14	b,5	a,7	a,6,b,4	a,1,b,5	b,10	a,2,b,8	a,4	a,4,b,2	b,4	b,3	a,3,b,5	a,4,b,4	a,6	a,7	a,6,b,13	a,3,b,8	a,5,b,3	b,12	a,3,b,1	a,13,b,11
Marker1996	LG11	61.322	Marker31408	150	aaxbb	a,56	b,28	b,4	a,5	a,5	a,6,b,1	a,2,b,4	a,41	a,3,b,2	a,6,b,3	a,4	a,6,b,5	a,6	a,5	a,2,b,1	a,4,b,7	a,3,b,3	b,21	b,6	a,6	b,3	a,5	b,7	a,5	b,5	a,5	a,2,b,4	a,3,b,4	b,4	a,2,b,4	a,2	a,1,b,2	a,2,b,4	b,3	a,1,b,6	a,1,b,3	a,11	a,8	a,6,b,8	a,4,b,5	a,8,b,4	b,9	a,3,b,2	a,10,b,8
Marker3037	LG11	61.33	Marker40618	120	aaxbb	a,40	b,42	b,3	a,7	a,9	a,6,b,3	a,4,b,6	a,24	a,5,b,3	b,3	a,3	a,4,b,6	a,9	a,7	a,6,b,8	a,2	a,6,b,2	b,11	b,10	a,6,b,1	b,9	a,5	b,3	a,13	b,2	a,16	a,6,b,8	a,3,b,1	b,12	a,2,b,3	a,8	a,4,b,5	a,1,b,5	b,10	a,6,b,3	a,4,b,1	a,12	a,4	a,4,b,4	a,5,b,2	a,4,b,4	b,11	a,5,b,4	a,4,b,9
Marker3212	LG11	61.33	Marker42229	118	aaxbb	a,65	b,47	b,25	a,13	a,12	a,3,b,3	a,5,b,4	a,28	a,3,b,8	a,7,b,3	a,10	a,11,b,17	a,12	a,6	a,4,b,13	a,4,b,3	a,5,b,4	b,19	b,12	a,10	b,6	a,2	b,4	a,12	b,12	a,10	a,3,b,5	a,8,b,5	b,4	a,12	a,11	a,1,b,1	a,1,b,4	b,8	a,5,b,14	a,7	a,10	a,6	a,8,b,3	a,4,b,6	a,2,b,7	b,14	a,2,b,2	a,7,b,13
Marker3213	LG11	61.33	Marker42229	119	aaxbb	a,65	b,47	b,25	a,13	a,12	a,3,b,3	a,5,b,4	a,28	a,3,b,8	a,7,b,3	a,10	a,11,b,17	a,12	a,6	a,4,b,13	a,4,b,3	a,5,b,4	b,19	b,12	a,10	b,6	a,2	b,4	a,12	b,12	a,10	a,3,b,5	a,8,b,5	b,4	a,12	a,11	a,1,b,1	a,1,b,4	b,8	a,5,b,14	a,7	a,10	a,6	a,8,b,3	a,4,b,6	a,2,b,7	b,14	a,2,b,2	a,7,b,13
Marker6000	LG11	61.33	Marker67472	124	aaxbb	a,43	b,48	b,6	a,11	a,12	a,4,b,2	a,8,b,1	a,18	a,5,b,7	a,4,b,4	a,5	a,6,b,9	a,7	a,7	a,2,b,7	a,4,b,2	a,6,b,3	b,17	b,4	a,2	b,10	a,1	b,9	a,14	b,5	a,7	a,6,b,4	a,1,b,5	b,10	a,2,b,8	a,4	a,4,b,2	b,4	b,3	a,3,b,5	a,4,b,4	a,6	a,7	a,6,b,13	a,3,b,8	a,5,b,3	b,12	a,3,b,1	a,13,b,11
Marker5422	LG11	61.389	Marker62428	156	aaxbb	a,67	b,70	b,6	a,5	a,16	a,3,b,4	a,2,b,6	a,44	a,9,b,2	a,9,b,11	a,25	a,14,b,4	a,16	a,13	a,10,b,5	a,7,b,3	a,4,b,4	b,20	b,18	a,7	b,10	a,6,b,4	b,15	a,14	b,15	a,8	a,5,b,2	a,6,b,3	b,22	a,7,b,8	a,18	a,5,b,9	a,7,b,9	b,24	a,13,b,3	a,5,b,4	a,15	a,9	a,10,b,11	a,6,b,4	a,7,b,12	b,22	a,10,b,5	a,16,b,25
Marker5951	LG11	62.092	Marker67111	22	aaxbb	a,36	b,21	b,11	a,15	a,5	-	a,7,b,1	a,1	a,4	a,2,b,3	a,5	a,1,b,1	a,1	a,9	a,2,b,5	a,2,b,4	a,2,b,1	b,4	-	-	b,4	-	b,6	a,11	-	a,2	a,3,b,3	a,5,b,3	b,17	a,16,b,11	a,7	a,4,b,5	a,5,b,1	b,20	a,6,b,10	a,4,b,4	a,2	a,9,b,1	a,1,b,2	a,8,b,4	a,7,b,8	b,14	a,2,b,5	a,13,b,5
Marker5952	LG11	62.092	Marker67111	160	aaxbb	a,35	b,21	b,11	a,15	a,5	-	a,6,b,1	a,1	a,4	a,2,b,3	a,5	b,1	a,1	a,9	a,2,b,5	a,2,b,4	a,2,b,1	b,4	-	-	b,4	-	b,6	a,11	-	a,2	a,3,b,3	a,5,b,3	b,17	a,16,b,11	a,7	a,4,b,5	a,5,b,1	b,20	a,6,b,9	a,4,b,4	a,2	a,9	b,2	a,8,b,4	a,7,b,8	b,14	a,2,b,5	a,13,b,5
Marker8051	LG11	62.123	Marker84911	8	aaxbb	a,16	b,22	b,6	a,4	a,6	a,1,b,2	b,3	a,13	b,2	a,1,b,2	a,1	a,5,b,4	a,1	a,3	a,1,b,4	a,2,b,11	a,2,b,1	b,6	-	a,1	b,5	-	b,5	a,1	b,2	a,4	a,1,b,2	a,1,b,4	b,6	a,2,b,2	a,4	a,1	a,7,b,6	b,10	a,2,b,6	a,5,b,2	a,3	a,1	a,3,b,10	a,5,b,6	a,1,b,4	b,1	a,2	a,4,b,7
Marker8052	LG11	62.123	Marker84911	19	aaxbb	a,16	b,22	b,6	a,4	a,6	a,1,b,2	b,3	a,13	b,2	a,1,b,2	a,1	a,5,b,4	a,1	a,3	a,1,b,4	a,2,b,11	a,3	b,6	-	a,1	b,5	-	b,5	-	b,2	a,4	a,1,b,2	a,1,b,4	b,6	a,2,b,2	a,4	a,1	a,7,b,6	b,10	a,2,b,6	a,5,b,2	a,3	-	a,3,b,10	a,5,b,6	a,1,b,4	b,1	a,2	a,4,b,7
Marker8053	LG11	62.123	Marker84911	36	aaxbb	a,16	b,22	b,6	a,4	a,6	a,1,b,2	b,3	a,13	b,2	a,1,b,2	a,1	a,5,b,4	a,1	a,3	a,1,b,4	a,2,b,11	a,2,b,1	b,6	-	a,1	b,5	-	b,5	a,1	b,2	a,4	a,1,b,2	a,1,b,4	b,6	a,2,b,2	a,4	a,1	a,7,b,6	b,10	a,2,b,6	a,5,b,2	a,3	a,1	a,3,b,10	a,5,b,6	a,1,b,4	b,1	a,2	a,4,b,7
Marker3989	LG11	62.645	Marker49689	123	aaxbb	a,61	b,65	b,8	a,16	a,13	a,2,b,2	a,5,b,2	a,29	a,11,b,3	a,5,b,7	a,5	a,8,b,13	a,10	a,12	a,7,b,7	a,5,b,1	a,3,b,7	b,28	b,15	a,5	b,4	a,1,b,7	b,20	a,14	b,13	a,19	a,4,b,2	a,6,b,4	b,5	a,14,b,3	a,9	a,3	a,7,b,3	b,6	a,3,b,7	a,3,b,3	a,10	a,2	a,2,b,4	a,12,b,3	a,4,b,4	b,5	a,15,b,6	a,8,b,15
Marker3990	LG11	62.645	Marker49689	132	aaxbb	a,61	b,65	b,8	a,16	a,13	a,2,b,2	a,5,b,2	a,29	a,11,b,3	a,5,b,7	a,5	a,8,b,13	a,10	a,12	a,7,b,7	a,5,b,1	a,3,b,7	b,28	b,15	a,5	b,4	a,1,b,7	b,20	a,14	b,13	a,19	a,4,b,2	a,6,b,4	b,5	a,14,b,3	a,9	a,3	a,7,b,3	b,6	a,3,b,7	a,3,b,3	a,10	a,2	a,2,b,4	a,12,b,3	a,4,b,4	b,5	a,15,b,6	a,7,b,16
Marker3991	LG11	62.645	Marker49689	172	aaxbb	a,61	b,65	b,8	a,16	a,13	a,2,b,2	a,5,b,2	a,29	a,11,b,3	a,5,b,7	a,5	a,8,b,13	a,10	a,12	a,7,b,7	a,5,b,1	a,3,b,7	b,28	b,15	a,5	b,4	a,1,b,7	b,20	a,14	b,13	a,19	a,4,b,2	a,6,b,4	b,5	a,14,b,3	a,9	a,3	a,7,b,3	b,6	a,3,b,7	a,3,b,3	a,10	a,2	a,2,b,4	a,12,b,3	a,4,b,4	b,5	a,15,b,6	a,8,b,15
Marker10862	LG11	63.243	Marker109118	137	aaxbb	a,20	b,25	b,1	a,1	a,8	a,1,b,3	a,4,b,1	a,26	-	a,2,b,7	a,2	a,12,b,20	a,2	a,2	a,2,b,2	a,4,b,1	a,3,b,2	b,16	b,2	a,4	b,5	a,3,b,2	b,5	a,6	b,2	a,3	a,1,b,1	a,6	b,3	a,2,b,1	a,1	a,1,b,2	a,11,b,2	a,1,b,4	a,1,b,6	b,1	a,5	a,3	a,3,b,6	a,1,b,6	a,1,b,3	b,14	a,2,b,2	a,7,b,18
Marker10861	LG11	63.299	Marker109118	21	aaxbb	a,20	b,25	b,1	a,1	a,8	a,1,b,3	a,4,b,1	a,25	-	a,2,b,7	a,2	a,13,b,19	a,2	a,2	a,2,b,2	a,4,b,1	a,3,b,2	b,16	b,2	a,4	b,5	a,3,b,2	b,5	a,6	b,2	a,3	a,1,b,1	a,6	b,3	a,2,b,1	a,1	a,1,b,2	a,11,b,2	a,1,b,4	a,1,b,6	b,1	a,5	a,2	a,3,b,6	a,1,b,6	a,1,b,3	b,14	a,2,b,2	a,7,b,17
Marker125	LG11	63.935	Marker13712	49	aaxbb	a,147	b,141	b,19	a,25	a,23	a,15,b,5	a,8,b,10	a,54	a,8,b,15	a,22,b,9	a,34	a,15,b,23	a,28	a,27	a,9,b,19	a,15,b,23	a,13,b,21	b,43	b,20	a,26	b,23	a,6,b,15	b,33	a,31	b,32	a,38	a,15,b,14	a,18,b,17	b,34	a,7,b,8	a,22	a,19,b,15	a,6,b,17	a,5,b,22	a,20,b,17	a,9,b,11	a,36	a,22	a,26,b,18	a,21,b,10	a,6,b,15	b,31	a,16,b,19	a,29,b,23
Marker126	LG11	63.935	Marker13712	53	aaxbb	a,147	b,141	b,19	a,25	a,23	a,15,b,5	a,8,b,10	a,54	a,8,b,15	a,22,b,9	a,34	a,15,b,23	a,28	a,27	a,9,b,19	a,15,b,23	a,13,b,21	b,43	b,20	a,26	b,23	a,6,b,15	b,33	a,31	b,32	a,38	a,15,b,14	a,18,b,17	b,34	a,7,b,8	a,22	a,19,b,15	a,6,b,17	a,5,b,23	a,20,b,17	a,9,b,11	a,36	a,22	a,26,b,18	a,21,b,10	a,6,b,15	b,31	a,16,b,19	a,28,b,23
Marker127	LG11	63.935	Marker13712	84	aaxbb	a,147	b,141	b,19	a,25	a,23	a,15,b,5	a,8,b,10	a,54	a,8,b,15	a,22,b,9	a,34	a,15,b,23	a,28	a,27	a,9,b,18	a,15,b,23	a,13,b,21	b,43	b,20	a,26	b,23	a,6,b,15	b,33	a,31	b,32	a,38	a,15,b,14	a,18,b,17	b,34	a,7,b,8	a,22	a,19,b,15	a,6,b,17	a,5,b,23	a,20,b,17	a,9,b,11	a,36	a,22	a,26,b,18	a,21,b,10	a,6,b,15	b,31	a,16,b,19	a,29,b,23
Marker1698	LG11	63.935	Marker29144	179	aaxbb	a,91	b,63	b,7	a,17	a,13	a,7,b,2	a,4,b,1	a,48	a,6,b,6	a,3,b,13	a,21	a,17,b,15	a,12	a,13	a,8,b,10	a,16,b,8	a,10,b,9	b,46	b,9	a,8	b,13	a,9,b,5	b,19	a,14	b,19	a,15	a,5,b,13	a,5,b,2	b,13	a,10,b,8	a,13	a,11	a,8,b,11	a,2,b,14	a,2,b,2	a,11,b,7	a,13	a,13	a,14,b,6	a,10,b,9	a,7,b,7	b,16	a,11,b,4	a,18,b,13
Marker3013	LG11	64.202	Marker40340	17	aaxbb	a,32	b,25	b,13	a,14	a,26	a,3,b,7	a,6,b,12	a,43	a,5,b,5	a,7,b,5	a,5	a,9,b,13	a,12	a,14	a,7,b,3	a,4,b,9	a,10,b,8	b,31	b,15	a,8	b,5	a,3,b,4	b,10	a,10	b,5	a,7	a,6,b,9	a,7,b,6	b,9	a,7,b,5	a,13	a,6,b,1	a,7,b,6	b,6	a,2,b,9	a,9,b,6	a,11	a,9	a,4,b,1	a,7,b,5	a,9,b,8	b,7	a,11,b,9	a,16,b,17
Marker3525	LG11	64.701	Marker45322	90	aaxbb	a,41	b,57	b,17	a,6	a,15	a,11,b,4	a,1,b,7	a,36	a,10,b,4	a,8,b,12	a,14	a,4,b,8	a,12	a,15	a,11,b,3	a,9,b,8	a,5,b,5	b,23	b,19	a,12	b,13	a,6,b,5	b,9	a,10	b,17	a,17	a,2,b,4	a,6,b,7	b,15	a,2,b,5	a,17	a,10,b,6	a,6,b,6	b,10	a,8,b,4	a,4,b,7	a,6	a,18	a,9,b,7	a,8,b,10	a,3,b,4	b,6	a,2,b,7	a,10,b,14
Marker3526	LG11	64.701	Marker45322	189	aaxbb	a,40	b,57	b,17	a,6	a,15	a,11,b,4	a,1,b,7	a,35	a,10,b,3	a,9,b,11	a,15	a,4,b,8	a,12	a,15	a,11,b,3	a,9,b,7	a,5,b,5	b,22	b,18	a,12	b,11	a,6,b,5	b,9	a,10	b,17	a,17	a,2,b,4	a,6,b,7	b,17	a,2,b,5	a,17	a,10,b,6	a,6,b,6	b,10	a,8,b,4	a,5,b,7	a,6	a,18	a,9,b,7	a,8,b,10	a,3,b,4	b,6	a,2,b,8	a,10,b,14
Marker6848	LG11	64.934	Marker74422	64	aaxbb	a,45	b,19	b,9	a,17	a,8	a,6,b,2	a,5,b,2	a,19	a,1,b,4	a,13,b,10	a,11	a,13,b,11	a,12	a,13	a,7	a,6,b,5	a,1,b,4	b,22	b,5	a,10	b,8	a,2,b,2	b,5	a,11	b,2	a,7	a,7,b,9	a,11,b,12	b,14	a,7,b,4	a,11	a,4,b,3	a,4,b,1	b,9	a,12,b,3	a,6,b,4	a,13	a,6	a,11	a,6,b,7	a,2,b,4	b,9	a,4,b,8	a,12,b,14
Marker6849	LG11	64.934	Marker74422	78	aaxbb	a,45	b,19	b,9	a,17	a,8	a,6,b,2	a,5,b,2	a,19	a,1,b,4	a,13,b,10	a,11	a,13,b,11	a,12	a,13	a,7	a,6,b,5	a,1,b,4	b,22	b,5	a,10	b,8	a,2,b,2	b,5	a,11	b,2	a,7	a,7,b,9	a,11,b,12	b,14	a,7,b,4	a,11	a,4,b,3	a,4,b,1	b,9	a,12,b,3	a,6,b,4	a,13	a,6	a,9,b,2	a,6,b,7	a,2,b,4	b,9	a,4,b,8	a,12,b,14
Marker3524	LG11	64.977	Marker45322	79	aaxbb	a,41	b,57	b,17	a,6	a,15	a,11,b,4	a,1,b,7	a,36	a,10,b,4	a,9,b,12	a,14	a,4,b,8	a,12	a,15	a,11,b,3	a,9,b,8	a,5,b,5	b,23	b,19	a,12	b,13	a,6,b,5	b,9	a,10	b,17	a,17	a,2,b,4	a,6,b,7	b,15	a,2,b,5	a,17	a,10,b,6	a,6,b,6	b,10	a,8,b,4	a,4,b,7	a,6	a,18	a,9,b,7	a,8,b,10	a,3,b,4	b,6	a,2,b,7	a,10,b,14
Marker7002	LG11	64.977	Marker75646	194	aaxbb	a,63	b,36	b,4	a,4	a,4	b,4	-	a,12	a,1	a,9,b,1	a,4	a,11,b,16	a,5	a,6	a,2	a,2,b,5	a,3,b,1	b,13	b,5	a,1	b,6	a,4,b,1	b,8	a,1	b,5	a,3	a,2,b,1	a,3,b,3	b,5	a,2,b,2	a,1	a,2,b,3	a,1	b,4	a,4,b,5	a,1,b,3	-	a,4	a,6,b,3	a,2,b,4	a,2,b,4	b,1	a,1,b,3	a,6,b,9
Marker518	LG11	64.993	Marker17981	179	aaxbb	a,69	b,77	b,19	a,21	a,15	a,9,b,5	a,6,b,6	a,24	a,6,b,2	a,2,b,9	a,17	a,12,b,12	a,12	a,20	a,10,b,10	a,10,b,8	a,4,b,8	b,16	b,13	a,15	b,13	a,7,b,5	b,21	a,17	b,16	a,13	a,4,b,5	a,6,b,9	b,16	a,8,b,5	a,13	a,8,b,6	a,7,b,2	b,23	a,4,b,6	a,6,b,6	a,11	a,13	a,7,b,17	a,13,b,12	a,3,b,6	b,9	a,4,b,12	a,18,b,10
Marker519	LG11	64.993	Marker17981	195	aaxbb	a,69	b,77	b,19	a,21	a,15	a,9,b,5	a,6,b,6	a,24	a,6,b,2	a,2,b,9	a,17	a,11,b,12	a,12	a,20	a,10,b,10	a,10,b,8	a,4,b,8	b,16	b,13	a,15	b,13	a,7,b,5	b,21	a,17	b,16	a,13	a,4,b,5	a,6,b,9	b,16	a,8,b,5	a,13	a,8,b,6	a,6,b,2	b,23	a,4,b,6	a,6,b,6	a,11	a,13	a,7,b,17	a,13,b,12	a,3,b,6	b,9	a,4,b,12	a,18,b,10
Marker2695	LG11	65.001	Marker37560	26	aaxbb	a,71	b,46	b,6	a,8	a,10	a,1,b,6	a,7,b,5	a,29	a,6,b,7	a,8,b,10	a,14	a,19,b,9	a,12	a,4	a,7,b,6	a,3,b,2	a,3,b,3	b,12	b,19	a,13	a,1,b,12	a,4,b,4	b,12	a,5	b,12	a,16	a,4,b,5	a,4,b,7	b,20	a,2,b,3	a,10	a,5,b,3	a,9,b,4	b,18	a,3,b,5	a,4,b,2	a,7	a,6	a,6,b,7	a,10,b,5	a,4,b,2	b,10	a,6,b,6	a,17,b,19
Marker2696	LG11	65.001	Marker37560	115	aaxbb	a,73	b,45	b,6	a,8	a,10	a,1,b,6	a,7,b,5	a,30	a,6,b,7	a,8,b,10	a,14	a,19,b,9	a,13	a,3	a,8,b,6	a,3,b,2	a,3,b,3	b,12	b,19	a,17	a,1,b,12	a,4,b,4	b,12	a,5	b,12	a,16	a,4,b,5	a,4,b,6	b,20	a,2,b,3	a,10	a,5,b,3	a,9,b,4	b,18	a,3,b,5	a,4,b,2	a,7	a,6	a,6,b,7	a,10,b,5	a,4,b,2	b,10	a,6,b,6	a,16,b,18
Marker1752	LG11	65.119	Marker29688	119	aaxbb	a,90	b,62	b,8	a,13	a,16	a,6,b,8	a,12,b,4	a,22	a,11,b,11	a,10,b,9	a,20	a,9,b,16	a,15	a,9	a,8,b,8	a,4,b,8	a,3,b,5	b,28	b,14	a,10	b,12	a,5,b,7	b,9	a,10	b,5	a,13	a,2,b,13	a,16,b,3	b,13	a,7,b,1	a,12	a,3,b,7	a,6,b,9	b,17	a,12,b,8	a,12,b,11	a,12	a,18	a,6,b,3	a,20,b,16	a,4,b,6	b,12	a,1,b,1	a,19,b,9
Marker1753	LG11	65.119	Marker29688	155	aaxbb	a,90	b,62	b,8	a,13	a,16	a,6,b,8	a,12,b,4	a,22	a,11,b,11	a,10,b,9	a,20	a,9,b,16	a,15	a,9	a,8,b,8	a,4,b,8	a,3,b,5	b,28	b,14	a,10	b,12	a,5,b,7	b,9	a,10	b,5	a,13	a,2,b,13	a,16,b,3	b,13	a,7,b,1	a,12	a,3,b,7	a,6,b,9	b,17	a,12,b,8	a,12,b,11	a,12	a,18	a,6,b,3	a,20,b,16	a,4,b,6	b,12	a,1,b,1	a,19,b,9
Marker1754	LG11	65.119	Marker29688	168	aaxbb	a,90	b,62	b,8	a,13	a,16	a,6,b,8	a,12,b,4	a,22	a,11,b,11	a,10,b,9	a,20	a,9,b,16	a,15	a,9	a,8,b,8	a,4,b,8	a,3,b,5	b,28	b,14	a,10	b,12	a,5,b,7	b,9	a,10	b,5	a,13	a,2,b,13	a,16,b,3	b,13	a,7,b,1	a,12	a,3,b,7	a,6,b,9	b,17	a,12,b,8	a,12,b,11	a,12	a,18	a,6,b,3	a,20,b,16	a,4,b,6	b,12	a,1,b,1	a,19,b,9
Marker14690	LG11	65.516	Marker156624	51	aaxbb	a,17	b,18	-	a,5	a,4	b,3	b,2	a,25	a,3	a,4,b,3	a,5	a,8,b,3	a,4	a,5	a,1,b,2	a,1,b,2	a,3,b,4	b,7	b,5	a,4	b,1	a,1,b,2	b,1	a,5	b,4	a,5	a,3,b,3	a,1	b,6	a,1,b,1	a,3	-	a,4,b,4	b,6	-	b,3	a,6	a,2	a,5	a,2,b,3	a,1,b,1	b,9	a,3	a,4,b,3
Marker14691	LG11	65.516	Marker156624	177	aaxbb	a,18	b,17	-	a,5	a,4	b,3	b,2	a,24	a,3	a,4,b,3	a,5	a,8,b,3	a,4	a,5	a,1,b,2	a,1,b,2	a,3,b,4	b,7	b,5	a,4	b,1	a,1,b,2	b,1	a,5	b,4	a,5	a,3,b,3	a,1,b,1	b,6	a,1,b,1	a,3	-	a,4,b,4	b,6	-	b,3	a,6	a,2	a,5	a,2,b,3	a,1,b,1	b,9	a,3	a,4,b,3
Marker11703	LG11	67.426	Marker117086	152	aaxbb	a,24	b,23	b,4	a,1	a,2	-	b,3	a,12	-	a,1,b,1	-	a,5,b,1	a,1	a,2	a,2,b,2	a,2,b,1	b,2	b,1	b,2	a,2	-	a,4,b,1	b,4	a,3	b,5	a,2	a,1	b,2	a,1,b,2	a,1,b,1	-	a,6	b,3	-	a,1,b,3	a,1,b,2	a,4	a,2	-	a,3,b,3	a,1,b,1	b,2	a,3	a,2,b,3
Marker6107	LG11	67.718	Marker68156	26	aaxbb	a,20	b,21	b,7	a,4	a,10	a,1,b,2	a,2	a,14,b,2	a,1,b,1	a,10,b,3	a,4	a,8,b,3	a,1	a,3	a,1,b,4	a,4,b,2	b,6	b,10	b,6	a,1	-	a,4,b,1	b,3	a,2	b,9	a,6	a,5,b,4	a,4,b,3	b,6	a,1,b,1	a,1	a,2,b,5	-	b,3	a,2,b,2	a,2,b,6	a,10	a,1	a,2,b,1	a,4,b,3	a,1,b,1	b,12	a,1,b,2	a,5,b,4
Marker6108	LG11	67.718	Marker68156	165	aaxbb	a,20	b,21	b,7	a,4	a,10	a,1,b,2	a,2	a,11,b,2	a,1,b,1	a,10,b,3	a,4	a,8,b,3	a,1	a,3	a,1,b,4	a,4,b,2	b,6	b,10	b,6	a,1	-	a,3,b,1	b,3	a,2	b,9	a,6	a,5,b,4	a,4,b,3	b,6	a,1	a,1	a,1,b,5	-	b,4	a,2,b,2	a,2,b,6	a,10	a,1	a,2,b,1	a,3,b,3	a,1,b,1	b,12	a,1,b,2	a,5,b,4
Marker16303	LG11	67.9	Marker201269	21	aaxbb	a,250	b,218	b,73	a,45	a,43	b,37,a,22	b,36,a,26	a,101	b,37,a,45	b,19,a,24	a,81	b,46,a,52	a,62	a,75	b,31,a,38	b,28,a,34	b,62	b,99	b,29	a,78	b,90	b,14,a,27	b,62	a,57	b,45	a,56	b,28,a,26	b,31,a,30	b,63	b,33,a,21	a,60	b,32,a,33	b,29,a,18	b,55	b,49,a,46	b,32,a,27	a,72	a,67	b,34,a,39	b,44,a,27	b,28,a,24	b,49	b,31,a,35	b,42,a,53
Marker16304	LG11	67.9	Marker201269	152	aaxbb	a,250	b,217	b,73	a,45	a,43	b,35,a,22	b,35,a,26	a,103	b,37,a,45	b,19,a,24	a,77	b,48,a,55	a,63	a,72	b,30,a,37	b,29,a,34	b,61	b,98	b,30	a,78	b,92	b,14,a,27	b,62	a,57	b,46	a,56	b,28,a,27	b,31,a,30	b,62	b,34,a,21	a,61	b,33,a,35	b,29,a,19	b,53	b,49,a,46	b,32,a,28	a,72	a,69	b,33,a,38	b,45,a,29	b,28,a,24	b,49	b,32,a,36	b,42,a,55
Marker3379	LG11	67.9	Marker43823	17	aaxbb	a,75	b,78	b,11	a,7	a,16	a,2,b,6	a,3,b,2	a,20	a,5,b,6	a,8,b,1	a,8	a,9,b,6	a,11	a,7	a,4,b,7	a,8,b,8	b,22	b,20	b,6	a,11	b,13	a,7,b,2	b,13	a,6	b,12	a,10	a,7,b,8	a,3,b,4	b,10	a,5,b,4	a,10	a,5,b,7	a,7,b,4	b,16	a,9,b,11	a,4,b,10	a,13	a,15	a,11,b,3	a,4,b,12	a,1,b,4	b,10	a,4,b,6	a,16,b,5
Marker3401	LG11	67.9	Marker44063	6	aaxbb	a,33	b,26	b,9	a,5	a,10	a,4,b,1	a,5,b,6	a,46	a,6,b,2	a,11	a,15	a,9,b,16	a,13	a,3	a,10,b,10	a,4,b,3	b,2	b,25	b,13	a,12	b,6	a,7,b,3	b,8	a,14	b,7	a,6	a,5,b,6	a,5,b,2	b,13	a,2,b,2	a,10	a,3,b,4	a,10,b,6	b,10	a,8,b,1	a,6,b,6	a,9	a,5	a,3,b,2	a,4,b,1	a,5,b,5	b,18	a,2,b,1	a,18,b,19
Marker5105	LG11	67.9	Marker59533	53	aaxbb	a,56	b,43	b,11	a,11	a,15	b,5	a,4,b,4	a,24	a,3,b,4	a,2,b,3	a,8	a,11,b,4	a,10	a,16	a,5,b,11	a,4,b,9	b,4	b,18	b,6	a,5	b,6	a,3,b,2	b,18	a,9	b,6	a,19	a,9,b,1	a,3,b,7	b,9	a,6,b,6	a,2	a,3,b,4	a,2,b,3	b,6	a,4,b,2	a,1,b,2	a,6	a,9	a,5,b,4	a,8,b,7	a,3,b,3	b,3	a,3,b,7	a,11,b,2
Marker5106	LG11	67.9	Marker59533	56	aaxbb	a,56	b,43	b,11	a,11	a,15	b,5	a,4,b,4	a,24	a,3,b,4	a,2,b,3	a,8	a,11,b,4	a,10	a,16	a,5,b,11	a,4,b,9	b,4	b,18	b,6	a,5	b,6	a,3,b,2	b,18	a,9	b,6	a,19	a,9,b,1	a,3,b,7	b,9	a,6,b,6	a,2	a,3,b,4	a,2,b,3	b,6	a,4,b,2	a,1,b,2	a,6	a,9	a,5,b,4	a,8,b,7	a,3,b,3	b,3	a,3,b,7	a,13
Marker2766	LG11	68.167	Marker38091	13	aaxbb	a,42	b,25	b,16	a,22	a,16	a,5,b,9	a,6,b,9	a,43	a,9,b,18	a,7,b,8	a,19	a,13,b,16	a,18	a,19	a,9,b,12	a,22,b,8	b,25	b,23	b,13	a,29	b,29	a,12,b,14	b,15	a,20	b,8	a,20	a,3,b,7	a,7,b,17	b,28	a,7,b,12	a,30	a,14,b,14	a,9,b,10	b,32	a,8,b,13	a,5,b,13	a,35	a,14	a,16,b,8	a,13,b,18	a,19,b,12	b,15	a,11,b,11	a,10,b,13
Marker2345	LG11	69.561	Marker34628	20	aaxbb	a,71	b,91	b,7	a,17	a,17	a,8,b,4	a,2,b,2	a,37	a,3,b,7	a,12,b,7	a,12	a,8,b,11	a,15	a,21	a,5,b,3	a,12,b,8	b,24	b,35	b,9	a,19	b,10	a,12,b,5	b,16	a,14	b,22	a,25	a,6,b,7	a,7,b,7	a,6,b,8	a,4,b,2	a,9	a,4,b,8	a,8,b,8	b,14	a,5,b,6	a,2,b,4	a,10	a,9	a,3,b,12	a,13,b,12	a,2,b,5	b,15	a,2,b,7	a,12,b,21
Marker2621	LG11	69.561	Marker36919	169	aaxbb	a,55	b,72	b,13	a,21	a,13	a,9,b,7	a,10,b,4	a,41	a,9,b,4	a,9,b,12	a,16	a,11,b,11	a,15	a,10	a,4,b,12	a,8,b,12	b,9	b,30	b,15	a,15	b,7	a,11,b,4	b,10	a,22	b,13	a,20	a,5,b,3	a,5,b,10	a,11,b,13	a,1,b,4	a,16	a,12,b,3	a,8,b,7	b,17	a,9,b,3	a,10,b,5	a,11	a,16	a,3,b,7	a,6,b,6	a,9,b,1	b,8	a,9,b,9	a,28,b,14
Marker4035	LG11	69.938	Marker50123	89	aaxbb	a,45	b,73	b,8	a,6	a,6	b,4,a,6	b,6,a,1	a,16	b,14,a,3	b,2,a,4	a,6	b,12,a,5	a,2	a,8	b,5,a,5	b,1,a,1	b,3	b,14	b,5	a,3	b,13	b,4,a,3	b,6,a,1	a,6	b,13	a,7	b,3,a,1	b,4,a,3	b,1,a,5	b,2,a,5	a,10	b,7,a,1	b,9,a,1	b,9	b,6,a,4	b,3,a,2	a,2	a,4	b,5,a,5	b,12,a,2	b,9,a,4	b,7	b,11,a,2	b,6,a,4
Marker4097	LG11	70.025	Marker50843	74	aaxbb	a,89	b,77	b,10	a,17	a,13	a,10,b,2	a,10,b,5	a,27	a,11,b,6	a,10,b,8	a,13	a,15,b,4	a,16	a,11	a,10,b,7	a,7,b,4	b,13	b,11	b,14	a,16	b,24	a,1,b,6	a,1,b,12	a,12	b,3	a,11	a,10,b,4	a,5,b,10	a,7,b,14	a,3,b,2	a,28	a,7,b,12	a,10,b,3	a,2,b,16	a,6,b,11	a,14,b,9	a,10	a,12	a,10,b,6	a,12,b,3	a,8,b,4	b,8	a,7,b,6	a,8,b,7
Marker4098	LG11	70.025	Marker50843	154	aaxbb	a,89	b,77	b,10	a,17	a,14	a,10,b,2	a,10,b,5	a,28	a,11,b,6	a,11,b,8	a,13	a,15,b,4	a,16	a,11	a,11,b,7	a,7,b,4	b,13	b,11	b,14	a,16	b,24	a,1,b,6	a,1,b,12	a,12	b,3	a,13	a,10,b,4	a,5,b,10	a,7,b,14	a,3,b,2	a,28	a,7,b,13	a,10,b,3	a,2,b,16	a,6,b,11	a,14,b,10	a,10	a,12	a,10,b,6	a,12,b,3	a,8,b,4	b,8	a,7,b,6	a,8,b,7
Marker4099	LG11	70.025	Marker50843	157	aaxbb	a,89	b,77	b,10	a,17	a,14	a,10,b,2	a,10,b,5	a,28	a,11,b,6	a,11,b,8	a,13	a,15,b,4	a,16	a,11	a,11,b,7	a,7,b,4	b,13	b,11	b,14	a,16	b,24	a,1,b,6	a,1,b,12	a,12	b,3	a,13	a,10,b,4	a,5,b,10	a,7,b,14	a,3,b,2	a,28	a,7,b,13	a,10,b,3	b,18	a,6,b,11	a,14,b,10	a,10	a,12	a,10,b,6	a,12,b,3	a,8,b,4	b,8	a,7,b,6	a,8,b,7
Marker1767	LG11	70.101	Marker29757	87	aaxbb	a,13	b,15	b,18	a,7	a,15	a,7,b,4	a,9,b,7	a,37	a,6,b,7	a,9,b,6	a,12	a,12,b,10	a,15	a,24	a,7,b,4	a,4,b,13	b,18	b,23	b,24	a,21	-	a,12,b,3	b,26	a,11	b,14	a,29	a,9,b,8	a,4,b,7	a,2,b,7	a,4,b,8	a,6	a,8,b,4	a,5,b,9	b,8	a,5,b,8	a,12,b,10	a,22	a,15	a,10,b,7	a,11,b,6	a,4,b,6	b,23	a,9,b,12	a,17,b,18
Marker10557	LG11	71.188	Marker106268	24	aaxbb	a,22	b,31	b,8	a,3	a,1	b,3	-	a,10	a,1,b,2	a,2	a,2	a,4,b,5	a,2	a,1	b,3	a,1,b,3	b,3	b,3	b,1	a,7	b,6	a,1,b,5	b,2	a,6	b,4	a,3	a,5,b,5	a,3,b,3	a,1,b,1	a,2	a,2	a,2,b,7	a,5,b,1	b,8	a,2,b,2	a,1,b,1	a,1	a,5	a,6,b,9	b,1	a,2,b,1	b,11	a,3,b,3	a,3,b,3
Marker10558	LG11	71.188	Marker106268	142	aaxbb	a,24	b,29	b,8	a,3	a,1	b,3	-	a,10	a,1,b,2	a,2	a,2	a,4,b,5	a,2	a,1	b,2	a,1,b,3	b,3	b,3	b,1	a,7	b,6	a,1,b,5	b,2	a,6	b,4	a,3	a,5,b,5	a,3,b,3	a,1,b,1	a,2	a,2	a,2,b,7	a,5,b,1	b,8	a,2,b,2	a,1,b,1	a,1	a,5	a,6,b,9	b,1	a,2,b,1	b,11	a,3,b,3	a,3,b,3
Marker6043	LG11	72.201	Marker67708	29	aaxbb	a,13	b,12	b,2	a,5	a,4	b,2	a,2,b,7	a,17	a,1,b,2	a,6,b,3	a,2	a,5,b,5	a,3	a,7	b,3	b,3	b,4	a,1,b,8	b,4	a,4	b,4	a,5,b,2	-	a,3	b,3	a,8	-	a,1,b,3	a,7,b,8	a,2,b,1	a,3	a,1	a,1,b,2	b,8	a,5	a,2,b,2	a,4	a,7	a,2,b,2	a,4,b,4	a,2,b,4	b,8	a,3,b,5	a,5,b,5
Marker6044	LG11	72.201	Marker67708	68	aaxbb	a,13	b,12	b,2	a,5	a,4	b,2	a,2,b,7	a,17	a,1,b,2	a,6,b,3	a,2	a,5,b,5	a,3	a,7	b,3	b,3	b,4	a,1,b,8	b,4	a,4	b,4	a,5,b,2	-	a,3	b,3	a,8	-	a,1,b,3	a,7,b,8	a,2,b,1	a,3	a,1	a,1,b,2	b,8	a,5	a,2,b,2	a,4	a,7	a,2,b,2	a,4,b,4	a,2,b,4	b,8	a,3,b,5	a,5,b,5
Marker6042	LG11	72.958	Marker67708	19	aaxbb	a,13	b,12	b,2	a,5	a,4	b,2	a,2,b,7	a,17	a,1,b,2	a,6,b,3	a,2	a,5,b,5	a,3	a,7	b,3	b,3	b,4	a,1,b,8	b,4	a,4	b,4	a,5,b,2	-	a,3	b,3	a,8	-	a,1,b,3	a,7,b,8	a,2,b,1	a,3	a,1	a,1,b,2	b,8	a,5	a,2,b,2	a,4	a,7	a,2,b,2	a,4,b,4	a,2,b,4	b,8	a,3,b,5	a,5,b,5
Marker6045	LG11	72.958	Marker67708	182	aaxbb	a,13	b,12	b,2	a,5	a,4	b,2	a,2,b,6	a,17	a,1,b,2	a,6,b,3	a,2	a,5,b,5	a,3	a,7	b,3	b,3	b,4	a,1,b,8	b,4	a,4	b,4	a,5,b,2	-	a,3	b,3	a,7	-	a,1,b,3	a,6,b,8	a,2,b,1	a,3	a,1	a,1,b,2	b,7	a,5	a,2,b,2	a,4	a,7	a,2,b,2	a,4,b,4	a,2,b,4	b,8	a,3,b,5	a,5,b,5
Marker547	LG11	74.09	Marker18291	5	aaxbb	a,37	b,31	b,6	a,9	a,18	a,11,b,7	a,6,b,12	a,36	a,9,b,1	a,13,b,5	a,11	a,13,b,13	a,7	a,11	a,6,b,3	a,10,b,10	b,16	a,1,b,11	b,5	a,14	b,15	a,9,b,8	b,15	a,13	b,15	a,18	a,7,b,1	a,5,b,4	a,4,b,6	a,4,b,8	a,7	a,5,b,1	a,4,b,7	b,4	a,7,b,5	a,7,b,9	a,18	a,10	a,15,b,8	a,9,b,7	a,6,b,6	b,10	a,3,b,5	a,20,b,16
Marker548	LG11	74.09	Marker18291	207	aaxbb	a,36	b,29	b,6	a,9	a,18	a,11,b,7	a,6,b,12	a,37	a,9,b,1	a,13,b,5	a,11	a,12,b,13	a,7	a,11	a,6,b,3	a,10,b,10	b,14	a,1,b,11	b,5	a,14	b,15	a,9,b,6	b,16	a,13	b,15	a,18	a,7,b,1	a,5,b,4	a,4,b,6	a,4,b,8	a,7	a,5,b,1	a,4,b,7	b,4	a,7,b,5	a,7,b,9	a,18	a,10	a,15,b,8	a,9,b,7	a,6,b,6	b,10	a,3,b,5	a,21,b,18
Marker2864	LG11	75.129	Marker39101	144	aaxbb	a,39	b,36	b,5	a,15	a,8	a,3,b,4	a,7,b,6	a,20	a,1,b,2	a,6,b,1	a,7	a,8,b,15	a,5	a,9	a,9,b,2	a,2,b,4	b,6	b,13	b,7	a,7	b,3	a,4,b,1	b,11	a,5	b,5	a,7	a,4,b,4	a,9,b,5	a,2,b,9	a,2,b,2	a,7	a,2,b,1	a,2,b,9	b,6	a,6,b,5	a,6,b,1	a,7	a,6	a,6,b,3	a,14,b,3	a,4,b,3	b,12	a,2,b,8	a,9,b,12
Marker5685	LG11	75.736	Marker64846	66	aaxbb	a,41	b,62	b,7	a,9	a,1	a,3,b,2	a,2,b,2	a,17	a,11,b,1	a,7	a,14	a,8,b,7	a,1	a,6	a,2,b,4	a,3,b,7	b,5	b,14	b,7	a,6	b,6	a,3,b,5	b,6	a,6	b,4	a,5	a,2,b,2	a,1,b,4	a,1,b,3	a,3,b,6	a,8	a,2,b,4	a,7,b,6	b,5	a,4,b,9	a,1	a,11	a,5	b,2	a,1,b,7	a,4,b,4	b,3	a,6,b,4	a,2,b,11
Marker3185	LG11	76.044	Marker41916	12	aaxbb	a,78	b,68	b,8	a,12	a,7	a,4,b,7	a,6	a,26	a,2,b,10	a,8,b,9	a,10	a,14,b,12	a,16	a,9	a,9	a,11,b,8	b,12	b,26	b,12	a,6	b,10	a,8,b,11	b,10	a,11	b,9	a,14	a,6,b,7	a,8,b,6	a,4,b,8	a,4,b,1	a,4	a,3,b,5	a,4,b,4	a,2,b,9	a,5,b,4	b,5	a,15	a,11	a,6,b,10	a,8,b,7	a,6,b,1	b,6	a,4,b,4	a,18,b,14
Marker8753	LG11	76.34	Marker90802	41	aaxbb	a,28	b,29	b,5	a,7	a,4	a,4,b,4	a,3	a,12	a,2,b,3	a,1	a,7	a,8,b,6	a,3	a,2	a,3	a,1,b,4	b,3	b,13	b,2	a,2	b,3	-	b,4	a,2	b,4	-	a,2,b,2	a,4	a,5,b,1	a,1,b,2	a,1	b,3	a,2,b,4	b,4	a,2,b,5	a,4,b,2	a,2	a,9	a,9	a,6	b,3	b,6	a,3	a,7,b,9
Marker8754	LG11	76.34	Marker90802	193	aaxbb	a,28	b,29	b,5	a,7	a,4	a,4,b,4	a,3	a,12	a,2,b,3	a,1	a,7	a,9,b,5	a,3	a,2	a,3	a,1,b,4	b,3	b,13	b,2	a,2	b,3	-	b,4	a,2	b,4	-	a,2,b,2	a,5	a,5,b,1	a,1,b,2	a,1	b,3	a,2,b,3	b,4	a,2,b,5	a,4,b,2	a,2	a,9	a,9	a,6	b,3	b,6	a,3	a,7,b,9
Marker7200	LG11	76.793	Marker77552	20	aaxbb	a,43	b,33	b,8	a,8	a,4	a,1,b,3	a,1	a,12	a,5,b,2	a,5,b,7	a,6	a,3,b,3	a,3	a,5	a,1	a,5,b,1	b,3	b,9	a,1,b,7	a,5	b,9	a,1,b,5	b,3	a,5	b,1	a,5	a,2,b,7	a,5,b,1	a,2,b,6	a,2	a,10	b,3	a,5,b,3	b,8	a,6,b,6	a,4,b,2	a,11	a,5	a,3,b,2	a,7,b,1	a,1,b,2	b,4	a,2,b,1	a,3,b,6
Marker7201	LG11	76.793	Marker77552	44	aaxbb	a,43	b,33	b,8	a,8	a,4	a,1,b,3	a,1	a,12	a,5,b,2	a,5,b,7	a,6	a,3,b,3	a,3	a,5	a,1	a,5,b,1	b,3	b,9	a,1,b,7	a,5	b,9	a,1,b,5	b,3	a,5	b,1	a,5	a,2,b,7	a,5,b,1	a,2,b,6	a,2	a,10	b,3	a,5,b,3	b,8	a,6,b,6	a,4,b,2	a,11	a,5	a,3,b,2	a,7,b,1	a,1,b,2	b,4	a,2,b,1	a,3,b,6
Marker7202	LG11	76.793	Marker77552	160	aaxbb	a,42	b,33	b,8	a,8	a,4	b,3	a,2	a,12	a,5,b,2	a,5,b,7	a,5	a,3,b,3	a,3	a,5	a,1	a,5,b,2	b,3	b,9	b,7	a,5	b,9	a,1,b,5	b,3	a,5	b,1	a,4	a,2,b,8	a,5,b,1	a,2,b,6	a,2	a,10	b,3	a,5,b,3	b,8	a,6,b,6	a,4,b,2	a,10	a,5	a,3,b,2	a,7,b,1	a,2,b,2	b,4	a,2,b,1	a,3,b,6
Marker16407	LG11	77.725	Marker204757	194	aaxbb	a,14	b,19	b,2	a,3	a,6	a,5	a,2,b,7	a,19	a,5,b,2	a,4,b,1	-	a,9,b,10	a,10	a,1	a,2,b,1	a,5,b,1	b,6	b,11	b,4	a,3	b,8	b,3	b,3	-	b,10	a,1	a,3,b,2	a,1,b,1	a,4,b,3	a,1,b,3	-	b,1	a,3,b,6	b,3	-	a,1,b,1	a,4	a,2	a,2	a,5,b,1	a,2,b,4	b,4	a,3,b,2	a,9,b,10
Marker16406	LG11	78.009	Marker204757	65	aaxbb	a,16	b,18	b,2	a,3	a,5	a,5	a,2,b,7	a,20	a,5,b,2	a,2,b,1	-	a,8,b,10	a,10	a,1	a,2,b,1	a,5,b,1	b,5	b,11	b,4	a,3	b,8	b,3	b,3	-	b,10	a,2	a,3,b,2	a,1,b,1	a,4,b,3	a,1,b,3	-	b,1	a,3,b,6	b,2	-	a,1,b,1	a,4	a,2	a,2	a,5,b,1	a,2,b,4	b,4	a,3,b,2	a,9,b,10
Marker12950	LG11	78.478	Marker130930	136	aaxbb	a,29	b,19	b,1	-	a,11	a,1,b,1	a,3,b,2	a,22	a,1,b,1	a,4,b,3	-	a,5,b,5	a,1	a,5	a,2,b,2	-	-	b,13	b,3	a,5	b,3	b,1	b,2	-	-	a,4	a,1,b,1	-	a,3,b,4	a,1,b,3	-	b,1	-	-	a,4,b,2	a,1	a,3	-	a,2	-	a,1,b,2	b,1	a,3,b,2	a,8,b,4
Marker4042	LG11	78.727	Marker50291	9	aaxbb	a,30	b,10	b,2	a,6	a,9	a,3	a,3,b,5	a,26	a,4,b,3	a,5,b,6	a,13	a,12,b,7	a,5	a,5	a,2,b,1	a,7,b,3	b,6	b,10	b,7	a,6	b,5	b,2	b,10	a,5,b,1	b,7	a,11	a,4,b,9	a,7,b,5	a,17,b,10	a,2,b,4	a,4	b,2	a,5,b,5	b,6	a,4,b,7	a,6,b,2	a,5	a,4	a,4,b,1	a,9,b,9	a,10,b,2	b,9	a,6,b,5	a,4,b,3
Marker8453	LG11	78.776	Marker88437	118	aaxbb	a,32	b,44	b,1	a,8	a,2	a,1,b,1	b,1	a,22	a,3,b,2	a,5,b,3	a,3	a,3,b,14	-	a,6	a,1,b,2	a,3,b,2	b,9	b,23	b,4	a,2	b,3	b,1	b,11	a,5	b,2	a,8	a,3,b,8	a,1,b,3	a,1,b,2	a,5,b,4	a,1	-	a,4,b,2	b,3	a,3,b,1	a,1,b,5	a,1	a,2	a,3,b,1	a,1,b,2	a,1,b,5	b,6	a,1,b,5	a,12,b,8
Marker8454	LG11	78.776	Marker88437	137	aaxbb	a,32	b,44	b,1	a,8	a,2	a,1,b,1	b,1	a,22	a,3,b,2	a,5,b,3	a,3	a,3,b,14	-	a,6	a,1,b,2	a,3,b,2	b,9	b,23	b,4	a,2	b,3	b,1	b,11	a,5	b,2	a,8	a,3,b,8	a,1,b,3	a,1,b,2	a,5,b,4	a,1	-	a,4,b,2	b,3	a,3,b,1	a,1,b,5	a,1	a,2	a,3,b,1	a,1,b,2	a,1,b,5	b,6	a,1,b,5	a,12,b,8
Marker7402	LG11	79.293	Marker79512	175	aaxbb	a,24	b,30	b,6	a,9	a,10	a,4,b,3	a,1,b,5	a,30	a,1,b,1	a,7,b,8	a,13	a,10,b,16	a,6,b,1	a,7	a,7,b,5	a,6,b,5	b,2	b,16	b,13	a,5	b,1	b,1	b,21	a,5	b,3	a,4	a,1,b,3	a,8,b,12	a,3,b,3	a,1,b,5	a,4	a,1	a,11,b,3	b,10	a,6,b,4	a,2,b,3	a,8	a,6	a,4,b,7	a,1	a,4,b,6	b,15	a,3,b,6	a,14,b,13
Marker7403	LG11	79.366	Marker79512	176	aaxbb	a,24	b,30	b,6	a,9	a,10	a,4,b,3	a,1,b,5	a,30	a,1,b,1	a,7,b,8	a,13	a,10,b,16	a,6,b,1	a,7	a,7,b,5	a,6,b,5	b,2	b,16	b,13	a,5	b,1	b,1	b,21	a,5	b,3	a,4	a,1,b,3	a,8,b,12	a,3,b,3	a,1,b,5	a,4	a,1	a,11,b,3	b,10	a,6,b,4	a,2,b,3	a,8	a,6	a,4,b,7	a,1	a,4,b,6	b,15	a,3,b,6	a,14,b,13
Marker7404	LG11	79.366	Marker79512	177	aaxbb	a,24	b,30	b,6	a,9	a,10	a,4,b,3	a,1,b,5	a,30	a,2	a,7,b,8	a,13	a,10,b,16	a,6,b,1	a,7	a,7,b,5	a,6,b,5	b,2	b,16	b,13	a,5	b,1	b,1	b,21	a,5	b,3	a,4	a,1,b,3	a,8,b,12	a,3,b,3	a,1,b,5	a,4	a,1	a,11,b,3	b,10	a,6,b,4	a,2,b,3	a,8	a,6	a,4,b,7	a,1	a,4,b,6	b,15	a,3,b,6	a,14,b,13
Marker2742	LG11	80.197	Marker37972	175	aaxbb	a,63	b,17	b,8	a,13	a,7	a,10,b,1	a,7,b,1	a,36	a,4,b,2	a,5,b,3	a,11	a,7,b,5	a,12	a,17	a,6,b,2	a,5,b,2	b,8	b,15	b,5	a,13	b,5	a,4,b,4	b,3	a,4	b,3	a,6	a,6,b,1	a,4,b,4	a,4,b,2	a,1,b,1	a,8	a,7	a,8,b,3	b,1	a,2,b,1	a,3	a,9	a,6	a,3,b,3	a,13,b,3	a,7,b,2	b,4	a,1,b,2	a,7,b,6
Marker5445	LG11	80.21	Marker62737	24	aaxbb	a,25	b,16	b,4	a,5	a,10	a,2,b,9	a,1,b,5	a,14	a,5,b,2	a,3,b,2	a,8	a,2,b,6	a,3	a,10	a,4,b,2	a,5,b,2	b,7	b,13	b,6	a,5	b,5	a,2,b,2	b,7	a,1	b,11	a,6	b,3	a,3,b,2	a,5,b,4	a,3,b,5	a,1	a,4,b,1	a,5,b,4	b,8	a,2,b,4	a,2,b,1	a,12	-	a,5,b,3	a,8,b,9	a,6,b,1	b,9	a,4,b,4	a,6,b,7
Marker12256	LG11	81.009	Marker122792	43	aaxbb	a,28	b,48	b,5	a,7	a,5	b,3,a,5	b,3,a,2	a,33	b,6,a,5	b,3,a,3	a,8	b,7,a,9	a,7	a,3	b,5,a,2	b,2,a,1	b,10	b,17	b,8	a,3	b,12	b,5,a,3	b,7	a,9	b,7	a,3	b,4,a,3	b,5,a,3	b,4,a,3	b,3,a,2	a,6	a,4	b,3,a,3	b,8	b,8,a,2	b,5	a,5	b,1,a,6	b,4,a,4	b,8,a,3	b,3,a,2	b,5	b,1,a,6	b,15,a,14
Marker12257	LG11	81.009	Marker122792	171	aaxbb	a,29	b,50	b,5	a,7	a,5	b,3,a,5	b,3,a,2	a,33	b,5,a,5	b,3,a,3	a,8	b,7,a,9	a,7	a,3	b,5,a,2	b,2,a,2	b,10	b,16	b,8	a,3	b,12	b,5,a,3	b,7	a,9	b,7	a,3	b,4,a,3	b,5,a,3	b,4,a,3	b,2,a,2	a,6	a,4	b,3,a,3	b,7	b,7,a,2	b,5	a,5	b,1,a,6	b,4,a,4	b,8,a,3	b,3,a,2	b,5	b,1,a,6	b,15,a,14
Marker9780	LG11	81.179	Marker99030	172	aaxbb	a,19	b,27	b,5	a,11	a,3	b,1	b,6,a,4	a,14	-	b,2,a,1	a,4	b,1,a,9	a,6	a,11	b,2,a,2	b,4,a,2	b,3	b,14	b,9	a,4	b,2	b,5,a,2	b,7	a,6	b,8	-	b,1,a,3	b,4,a,2	b,6,a,2	b,6,a,4	a,3	b,1,a,3	b,4,a,1	b,4	b,5,a,2	b,2	a,7	a,8	b,5,a,2	b,6,a,10	b,4,a,1	b,5,a,5	b,3,a,4	b,3,a,4
Marker9781	LG11	81.452	Marker99030	185	aaxbb	a,19	b,27	b,5	a,11	a,3	b,1	b,6,a,4	a,14	-	b,2,a,1	a,4	b,1,a,9	a,6	a,11	b,2,a,2	b,4,a,2	b,3	b,14	b,9	a,4	b,2	b,5,a,2	b,7	a,6	b,8	-	b,1,a,3	b,4,a,2	b,6,a,2	b,6,a,4	a,3	b,1,a,3	b,4,a,1	b,4	b,5,a,2	b,2	a,7	a,8	b,5,a,2	b,6,a,10	b,4,a,1	b,5,a,5	b,3,a,4	b,3,a,4
Marker9779	LG11	81.654	Marker99030	58	aaxbb	a,19	b,27	b,6	a,10	a,3	b,1	b,6,a,4	a,14	-	b,2,a,1	a,4	b,1,a,9	a,6	a,11	b,2,a,2	b,4,a,2	b,3	b,13	b,9	a,4	b,2	b,5,a,2	b,7	a,6	b,8	-	b,1,a,3	b,4,a,2	b,6,a,2	b,6,a,4	a,3	b,1,a,3	b,4,a,1	b,4	b,5,a,2	b,2	a,7	a,8	b,5,a,2	b,6,a,10	b,4,a,1	b,5,a,5	b,3,a,4	b,3,a,4
Marker11768	LG11	81.812	Marker117702	7	aaxbb	a,28	b,33	b,3	a,4	a,1	a,1,b,2	a,2,b,2	a,16	a,1,b,2	a,1,b,3	a,6	a,5	a,1	a,2	b,1	a,1,b,6	b,3	b,15	b,5	a,4	b,4	a,1,b,3	b,7	a,3	b,3	a,4	a,9,b,4	a,1,b,1	a,6,b,1	b,1	a,6	a,1	a,1,b,4	b,5	a,1	a,2,b,1	a,5	a,3	a,1,b,2	a,2,b,3	a,3	a,1,b,4	a,1,b,1	a,6,b,3
Marker11770	LG11	81.842	Marker117702	127	aaxbb	a,26	b,33	b,3	a,4	a,1	a,1,b,2	a,2,b,2	a,16	a,1,b,2	a,1,b,3	a,6	a,4	a,1	a,2	b,1	a,1,b,6	b,3	b,15	b,5	a,4	b,4	b,4	b,8	a,3	b,3	a,4	a,8,b,4	a,1,b,1	a,6,b,1	b,1	a,5	a,1	a,1,b,4	b,5	a,1	a,2,b,1	a,5	a,3	a,1,b,2	a,2,b,3	a,3	a,1,b,4	a,1,b,1	a,6,b,3
Marker11769	LG11	82.127	Marker117702	78	aaxbb	a,28	b,33	b,3	a,4	a,1	a,1,b,2	a,2,b,2	a,16	a,1,b,2	a,1,b,3	a,6	a,5	a,1	a,2	b,1	a,1,b,6	b,3	b,15	b,5	a,4	b,4	a,1,b,3	b,7	a,3	b,3	a,4	a,9,b,4	a,1,b,1	a,6,b,1	b,1	a,6	a,1	a,1,b,4	b,5	a,1	a,2,b,1	a,5	a,3	a,1,b,2	a,2,b,3	a,3	a,1,b,4	a,1,b,1	a,6,b,3
Marker5096	LG11	82.354	Marker59430	94	aaxbb	a,60	b,38	b,5	a,1	a,4	b,5	a,5,b,6	a,27	a,2,b,1	a,3,b,5	a,7	a,6,b,12	a,3	a,8	a,4,b,2	a,2,b,3	b,6	b,18	b,11	a,4	b,4	a,4,b,4	b,14	a,6	b,10	a,7	a,5,b,3	a,2,b,3	b,2	b,2	a,3	a,5,b,2	b,3	b,2	a,1,b,1	a,2,b,1	a,2	a,5	a,2,b,4	a,5,b,1	a,3	a,2,b,2	a,2,b,5	a,5,b,10
Marker7841	LG11	83.297	Marker83475	14	aaxbb	a,34	b,18	b,7	a,1	a,4	a,2,b,3	a,2,b,1	a,10	a,2	a,4,b,7	a,2	a,3,b,9	a,3	a,4	a,2,b,3	a,1,b,1	b,8	b,12	b,10	a,2,b,1	b,4	a,2,b,1	b,6	a,4	b,6	a,3	a,2,b,4	a,1,b,2	b,3	-	a,3	a,2,b,1	a,2	b,10	b,3	a,2,b,2	a,2	a,1	a,1,b,1	a,7,b,4	a,1,b,2	a,5,b,2	a,4,b,1	a,3,b,4
Marker7724	LG11	83.751	Marker82337	197	aaxbb	a,37	b,31	b,6	a,7	a,7	a,5,b,2	a,2,b,1	a,9	a,1	a,3,b,2	a,5	a,5,b,3	a,7	a,3	a,3,b,1	a,1,b,1	b,8	b,11	b,4	a,3	b,5	b,1	b,5	a,2	b,1	a,4	a,4,b,6	a,3	a,1,b,3	a,2,b,5	a,4	a,1	a,3,b,2	b,4	a,4,b,4	a,3,b,1	a,1	a,3	a,4,b,4	a,3,b,1	a,5,b,3	a,2,b,2	a,5,b,1	a,14,b,11
Marker9604	LG11	84.55	Marker97837	33	aaxbb	a,27	b,18	-	a,5	a,2	a,1,b,2	b,1	a,3	-	b,4	a,2	a,1	-	a,1	b,1	b,1	-	b,1	b,3	a,4	b,3	-	b,4	a,2	b,4	a,3	b,3	a,1,b,5	a,2,b,3	a,1,b,4	a,6	a,1,b,5	a,1,b,2	b,2	a,2,b,5	b,1	a,1	a,2	-	a,4,b,1	a,1	a,2,b,3	a,2,b,2	a,6,b,5
Marker9606	LG11	84.577	Marker97837	163	aaxbb	a,26	b,19	-	a,5	a,2	a,1,b,2	b,1	a,3	-	b,5	a,2	a,3	-	-	b,1	b,1	-	b,1	b,3	a,4	b,3	-	b,4	a,2	b,4	a,3	b,3	a,1,b,5	a,2,b,3	a,1,b,4	a,6	a,1,b,4	a,1,b,3	b,2	a,2,b,5	b,2	a,1	a,3	-	a,3,b,1	a,1	a,2,b,3	a,2,b,2	a,6,b,5
Marker10344	LG11	84.97	Marker104292	92	aaxbb	a,18	b,19	b,2	a,4	a,3	a,4,b,2	-	a,12	a,1	a,2,b,5	a,1	a,3,b,3	-	a,4	a,3,b,1	a,1	b,3	b,2	b,4	a,2	-	b,1	b,1	a,6	b,1	-	a,1,b,5	a,4	a,5,b,2	a,8,b,2	a,4	a,2,b,2	a,1,b,1	b,5	a,1,b,3	b,3	-	a,2	a,2,b,1	a,3,b,6	a,1	a,5,b,3	a,3,b,1	a,1,b,2
Marker4589	LG11	86.186	Marker55326	204	aaxbb	a,56	b,35	b,3	a,7	a,1	a,1,b,1	b,5	a,12	a,2,b,1	a,2	a,3	a,8,b,3	a,6	a,3	a,4,b,3	a,1,b,3	b,4	b,8	b,3	a,3	b,10	b,2	b,4	a,6	b,2	a,6	a,4,b,1	a,8,b,1	a,3,b,4	a,2,b,4	a,9	a,1,b,6	a,5	b,7	a,2,b,2	a,2,b,2	a,13	a,5	a,6,b,5	a,3,b,5	a,5,b,2	a,2,b,6	a,5,b,4	a,9
Marker6765	LG11	86.739	Marker73581	32	aaxbb	a,28	b,34	b,18	a,3	a,2	a,1,b,1	a,5	a,5	a,2,b,9	a,2,b,3	a,3	a,4,b,2	a,7	a,4	a,2,b,4	a,5,b,6	b,5	b,3	b,11	a,4	b,11	b,2	b,3	a,8	b,2	a,2	a,3	a,3,b,2	-	a,9,b,2	a,2	a,1,b,4	b,3	b,10	a,2,b,5	a,2,b,6	a,1	a,2	a,6,b,2	a,2,b,3	a,1,b,5	a,5,b,2	a,6,b,5	a,3,b,9
Marker2061	LG11	87.023	Marker32070	133	aaxbb	a,23	b,61	b,5	a,5	a,10	a,2,b,9	b,6	a,24	a,9,b,3	a,9,b,5	a,6	a,10,b,11	a,3	a,14	a,4,b,12	a,1,b,3	b,8	b,16	b,7	a,4	b,7	a,2,b,2	b,16	a,13	b,10	a,16	a,4,b,8	a,4,b,7	a,3,b,3	a,5,b,2	a,7	a,3,b,5	a,3,b,15	b,6	a,2,b,3	a,2,b,6	a,5	a,4	a,6,b,6	a,17,b,6	a,6,b,2	a,3,b,2	a,2,b,8	a,11,b,14
Marker7010	LG11	87.023	Marker75775	63	aaxbb	a,11	b,13	b,12	a,13	a,6	a,4,b,4	b,2	a,13	a,1,b,1	a,6,b,6	a,9	a,4,b,10	a,7	a,8	a,4,b,9	a,3,b,3	a,1,b,10	b,9	b,6	a,5	b,4	b,1	b,8	a,5	b,5	a,6	a,4,b,7	a,6,b,5	a,3,b,3	a,1,b,6	a,10	a,2,b,9	a,5,b,4	b,8	a,2,b,5	a,1,b,9	a,6	a,6	a,11,b,5	a,11	a,6,b,2	a,2,b,3	a,10,b,4	a,5,b,9
Marker3823	LG11	87.215	Marker48295	73	aaxbb	a,26	b,22	b,8	a,6	a,7	a,6,b,3	b,2	a,31	a,3,b,9	a,4,b,7	a,10	a,21,b,5	a,10	a,3	a,4,b,6	a,4,b,4	b,9	b,27	b,14	a,7	b,4	a,4,b,1	b,6	a,2	b,8	a,9	a,10,b,3	a,6,b,4	a,5,b,2	a,5,b,3	a,3	a,3,b,1	a,2,b,3	b,3	a,10,b,3	a,1,b,6	a,12	a,4	a,6,b,5	a,2,b,15	a,3,b,4	b,5	a,3,b,3	a,23,b,10
Marker3824	LG11	87.215	Marker48295	162	aaxbb	a,26	b,21	b,8	a,6	a,7	a,6,b,3	b,2	a,33	a,3,b,9	a,4,b,7	a,10	a,21,b,5	a,10	a,3	a,5,b,6	a,4,b,4	b,9	b,27	b,14	a,7	b,4	a,3,b,1	b,6	a,2	b,8	a,9	a,10,b,3	a,5,b,4	a,5,b,2	a,4,b,3	a,3	a,3,b,1	a,2,b,3	b,2	a,10,b,3	a,1,b,6	a,12	a,4	a,5,b,5	a,4,b,14	a,3,b,4	b,5	a,3,b,3	a,25,b,10
Marker8928	LG11	87.731	Marker92173	33	aaxbb	a,31	b,31	b,7	a,4	a,13	a,1	b,3	a,10	a,3,b,4	a,7,b,1	a,9	a,5,b,4	a,5	a,4	a,3	a,3,b,4	b,13	b,10	b,9	a,5	b,6	a,5,b,5	b,16	a,10	b,5	a,4	a,4	a,2,b,6	a,5,b,4	a,2,b,5	a,10	a,2,b,1	a,4,b,2	a,2,b,6	a,3,b,2	a,1,b,1	a,1	a,1	b,7	a,10,b,5	b,2	b,4	a,3,b,5	a,6,b,10
Marker8929	LG11	87.731	Marker92173	45	aaxbb	a,31	b,31	b,7	a,4	a,13	a,1	b,3	a,10	a,3,b,4	a,7,b,1	a,9	a,5,b,4	a,5	a,4	a,3	a,3,b,4	b,13	b,10	b,9	a,5	b,6	a,5,b,5	b,16	a,10	b,5	a,4	a,4	a,2,b,6	a,5,b,4	a,2,b,5	a,10	a,2,b,1	a,4,b,2	a,2,b,6	a,3,b,2	a,1,b,1	a,1	a,1	b,7	a,10,b,5	b,2	b,4	a,3,b,5	a,6,b,10
Marker397	LG11	87.974	Marker16817	6	aaxbb	a,40	b,54	b,8	a,6	a,11	a,2,b,5	b,4	a,29	a,3,b,3	a,9,b,2	a,12	a,12,b,10	a,11	a,10	a,5,b,1	a,10,b,10	b,3	b,34	b,11	a,7	b,4	a,7,b,7	b,15	a,5	b,15	a,16	a,3,b,2	a,8,b,5	a,9,b,2	a,3,b,8	a,9	a,4,b,5	a,6,b,6	b,5	a,6,b,4	a,2,b,6	a,15	a,16	a,4,b,3	a,6,b,6	b,1	b,11	a,3,b,2	a,16,b,9
Marker398	LG11	87.974	Marker16817	20	aaxbb	a,40	b,54	b,8	a,6	a,11	a,2,b,5	b,4	a,29	a,3,b,3	a,9,b,2	a,12	a,12,b,10	a,11	a,10	a,5,b,1	a,10,b,10	b,3	b,34	b,11	a,7	b,4	a,7,b,7	b,15	a,5	b,15	a,16	a,3,b,2	a,8,b,5	a,9,b,2	a,3,b,8	a,9	a,4,b,5	a,6,b,6	b,5	a,6,b,4	a,2,b,6	a,15	a,16	a,4,b,3	a,6,b,6	b,1	b,11	a,3,b,2	a,16,b,9
Marker399	LG11	87.974	Marker16817	37	aaxbb	a,40	b,54	b,8	a,6	a,11	a,2,b,5	b,4	a,29	a,3,b,3	a,9,b,2	a,12	a,12,b,10	a,11	a,10	a,5,b,1	a,10,b,10	b,3	b,34	b,11	a,7	b,4	a,7,b,7	b,15	a,5	b,15	a,16	a,3,b,2	a,8,b,5	a,9,b,2	a,3,b,8	a,9	a,4,b,5	a,6,b,6	b,5	a,6,b,4	a,2,b,6	a,15	a,16	a,4,b,3	a,6,b,6	b,1	b,11	a,3,b,2	a,16,b,9
Marker400	LG11	88.267	Marker16817	157	aaxbb	a,40	b,55	b,8	a,6	a,12	a,2,b,5	a,1,b,5	a,31	a,3,b,3	a,9,b,2	a,12	a,12,b,12	a,11	a,10	a,5,b,1	a,10,b,11	b,3	b,35	b,12	a,7	b,4	a,7,b,7	b,15	a,5	b,15	a,16	a,3,b,2	a,8,b,5	a,9,b,2	a,3,b,8	a,7	a,4,b,6	a,6,b,6	b,5	a,6,b,4	a,2,b,6	a,15	a,16	a,4,b,3	a,6,b,6	b,1	b,11	a,3,b,2	a,16,b,9
Marker6910	LG11	88.267	Marker74855	92	aaxbb	a,28	b,38	b,9	a,5	a,7	a,7,b,7	a,10,b,6	a,30	a,5,b,3	a,4,b,3	a,4	a,6,b,10	a,8	a,2	a,1,b,6	a,5,b,4	b,13	b,25	b,8	a,4	b,6	a,2,b,6	b,5	a,10	b,11	a,8	a,10,b,1	a,2,b,5	a,3,b,1	a,2,b,5	a,5	a,1,b,1	a,5,b,1	b,11	a,3,b,3	a,1,b,3	a,9	a,7	a,3,b,6	a,2,b,4	b,3	b,9	a,2,b,2	a,12,b,10
Marker6911	LG11	88.267	Marker74855	143	aaxbb	a,26	b,38	b,9	a,5	a,7	a,7,b,7	a,10,b,6	a,30	a,5,b,3	a,4,b,3	a,4	a,6,b,10	a,8	a,2	a,1,b,6	a,4,b,4	a,2,b,12	b,24	b,8	a,4	b,6	a,2,b,6	b,5	a,10	b,11	a,8	a,10,b,1	a,2,b,5	a,3,b,1	a,2,b,5	a,5	a,1,b,1	a,5,b,1	b,11	a,3,b,3	a,1,b,3	a,9	a,7	a,3,b,6	a,2,b,4	b,4	b,9	a,2,b,2	a,13,b,10
Marker4318	LG11	89.284	Marker52896	190	aaxbb	a,57	b,74	b,6	-	a,2	a,9,b,1	a,3,b,2	a,17	b,1	a,2	a,2	a,6,b,8	a,1	a,3	a,1,b,2	a,1	b,3	b,17	-	a,1	b,5	a,3	b,8	a,3	b,5	a,4	-	b,1	a,4,b,5	a,2,b,3	a,2	-	a,1,b,4	b,1	a,1,b,2	b,5	a,2	a,3	b,4	a,4,b,7	b,2	b,5	a,4,b,2	a,8,b,6
Marker10328	LG11	89.484	Marker104207	119	aaxbb	a,21	b,18	b,4	a,6	a,10	b,7,a,1	b,8,a,3	a,2	b,1	b,2,a,2	a,2	b,2,a,3	a,4	a,4	b,1,a,1	a,2	b,9	b,16	b,12	a,5	b,9	b,5,a,3	b,4	a,5	b,4	a,2	b,11	b,12,a,1	b,3,a,1	b,5,a,5	a,3	b,2,a,1	-	b,3	b,3,a,1	b,6	-	a,3	b,1,a,1	b,1,a,2	b,2	b,8	b,5,a,3	b,10,a,3
Marker10330	LG11	89.484	Marker104207	194	aaxbb	a,21	b,18	b,4	a,6	a,10	b,7,a,1	b,8,a,3	a,2	b,1	b,2,a,2	a,2	b,2,a,3	a,4	a,4	b,1,a,1	a,2	b,9	b,16	b,12	a,5	b,9	b,5,a,3	b,4	a,5	b,4	a,2	b,11	b,12,a,1	b,3,a,1	b,5,a,5	a,3	b,2,a,1	-	b,3	b,3,a,1	b,6	-	a,3	b,1,a,1	b,1,a,2	b,2	b,8	b,5,a,3	b,10,a,3
Marker10329	LG11	89.704	Marker104207	144	aaxbb	a,21	b,18	b,4	a,6	a,10	b,7,a,1	b,8,a,3	a,2	b,1	b,2,a,2	a,2	b,2,a,3	a,4	a,4	b,2	a,2	b,9	b,16	b,12	a,5	b,9	b,5,a,3	b,4	a,5	b,4	a,2	b,11	b,12,a,1	b,3,a,1	b,5,a,5	a,3	b,2,a,1	-	b,3	b,3,a,1	b,6	-	a,3	b,1,a,1	b,1,a,2	b,2	b,8	b,5,a,3	b,10,a,3
Marker14793	LG11	90.165	Marker158382	128	aaxbb	a,17	b,22	b,5	a,5	a,7	a,1,b,2	b,1	a,13	b,1	a,2,b,3	a,2	a,6,b,4	a,2	a,4	b,1	a,1	-	b,20	b,3	a,3	b,2	-	b,2	a,4	-	a,1	a,6,b,1	a,2,b,4	b,3	a,7,b,1	a,3	a,2,b,1	a,2,b,2	b,2	-	a,3	a,6	a,2	a,2,b,3	a,10,b,3	b,1	b,3	a,1,b,3	a,8,b,9
Marker14792	LG11	90.659	Marker158382	53	aaxbb	a,17	b,22	b,5	a,6	a,7	a,1,b,2	b,1	a,13	b,1	a,2,b,3	a,2	a,6,b,4	a,2	a,4	b,1	a,1	b,1	b,20	b,3	a,3	b,2	a,1	b,2	a,4	-	a,1	a,6,b,1	a,2,b,4	b,3	a,7,b,1	a,3	a,2,b,1	a,2,b,2	b,2	-	a,3	a,6	a,2	a,2,b,3	a,10,b,3	b,1	b,3	a,1,b,3	a,8,b,9
Marker7551	LG11	91.374	Marker80804	43	aaxbb	a,35	b,26	b,3	a,3	a,2	a,2,b,3	a,4,b,4	a,16	b,2	a,1,b,3	a,6	a,3,b,2	a,1	a,5	b,1	a,3	b,2	b,12	b,4	a,1	b,1	a,2,b,2	b,3	a,3	b,1	a,5	a,3,b,1	a,1,b,4	a,7	a,2,b,6	a,3	a,1,b,2	-	b,1	b,1	a,3	a,2	a,3	b,2	a,4,b,1	a,1,b,4	b,10	a,2,b,7	a,8,b,9
Marker3589	LG11	91.782	Marker45957	13	aaxbb	a,62	b,29	b,6	a,14	a,4	a,7,b,4	a,8,b,2	a,49	a,8,b,3	a,3,b,1	a,15	a,20,b,11	a,5	a,11	a,6,b,1	a,4	b,4	b,16	b,4	a,16	b,5	a,7,b,4	b,2	a,11	b,9	a,16	a,9,b,2	a,4,b,3	a,3,b,1	a,4	a,15	a,2,b,3	a,12,b,3	b,3	a,4,b,1	a,5	a,13	a,12	a,3,b,2	a,11,b,8	a,9,b,4	a,4,b,4	a,8,b,3	a,17,b,6
Marker4632	LG11	91.993	Marker55570	97	aaxbb	a,45	b,39	b,6	a,11	a,16	a,3,b,8	a,5,b,7	a,31	a,3,b,8	a,5,b,4	a,7	a,7,b,5	a,6	a,10	a,6,b,4	a,2,b,4	b,9	b,18	b,11	a,8	b,4	a,4	b,7	a,6	b,7	a,6	a,9,b,6	a,3,b,4	a,6,b,11	a,4,b,4	a,4	a,1,b,1	a,6	b,3	a,3,b,6	a,4	a,5	a,17	a,10,b,6	a,7,b,6	a,6,b,3	a,8,b,7	a,6,b,6	a,9,b,10
Marker4903	LG11	92.259	Marker58086	62	aaxbb	a,33	b,17	b,8	a,6	a,8	a,4,b,4	a,3,b,3	a,22	a,2,b,2	a,8,b,3	a,7	a,5,b,5	a,7	a,4	a,2,b,3	a,4,b,1	b,5	b,14	b,11	a,2	b,9	-	b,2	a,13	b,1	a,2	a,3,b,5	a,6,b,3	a,6,b,3	a,4,b,1	a,2	b,3	a,2,b,2	b,9	a,4,b,4	a,2,b,2	a,1	a,1	a,1,b,3	a,8,b,9	a,4,b,4	a,4,b,5	b,3	a,5,b,5
Marker4905	LG11	92.259	Marker58086	190	aaxbb	a,32	b,16	b,8	a,5	a,8	a,4,b,4	a,3,b,3	a,22	a,2,b,2	a,9,b,2	a,7	a,5,b,5	a,7	a,4	a,2,b,3	a,4,b,1	b,5	b,13	b,11	a,2	b,8	-	b,2	a,13	b,1	a,2	a,3,b,5	a,5,b,3	a,6,b,3	a,4,b,1	a,2	b,3	a,2,b,2	b,9	a,5,b,4	a,2,b,2	a,2	a,1	a,1,b,3	a,8,b,9	a,4,b,4	a,4,b,5	b,3	a,5,b,5
Marker4904	LG11	92.48	Marker58086	74	aaxbb	a,33	b,17	b,8	a,6	a,8	a,4,b,4	a,3,b,3	a,22	a,2,b,2	a,8,b,3	a,7	a,5,b,5	a,7	a,4	a,2,b,3	a,4,b,1	b,5	b,14	b,11	a,2	b,9	-	b,2	a,13	b,1	a,2	a,3,b,5	a,6,b,3	a,6,b,3	a,4,b,1	a,2	b,3	a,2,b,2	b,9	a,4,b,4	a,2,b,2	a,1	a,1	a,1,b,3	a,8,b,8	a,4,b,4	a,4,b,5	b,3	a,5,b,5
Marker3793	LG11	92.519	Marker48139	6	aaxbb	a,15	b,25	b,12	a,10	a,10	b,7	a,3,b,8	a,17	a,8,b,8	a,3,b,7	a,13	a,6,b,6	a,9	a,3	a,5,b,6	a,8,b,4	b,15	b,22	b,7	a,13	b,11	a,3,b,7	b,2	a,5	b,9	a,9	a,8,b,3	a,8,b,8	a,3,b,5	a,4,b,9	a,12	a,6,b,7	a,2,b,5	b,24	a,5,b,5	a,5,b,7	a,19	a,6	a,5,b,12	a,4,b,8	a,12,b,12	b,11	b,6	a,10,b,3
Marker3794	LG11	92.519	Marker48139	119	aaxbb	a,15	b,25	b,13	a,10	a,10	b,7	a,3,b,8	a,17	a,8,b,8	a,3,b,7	a,14	a,6,b,6	a,9	a,3	a,5,b,6	a,8,b,4	b,15	b,22	b,7	a,13	b,11	a,3,b,7	b,2	a,5	b,9	a,9	a,8,b,3	a,8,b,8	a,3,b,5	a,3,b,9	a,12	a,6,b,7	a,2,b,5	b,26	a,5,b,5	a,5,b,7	a,19	a,6	a,5,b,12	a,4,b,8	a,12,b,12	b,11	b,6	a,11,b,3
Marker12268	LG11	92.595	Marker122869	198	aaxbb	a,17	b,28	b,1	a,2	a,6	b,5	a,4,b,1	a,26	b,1	a,1,b,1	a,2	a,5,b,7	a,3	a,6	a,5,b,1	a,3,b,3	b,7	b,11	b,7	a,11	b,4	a,1,b,3	b,6	a,2	b,3	a,4	a,3,b,2	b,4	a,2,b,3	a,2,b,3	-	a,1,b,6	a,4	b,3	a,1,b,3	a,2,b,3	a,6	-	a,3	a,5,b,2	a,1,b,1	b,15	a,7,b,2	a,4,b,2
Marker9924	LG11	93.536	Marker100443	165	aaxbb	a,20	b,18	b,5	a,8	a,2,b,1	b,2	b,4	a,19	a,2,b,4	a,2,b,2	a,4	a,5,b,7	a,8	a,4	a,8,b,5	a,6,b,1	b,3	b,11	b,4	a,4	b,9	a,3,b,5	b,7	a,5	b,9	a,1	a,6,b,5	a,1,b,3	a,2,b,5	a,3,b,1	a,7	a,1,b,1	a,4	b,7	a,10,b,1	b,5	a,3	-	a,2,b,2	a,5,b,5	a,5	a,6,b,2	a,4,b,5	a,2,b,3
Marker9923	LG11	93.974	Marker100443	133	aaxbb	a,20	b,18	b,5	a,8	a,2,b,1	b,2	b,4	a,19	a,2,b,4	a,2,b,2	a,4	a,5,b,7	a,8	a,4	a,8,b,5	a,6,b,1	b,3	b,11	b,4	a,4	b,9	a,3,b,5	b,7	a,5	b,9	a,1	a,6,b,5	a,1,b,3	a,2,b,5	a,3,b,1	a,7	a,1,b,1	a,4	b,7	a,10,b,1	b,5	a,3	-	a,2,b,2	a,5,b,5	a,5	a,6,b,2	a,4,b,5	a,2,b,3
Marker9926	LG11	93.974	Marker100443	207	aaxbb	a,20	b,18	b,5	a,8	a,2,b,1	b,2	b,4	a,19	a,2,b,4	a,2,b,2	a,4	a,5,b,7	a,8	a,4	a,8,b,5	a,6,b,1	b,3	b,11	b,4	a,4	b,9	a,3,b,5	b,7	a,5	b,9	a,1	a,6,b,5	a,1,b,3	a,2,b,5	a,3,b,1	a,7	a,1,b,1	a,4	b,7	a,10,b,1	b,5	a,3	-	a,2,b,2	a,5,b,5	a,5	a,6,b,2	a,4,b,5	a,2,b,3
Marker9925	LG11	94.245	Marker100443	195	aaxbb	a,20	b,18	b,5	a,8	a,2,b,1	b,2	b,4	a,19	a,2,b,4	a,2,b,2	a,4	a,5,b,7	a,8	a,4	a,8,b,5	a,6,b,1	b,3	b,11	b,4	a,4	b,9	a,3,b,5	b,7	a,5	b,9	a,1	a,6,b,5	a,1,b,3	a,2,b,5	a,3,b,1	a,7	a,1,b,1	a,4	b,7	a,10,b,1	b,5	a,3	-	a,2,b,2	a,5,b,5	a,5	a,6,b,2	a,4,b,5	a,2,b,3
Marker9942	LG11	96.379	Marker100597	136	aaxbb	a,16	b,27	b,11	a,4	b,1	b,3,a,3	b,2,a,5	a,27	b,9,a,3	b,9,a,2	a,9	b,10,a,8	a,10	a,5	b,1,a,3	b,3,a,4	b,13	b,22	b,8	a,10	b,6	b,5,a,3	b,6	a,5	b,8	a,4	b,5,a,4	b,4,a,2	b,1,a,3	b,3,a,2	a,7	b,2,a,6	b,1,a,2	b,5	b,2,a,3	b,3,a,6	a,5	a,3	a,1	b,8,a,9	b,1	b,6,a,4	b,3,a,3	b,12,a,11
Marker9943	LG11	96.584	Marker100597	177	aaxbb	a,16	b,27	b,11	a,4	b,1	b,3,a,3	b,2,a,5	a,27	b,9,a,3	b,9,a,2	a,9	b,9,a,9	a,10	a,5	b,1,a,3	b,3,a,4	b,13	b,22	b,8	a,10	b,6	b,5,a,3	b,6	a,5	b,8	a,4	b,5,a,4	b,4,a,2	b,1,a,3	b,3,a,2	a,7	b,2,a,6	b,1,a,2	b,5	b,2,a,3	b,3,a,6	a,5	a,3	a,1	b,8,a,9	b,1	b,6,a,4	b,3,a,3	b,12,a,11
Marker6445	LG11	97.455	Marker70736	83	aaxbb	a,26	b,40	b,3	a,8	a,5	a,5,b,4	a,3,b,4	a,42	a,3,b,3	a,8,b,1	a,8	a,6,b,6	a,3	a,8	a,6	a,8,b,1	b,5	b,8	b,6	a,4	b,2	a,4,b,3	b,5	a,4	b,1	a,6	a,1,b,3	a,5,b,3	a,12,b,3	a,6	a,3	a,1,b,2	a,4,b,1	b,7	a,3	a,7,b,5	a,13	a,7	a,2,b,4	a,5,b,5	a,1,b,4	a,2,b,4	a,5	a,14,b,13
Marker6448	LG11	97.455	Marker70736	163	aaxbb	a,26	b,40	b,3	a,8	a,5	a,5,b,4	a,3,b,4	a,40	a,3,b,3	a,8,b,1	a,8	a,6,b,6	a,3	a,8	a,6	a,8,b,1	b,5	b,8	b,6	a,4	b,2	a,4,b,3	b,5	a,4	b,1	a,6	a,1,b,3	a,5,b,3	a,12,b,3	a,6	a,3	a,1,b,2	a,5,b,1	b,7	a,3	a,7,b,5	a,13	a,7	a,2,b,4	a,5,b,5	a,2,b,4	a,2,b,4	a,5	a,14,b,13
Marker6446	LG11	97.872	Marker70736	119	aaxbb	a,26	b,40	b,3	a,8	a,5	a,5,b,4	a,3,b,4	a,40	a,3,b,3	a,8,b,1	a,8	a,6,b,6	a,3	a,8	a,6	a,8,b,1	b,5	b,8	b,6	a,4	b,2	a,4,b,3	b,5	a,4	b,1	a,6	a,1,b,3	a,5,b,3	a,12,b,3	a,6	a,3	a,1,b,2	a,5,b,1	b,7	a,3	a,7,b,5	a,13	a,7	a,2,b,4	a,5,b,5	a,2,b,4	a,2,b,4	a,5	a,14,b,12
Marker6447	LG11	97.872	Marker70736	162	aaxbb	a,26	b,40	b,3	a,8	a,5	a,5,b,4	a,3,b,4	a,40	a,3,b,3	a,8,b,1	a,8	a,6,b,6	a,3	a,8	a,6	a,8,b,1	b,5	b,8	b,6	a,4	b,2	a,4,b,3	b,5	a,4	b,1	a,6	a,1,b,3	a,5,b,3	a,12,b,3	a,6	a,3	a,1,b,2	a,5,b,1	b,7	a,3	a,7,b,5	a,13	a,7	a,2,b,4	a,5,b,5	a,2,b,4	a,2,b,4	a,5	a,14,b,13
Marker6622	LG11	98.592	Marker72148	201	aaxbb	a,18	b,14	b,7	a,5	a,7	a,4,b,3	a,3,b,1	a,8	a,4,b,1	a,3,b,9	a,6	a,5,b,7	a,10	a,7	a,15	a,5,b,3	b,5	b,6	b,9	a,4	b,4	a,1,b,6	b,3	a,7	b,1	a,5	a,3,b,3	b,1	a,3,b,12	a,6	a,8	a,2,b,5	a,2,b,4	b,6	a,3,b,3	a,3,b,3	a,8	a,3	a,1,b,4	a,7,b,6	a,1,b,9	b,13	a,2,b,1	a,3,b,8
Marker4883	LG11	98.801	Marker57911	93	aaxbb	a,10	b,14	b,4	a,4	a,3	a,1,b,1	a,2,b,4	a,22	a,2,b,7	a,4,b,1	a,1,b,2	a,1,b,9	a,6	a,7	a,7	a,6,b,4	b,8	b,28	b,4	a,8	b,10	a,1,b,3	b,8	a,7	b,10	a,5	a,6,b,4	a,11,b,10	a,7,b,2	a,5,b,2	a,2	a,4,b,2	a,3,b,1	b,3	b,1	a,8,b,1	a,5	a,1	a,4,b,3	a,5,b,4	a,6,b,1	b,7	a,2,b,5	a,11,b,8
Marker4884	LG11	98.801	Marker57911	132	aaxbb	a,10	b,15	b,4	a,3	a,3	a,1,b,1	a,2,b,4	a,22	a,2,b,7	a,4,b,1	a,1,b,2	a,1,b,9	a,6	a,7	a,7	a,6,b,4	b,8	b,28	b,4	a,8	b,11	a,1,b,3	b,8	a,7	b,10	a,5	a,6,b,4	a,11,b,10	a,7,b,2	a,5,b,2	a,2	a,3,b,2	a,3,b,1	b,3	b,1	a,8,b,1	a,5	a,1	a,4,b,3	a,5,b,5	a,6,b,2	b,7	a,3,b,5	a,11,b,8
Marker5898	LG11	98.844	Marker66749	63	aaxbb	a,66	b,77	b,8	a,5	a,11	b,4,a,3	b,2,a,5	a,19	b,6,a,1	b,3,a,2	a,6	b,5,a,10	a,13	a,4	b,4,a,1	a,5	b,12	b,25	b,12	a,2	b,6	b,3,a,3	b,6	a,9	b,8	a,7	b,5,a,4	b,4,a,1	b,2,a,1	b,5,a,4	a,8	b,1,a,3	b,3,a,2	b,8	b,5,a,5	b,2,a,9	a,15	a,9	b,4,a,1	b,2,a,11	b,5,a,4	b,6	b,8,a,1	b,11,a,6
Marker5899	LG11	98.844	Marker66749	143	aaxbb	a,66	b,79	b,9	a,5	a,10	b,4,a,3	b,2,a,5	a,19	b,6,a,1	b,3,a,2	a,6	b,5,a,10	a,13	a,4	b,4,a,1	a,5	b,12	b,25	b,12	a,2	b,6	b,3,a,3	b,6	a,9	b,8	a,7	b,5,a,4	b,4,a,1	b,2,a,1	b,5,a,4	a,8	b,1,a,3	b,3,a,2	b,8	b,4,a,5	b,2,a,8	a,15	a,9	b,3,a,1	b,2,a,11	b,5,a,4	b,6	b,8,a,1	b,11,a,4
Marker5900	LG11	98.844	Marker66749	180	aaxbb	a,66	b,79	b,9	a,5	a,10	b,4,a,3	b,2,a,5	a,19	b,6,a,1	b,3,a,2	a,6	b,5,a,10	a,13	a,4	b,4,a,1	a,5	b,12	b,25	b,12	a,2	b,6	b,3,a,3	b,6	a,9	b,8	a,7	b,5,a,4	b,4,a,1	b,2,a,1	b,5,a,4	a,8	b,1,a,3	b,3,a,2	b,8	b,4,a,5	b,2,a,8	a,15	a,9	b,3,a,1	b,2,a,11	b,5,a,4	b,6	b,8,a,1	b,11,a,4
Marker4538	LG11	99.159	Marker54744	66	aaxbb	a,43	b,52	b,13	a,9	a,3	a,3,b,4	a,5,b,8	a,20	a,7,b,5	a,13,b,2	a,3	a,9,b,13	a,4	a,6	a,2,b,5	a,2,b,6	b,12	b,19	b,3	a,10	b,12	a,5,b,6	b,16	a,9	b,10	a,8	a,5,b,2	a,4,b,5	a,6,b,4	a,2,b,10	a,8	a,10,b,3	a,2,b,4	b,4	a,4,b,2	a,5,b,5	a,12	a,12	a,3,b,7	a,10,b,5	a,5,b,3	b,8	a,6,b,4	a,10,b,9
Marker9313	LG11	99.333	Marker95252	134	aaxbb	a,14	b,19	b,1	a,5	a,1	a,2,b,3	a,8,b,2	a,12	a,2,b,6	a,5,b,4	a,2	a,3,b,10	a,6	a,5	a,3,b,4	a,3,b,3	b,6	b,7	b,10	a,4	b,8	a,5,b,1	b,2	a,3	b,12	a,5	a,4,b,3	a,7,b,7	a,1,b,6	a,4,b,5	a,7	a,4,b,5	a,1,b,4	b,5	a,8,b,8	a,3,b,4	a,5	a,7	a,6,b,1	a,4,b,2	a,1,b,4	b,10	a,2,b,2	a,3,b,3
Marker171	LG11	99.857	Marker14184	69	aaxbb	a,83	b,76	b,18	a,20	a,15	a,7,b,5	a,12,b,6	a,51	a,5,b,14	a,17,b,5	a,32	a,20,b,23	a,37	a,38	a,16,b,8	a,5,b,11	b,22	b,49	b,14	a,19	b,25	a,11,b,21	b,16	a,27	b,14	a,18	a,7,b,15	a,14,b,13	b,23	a,6,b,18	a,16	a,12,b,11	a,3,b,7	a,2,b,20	a,16,b,12	a,10,b,13	a,21	a,12,b,2	a,13,b,23	a,2,b,14	a,7,b,10	b,12	a,18,b,12	a,17,b,24
Marker2865	LG11	100.212	Marker39229	77	aaxbb	a,61	b,52	b,12	a,22	a,17	a,16,b,9	a,4,b,6	a,47	a,13,b,16	a,13,b,11	a,27	a,18,b,16	a,13	a,21	a,14,b,7	a,6,b,23	b,22	b,30	b,23	a,21	b,17	a,9,b,13	b,30	a,19	b,20	a,16	a,10,b,8	a,11,b,5	a,8,b,12	a,8,b,9	a,21	a,9,b,5	a,3,b,13	b,33	a,20,b,12	a,11,b,17	a,26	a,8	a,13,b,11	a,17,b,18	a,12,b,4	b,16	a,12,b,7	a,11,b,18
Marker3842	LG11	100.212	Marker48505	118	aaxbb	a,31	b,37	b,8	a,12	a,12	a,5,b,1	a,12,b,6	a,9	a,2,b,10	a,5,b,9	a,13	a,12,b,5	a,10	a,15	a,12,b,1	a,3,b,7	b,3	b,20	b,16	a,11	b,9	a,5,b,7	b,4	a,9	b,12	a,13	a,4,b,6	a,11,b,5	a,9,b,5	a,2,b,7	a,14	a,6,b,9	a,5,b,8	b,10	a,13,b,8	a,6,b,8	a,15	a,19	a,4,b,7	a,1,b,4	a,11,b,10	b,9	a,6,b,6	a,9,b,12
Marker6124	LG11	100.399	Marker68312	126	aaxbb	a,22	b,24	b,4	a,1	a,4	b,4	a,2,b,2	a,16	a,3,b,4	a,2,b,3	a,4	a,5,b,9	-	a,3	a,3,b,3	a,8,b,5	b,8	b,13	b,8	a,7	b,5	b,2	b,6	a,8	b,7	a,4	a,2,b,1	a,6,b,3	a,1,b,1	a,4,b,2	a,2	a,1,b,4	b,3	a,1,b,6	a,2,b,2	a,5,b,2	a,3	a,14	a,2,b,2	a,2,b,1	a,5,b,1	b,8	b,3	a,8,b,8
Marker5790	LG11	100.417	Marker65770	95	aaxbb	a,23	b,15	b,6	a,8	a,10	a,1,b,4	a,4,b,3	a,14	a,3	a,6,b,3	a,3	a,8,b,4	a,1	a,1	a,2,b,2	a,3,b,3	b,5	a,1,b,3	b,7	a,4	b,3	-	a,2,b,1	a,3	b,8	a,6	a,2,b,5	a,1,b,4	a,4,b,3	a,3,b,1	a,3	-	a,3,b,2	b,4	a,2,b,3	a,2,b,2	a,5	a,3	a,4,b,2	a,6,b,2	a,3	a,6,b,1	a,1,b,1	a,7,b,1
Marker7860	LG11	100.425	Marker83649	9	aaxbb	a,21	b,29	b,2	a,6	a,4	b,3	a,3,b,2	a,30	a,3,b,1	a,1,b,12	a,10	a,12,b,6	a,2	a,11	a,5,b,3	a,2,b,8	b,6	b,19	b,7	a,10	b,7	b,1	b,4	a,2	b,7	a,5	a,5,b,5	a,1,b,2	b,2	b,6	a,5	a,1,b,3	a,1,b,6	a,1,b,3	a,1,b,4	a,1,b,1	a,3	a,1	a,6,b,10	a,1,b,5	a,3,b,1	a,10,b,5	a,1,b,2	a,20,b,5
Marker15593	LG11	100.77	Marker178847	89	aaxbb	a,30	b,23	-	a,1	a,5	a,2,b,2	a,1,b,2	a,13	a,2	a,4,b,4	a,5	a,4,b,5	a,2	a,5	b,7	a,3,b,1	b,4	b,8	b,6	a,4	b,4	b,1	b,2	a,7	b,4	a,7	a,3,b,3	a,2,b,2	a,3,b,4	a,5,b,2	a,2	a,1,b,2	-	b,2	a,2,b,3	-	a,1	a,2	a,3,b,1	b,2	a,2	a,3,b,4	b,3	a,4,b,6
Marker12715	LG11	100.79	Marker128047	91	aaxbb	a,23	b,18	b,8	a,3	a,1	a,1,b,1	a,2,b,2	a,13	-	a,3,b,3	a,4	a,1,b,3	a,5,b,1	a,10	a,2	-	b,2	b,6	b,1	a,2	b,1	-	b,3	a,1	b,2	a,1	-	a,3,b,7	a,1,b,2	a,2,b,3	a,5	a,6,b,1	a,10,b,3	b,3	a,1	a,2,b,1	a,5	-	a,4,b,4	a,5,b,1	a,2	a,1,b,4	b,1	a,2,b,1
Marker12713	LG11	101.443	Marker128047	8	aaxbb	a,23	b,18	b,8	a,3	a,1	a,1,b,1	a,2,b,2	a,13	-	a,3,b,3	a,4	a,1,b,3	a,5,b,1	a,10	a,1,b,1	b,1	b,2	b,6	b,1	a,2	b,1	-	b,3	a,1	b,2	a,1	-	a,3,b,7	a,1,b,2	a,2,b,3	a,5	a,6,b,1	a,10,b,3	b,3	a,1	a,2,b,1	a,5	-	a,4,b,4	a,5,b,1	a,2	a,1,b,4	b,1	a,2,b,1
Marker12714	LG11	101.443	Marker128047	48	aaxbb	a,23	b,18	b,8	a,3	a,1	a,1,b,1	a,2,b,2	a,13	-	a,3,b,3	a,4	a,1,b,3	a,5,b,1	a,10	a,1,b,1	b,1	b,2	b,6	b,1	a,2	b,1	-	b,3	a,1	b,2	a,1	-	a,3,b,7	a,1,b,2	a,2,b,3	a,5	a,6,b,1	a,10,b,3	b,3	a,1	a,2,b,1	a,5	-	a,4,b,4	a,5,b,1	a,2	a,1,b,4	b,1	a,2,b,1
Marker7870	LG11	102.469	Marker83697	135	aaxbb	a,24	b,19	b,4	a,2	a,10	a,3,b,1	a,1,b,2	a,12	a,2,b,2	a,2,b,2	a,8	a,3,b,8	a,4	a,3	a,2,b,5	b,2	b,4	b,11	b,5	a,1	b,4	a,5,b,2	b,3	a,7	b,2	a,6	a,1,b,2	a,4,b,5	a,1,b,6	a,4,b,2	-	a,1,b,1	a,3	b,8	a,1,b,3	a,3,b,2	a,2	a,4	a,2,b,1	b,6	a,2,b,1	b,6	b,7	a,6,b,9
Marker7871	LG11	102.469	Marker83697	187	aaxbb	a,24	b,19	b,4	a,2	a,10	a,3,b,1	a,1,b,2	a,12	a,2,b,2	a,2,b,2	a,8	a,3,b,8	a,4	a,3	a,2,b,5	b,2	b,4	b,11	b,5	a,1	b,4	a,5,b,2	b,3	a,7	b,2	a,6	a,1,b,2	a,4,b,5	a,1,b,6	a,4,b,2	-	a,1,b,1	a,3	b,8	a,1,b,3	a,3,b,2	a,2	a,4	a,2,b,1	b,6	a,2,b,1	b,6	b,7	a,6,b,9
Marker9978	LG11	102.471	Marker101041	152	aaxbb	a,18	b,16	b,2	a,6	a,4	a,1	a,3,b,1	a,16	a,5,b,3	a,2	a,3	a,3,b,5	a,1	a,2	-	b,1	b,1	b,19	b,5	a,5	b,6	a,3,b,2	b,7	-	b,3	a,3	b,6	a,1,b,2	a,6	a,2,b,2	a,3	a,2,b,3	a,1,b,3	b,5	a,2,b,2	b,2	a,6	a,1	a,2,b,2	a,7,b,2	a,3,b,4	a,1,b,1	a,2,b,2	a,5,b,2
Marker13452	LG11	103.261	Marker137082	71	aaxbb	a,53	b,36	-	a,1	a,10	a,1,b,2	a,4,b,3	a,23	b,2	a,1,b,1	a,1,b,1	a,4,b,10	a,2	a,2	a,3	b,4	b,4	b,6	b,3	a,2	b,3	a,1,b,1	b,3	a,1	b,3	a,3	b,2	a,2,b,1	b,2	a,4,b,8	a,3	b,1	a,5,b,1	b,5	b,4	a,2,b,2	a,3	a,7	a,3,b,7	a,2,b,3	a,1,b,1	b,3	b,3	a,7,b,4
Marker13451	LG11	103.285	Marker137082	55	aaxbb	a,53	b,36	-	a,1	a,10	a,1,b,2	a,4,b,3	a,23	b,2	a,1,b,1	a,1,b,1	a,4,b,10	a,2	a,2	a,3	b,4	b,4	b,6	b,3	a,2	b,3	a,1,b,1	b,3	a,1	b,3	a,3	b,2	a,2,b,1	b,2	a,4,b,8	a,3	b,1	a,5,b,1	b,5	b,4	a,2,b,2	a,3	a,7	a,3,b,7	a,2,b,3	a,1,b,1	b,3	b,3	a,7,b,4
Marker13453	LG11	103.285	Marker137082	162	aaxbb	a,54	b,36	-	a,1	a,10	a,1,b,2	a,4,b,3	a,22	b,2	a,1,b,1	a,1,b,1	a,4,b,10	a,2	a,2	a,3	b,3	b,4	b,6	b,3	a,2	b,3	a,1,b,1	b,3	a,1	b,3	a,3	b,2	a,2,b,1	b,2	a,4,b,8	a,3	b,1	a,5,b,1	b,5	b,4	a,2,b,2	a,3	a,7	a,3,b,7	a,2,b,3	a,1,b,1	b,3	b,3	a,7,b,4
Marker17608	LG11	103.956	Marker312737	85	aaxbb	a,11	b,21	b,3	-	-	b,1	b,2	a,14	b,1	a,2,b,1	-	a,3,b,6	a,1	a,2	a,2,b,2	-	b,5	b,2	b,4	a,2	b,1	a,1,b,1	b,1	-	b,1	a,3	b,1	a,1	-	a,2,b,1	a,1	b,2	b,3	b,3	-	-	-	-	a,2,b,2	a,1,b,5	b,4	-	b,3	a,1,b,1
Marker17606	LG11	104.131	Marker312737	19	aaxbb	a,11	b,21	b,3	-	-	b,1	b,2	a,14	b,1	a,2,b,1	-	a,3,b,6	a,1	a,2	a,2,b,2	-	b,5	b,2	b,4	a,2	b,1	a,1,b,1	b,1	-	b,1	a,3	b,1	a,1	-	a,2,b,1	a,1	b,2	b,3	b,3	-	-	-	-	a,2,b,2	a,1,b,5	b,4	-	b,3	a,1,b,1
Marker5272	LG11	104.958	Marker61004	178	aaxbb	a,26	b,33	b,5	a,6	a,4,b,1	b,3	b,1	a,20	b,1	a,1,b,4	a,4	a,6,b,5	a,1	a,1	a,7,b,3	a,1,b,3	b,6	b,26	b,6	a,4	b,1	a,6,b,1	b,7	a,6	b,7	a,7	b,9	a,3	a,4,b,3	b,3	a,1	a,2	a,4,b,4	b,5	a,5,b,3	a,1,b,5	a,8	a,2	a,3,b,3	a,3,b,6	a,2,b,2	b,4	a,3,b,3	a,5,b,10
Marker13989	LG11	105.149	Marker144953	155	aaxbb	a,19	b,12	b,4	a,6	-	b,1	b,3	a,9	b,4	a,2,b,2	a,13	a,7,b,3	a,1	a,5	a,4,b,4	a,3,b,3	b,3	b,11	b,3	a,11	b,3	a,1,b,5	b,4	a,8	b,3	a,2	a,2,b,1	a,3	a,2,b,2	a,2,b,4	a,9	a,2,b,1	a,1,b,3	b,4	a,1,b,1	b,1	a,3	a,12	b,2	a,2	a,6,b,1	a,5,b,1	a,1,b,3	a,4,b,3
Marker2095	LG11	105.672	Marker32310	169	aaxbb	a,39	b,93	b,6	a,3	a,2	b,7	a,1	a,6	b,3,a,7	b,4,a,1	a,12	b,7,a,7	a,2	a,2	a,4	b,6,a,6	b,8	b,11	b,15	a,2	b,2	b,5,a,4	b,17	a,7	b,2	b,1	b,4,a,6	b,12,a,4	b,3,a,1	b,3,a,6	a,7	b,3,a,2	b,7,a,1	b,9	b,5,a,4	b,13,a,10	a,2	a,5	b,4	b,2,a,2	b,9	b,6	b,1	b,6,a,5
Marker2096	LG11	105.691	Marker32310	181	aaxbb	a,39	b,93	b,6	a,3	a,2	b,7	a,1	a,6	b,3,a,7	b,4,a,1	a,12	b,7,a,7	a,2	a,2	a,4	b,6,a,6	b,8	b,11	b,15	a,2	b,2	b,5,a,4	b,17	a,7	b,2	b,1	b,4,a,6	b,12,a,4	b,3,a,1	b,3,a,6	a,7	b,3,a,2	b,8	b,9	b,5,a,4	b,13,a,10	a,2	a,5	b,4	b,2,a,2	b,9	b,6	b,1	b,6,a,5
Marker18	LG11	106.23	Marker12649	176	aaxbb	a,38	b,53	b,8	a,4	a,1	b,3	b,9,a,2	a,19	b,3	b,10	a,2	b,21,a,6	a,5	b,1,a,1	b,6,a,2	b,3,a,1	b,14	b,43	b,14	a,8	b,8	b,5,a,3	b,13	a,1	b,8	a,4	b,5,a,1	b,6,a,5	b,11,a,2	b,5,a,2	a,8	b,4,a,3	b,4	b,6	b,7,a,2	b,4,a,3	a,5	a,6	b,4,a,4	b,4,a,4	b,4	b,6,a,1	b,3,a,2	b,16,a,5
Marker17	LG11	106.779	Marker12649	56	aaxbb	a,55	b,69	b,10	a,4	a,2	b,7,a,2	b,16,a,3	a,27	b,6	b,14	a,2	b,24,a,7	a,7	b,1,a,2	b,9,a,2	b,5,a,4	b,19	b,56	b,19	a,10	b,10	b,6,a,3	b,17	a,1	b,10	a,5	b,8	b,7,a,4	b,15,a,6	b,7,a,3	a,11	b,5,a,4	b,7,a,1	b,7	b,8,a,2	b,4,a,5	a,8	a,7	b,5,a,4	b,6,a,5	b,8,a,1	b,8,a,2	b,4,a,4	b,25,a,8
Marker5089	LG11	107.005	Marker59411	146	aaxbb	a,45	b,61	b,3	a,6	a,4	a,9,b,2	a,2,b,2	a,25	b,2	b,10	a,8	a,8,b,11	a,8	a,7	a,1,b,6	a,2,b,4	b,8	b,14	b,4	a,6	b,18	a,2,b,6	b,7	a,6	b,7	a,12	a,4,b,5	a,4,b,2	a,4,b,5	a,3,b,4	a,7	a,3,b,2	a,6,b,1	b,6	a,7,b,5	a,4,b,1	a,19	a,4	a,11,b,2	a,6,b,9	a,2,b,2	a,6,b,3	a,4,b,3	a,11,b,6
Marker1741	LG11	107.027	Marker29632	146	aaxbb	a,24	b,21	b,16	a,9	a,19	a,8,b,2	a,6,b,6	a,53	a,6,b,3	a,3,b,4	a,12	a,22,b,12	a,5	a,4	a,4,b,6	a,8,b,3	b,13	b,22	b,9	a,7	b,8	a,6,b,2	b,10	a,13	b,10	a,5	a,6,b,5	a,6,b,2	a,8,b,5	a,7,b,1	a,3	a,3,b,4	a,7,b,4	b,10	a,3,b,1	a,7,b,4	a,3	a,8	a,6,b,9	a,5,b,4	a,2,b,4	a,6,b,11	a,4,b,4	a,15,b,19
Marker1742	LG11	107.027	Marker29632	180	aaxbb	a,24	b,21	b,16	a,9	a,19	a,8,b,2	a,6,b,6	a,53	a,6,b,3	a,3,b,4	a,12	a,22,b,12	a,5	a,4	a,4,b,6	a,8,b,3	b,13	b,22	b,9	a,7	b,8	a,6,b,2	b,10	a,13	b,10	a,5	a,6,b,5	a,6,b,2	a,8,b,5	a,7,b,1	a,3	a,3,b,3	a,7,b,4	b,10	a,3,b,1	a,7,b,4	a,3	a,8	a,6,b,9	a,5,b,4	a,2,b,4	a,6,b,11	a,4,b,4	a,15,b,19
Marker1740	LG11	107.273	Marker29632	43	aaxbb	a,24	b,23	b,17	a,10	a,19	a,8,b,2	a,6,b,6	a,54	a,6,b,3	a,3,b,4	a,13	a,22,b,12	a,4	a,4	a,4,b,6	a,7,b,3	b,12	b,22	b,10	a,7	b,9	a,6,b,2	b,11	a,12	b,10	a,4	a,6,b,5	a,6,b,3	a,8,b,5	a,7,b,1	a,3	a,3,b,4	a,7,b,4	b,10	a,3,b,1	a,6,b,4	a,2	a,8	a,6,b,10	a,5,b,4	a,2,b,4	a,6,b,12	a,4,b,4	a,16,b,19
Marker1743	LG11	107.273	Marker29632	201	aaxbb	a,24	b,21	b,16	a,9	a,19	a,8,b,2	a,6,b,6	a,53	a,6,b,3	a,3,b,4	a,12	a,22,b,12	a,5	a,4	a,4,b,6	a,8,b,3	b,13	b,22	b,9	a,7	b,8	a,6,b,2	b,10	a,13	b,10	a,5	a,6,b,5	a,6,b,2	a,8,b,5	a,7,b,1	a,3	a,3,b,4	a,7,b,4	b,10	a,3,b,1	a,7,b,4	a,3	a,8	a,6,b,9	a,5,b,4	a,2,b,4	a,6,b,11	a,4,b,4	a,15,b,19
Marker5088	LG11	107.273	Marker59411	82	aaxbb	a,45	b,62	b,4	a,6	a,4	a,9,b,2	a,2,b,2	a,27	b,2	b,9	a,8	a,8,b,11	a,8	a,7	a,1,b,6	a,2,b,4	b,8	b,14	b,4	a,6	b,17	a,2,b,6	a,1,b,7	a,6	b,7	a,12	a,4,b,5	a,4,b,2	a,3,b,5	a,3,b,3	a,7	a,3,b,2	a,5	b,5	a,8,b,5	a,4,b,1	a,19	a,4	a,11,b,2	a,6,b,9	a,2,b,2	a,6,b,3	a,4,b,3	a,11,b,5
Marker1120	LG11	107.396	Marker23414	58	aaxbb	a,147	b,56	b,18	a,29	a,19	a,10,b,7	a,15,b,11	a,45	a,21,b,8	a,20,b,8	a,26	a,18,b,15	a,22	a,16	a,22,b,13	a,16,b,9	b,17	b,17	b,9	a,27	b,13	a,12,b,5	b,8	a,13	b,9	a,29	a,14,b,7	a,8,b,7	a,18,b,7	a,11,b,2	a,30	a,12,b,8	a,13,b,10	b,14	a,21,b,14	a,10,b,5	a,39	a,27	a,17,b,9	a,15,b,4	a,8,b,10	a,18,b,5	a,13,b,7	a,20,b,15
Marker8834	LG11	107.688	Marker91452	183	aaxbb	a,39	b,43	b,7	a,10	a,11	a,3,b,2	a,9,b,3	a,16	a,4,b,5	a,7,b,6	a,10	a,8,b,6	a,6	a,2	a,6,b,9	a,12,b,4	b,3	b,13	b,13	a,5	b,12	a,1	b,9	a,7	b,2	a,7	a,5,b,8	a,2,b,3	a,12,b,3	a,5,b,6	a,7,b,1	a,3,b,11	a,7,b,2	b,9	a,6,b,9	a,2,b,6	a,12	a,12	a,10,b,7	a,7,b,9	a,8,b,8	a,2,b,10	a,11,b,5	a,14,b,5
Marker8835	LG11	107.688	Marker91452	187	aaxbb	a,39	b,43	b,7	a,10	a,11	a,3,b,2	a,9,b,3	a,16	a,4,b,5	a,7,b,6	a,10	a,8,b,6	a,6	a,2	a,6,b,9	a,12,b,4	b,3	b,13	b,13	a,5	b,12	a,1	b,9	a,7	b,2	a,7	a,5,b,8	a,2,b,3	a,12,b,3	a,5,b,6	a,7,b,1	a,3,b,11	a,7,b,2	b,9	a,6,b,9	a,2,b,6	a,12	a,12	a,10,b,7	a,8,b,8	a,8,b,8	a,2,b,10	a,11,b,5	a,14,b,5
Marker7587	LG11	108.158	Marker81173	30	aaxbb	a,28	b,59	b,1	a,6	a,5	b,6	b,4,a,5	a,10	b,9,a,2	b,2,a,4	a,5	b,2,a,4	a,4	a,2	b,4,a,3	b,2,a,5	b,2	b,19	b,5	a,4	b,4	b,1,a,2	b,7	a,4	b,11	a,5	b,4,a,3	b,2,a,3	b,3,a,5	b,2,a,3	a,1	b,5,a,1	b,3,a,1	b,1	b,9,a,2	b,4,a,3	a,8	-	b,7,a,1	b,2,a,1	b,5,a,5	b,6,a,3	b,3,a,2	b,4,a,3
Marker7588	LG11	108.158	Marker81173	54	aaxbb	a,28	b,59	b,1	a,6	a,5	b,6	b,4,a,5	a,10	b,9,a,2	b,2,a,4	a,5	b,2,a,4	a,4	a,2	b,4,a,3	b,2,a,5	b,2	b,19	b,5	a,4	b,4	b,1,a,2	b,7	a,4	b,11	a,5	b,4,a,3	b,2,a,3	b,3,a,5	b,2,a,3	a,1	b,5,a,1	b,3,a,1	b,1	b,9,a,2	b,6,a,1	a,8	-	b,7,a,1	b,2,a,1	b,5,a,5	b,6,a,3	b,3,a,2	b,4,a,3
Marker7589	LG11	108.158	Marker81173	66	aaxbb	a,28	b,59	b,1	a,6	a,5	b,6	b,4,a,5	a,10	b,9,a,2	b,2,a,4	a,5	b,2,a,4	a,4	a,2	b,4,a,3	b,1,a,5	b,2	b,19	b,5	a,4	b,4	b,1,a,2	b,7	a,4	b,11	a,5	b,4,a,3	b,2,a,3	b,3,a,5	b,2,a,3	a,1	b,5,a,1	b,3,a,1	b,1	b,9,a,2	b,6,a,1	a,8	-	b,7,a,1	b,2,a,1	b,5,a,5	b,6,a,3	b,3,a,2	b,4,a,3
Marker7590	LG11	108.158	Marker81173	143	aaxbb	a,29	b,60	b,1	a,6	a,5	b,6	b,4,a,5	a,10	b,9,a,2	b,2,a,4	a,5	b,2,a,4	a,4	a,2	b,4,a,3	b,3,a,5	b,2	b,19	b,5	a,4	b,4	b,1,a,2	b,7	a,4	b,11	a,5	b,4,a,3	b,2,a,3	b,3,a,5	b,2,a,3	a,1	b,5,a,1	b,3,a,1	b,1	b,9,a,2	b,6,a,1	a,8	-	b,7,a,1	b,2,a,1	b,5,a,5	b,6,a,3	b,3,a,2	b,4,a,3
Marker7591	LG11	108.158	Marker81173	160	aaxbb	a,29	b,60	b,1	a,6	a,5	b,6	b,4,a,5	a,10	b,9,a,2	b,2,a,4	a,5	b,2,a,4	a,4	a,2	b,4,a,3	b,3,a,5	b,2	b,19	b,5	a,4	b,4	b,1,a,2	b,7	a,4	b,10,a,1	a,5	b,4,a,3	b,2,a,3	b,3,a,5	b,2,a,3	a,1	b,5,a,1	b,3,a,1	b,1	b,9,a,2	b,6,a,1	a,8	-	b,7,a,1	b,2,a,1	b,5,a,5	b,6,a,3	b,3,a,2	b,4,a,3
Marker3441	LG11	108.541	Marker44498	180	aaxbb	a,41	b,38	b,8	a,8	a,9	a,1,b,5	a,1,b,1	a,30	a,4,b,2	a,4,b,7	a,9	a,8,b,13	a,15	a,1	a,1,b,6	a,3,b,3	b,16	b,19	b,14	a,8	b,12	a,6,b,2	b,9	a,6	b,7	a,7	a,2,b,2	a,6,b,4	a,4,b,1	a,6,b,2	a,2	a,2,b,1	a,3,b,4	a,1,b,6	a,1,b,4	a,6,b,4	a,6	a,7	a,3,b,6	a,2,b,4	a,5,b,1	a,13,b,8	a,4,b,5	a,6,b,11
Marker3440	LG11	108.748	Marker44498	33	aaxbb	a,39	b,37	b,8	a,8	a,9	a,1,b,5	a,1,b,1	a,28	a,4,b,2	a,4,b,7	a,9	a,8,b,13	a,15	a,2	a,1,b,6	a,3,b,3	b,16	b,19	b,13	a,8	b,13	a,5,b,2	b,9	a,6	b,6	a,7	a,2,b,2	a,6,b,4	a,4,b,2	a,6,b,2	a,3	a,2,b,1	a,3,b,4	a,1,b,6	a,1,b,4	a,6,b,4	a,6	a,7	a,3,b,6	a,2,b,4	a,5,b,1	a,13,b,8	a,4,b,5	a,6,b,11
Marker4156	LG11	109.021	Marker51535	206	aaxbb	a,74	b,55	b,10	a,10	a,18	b,2,a,4	b,3,a,4	a,15	b,4,a,3	b,7,a,11	a,21	b,10,a,5	a,14	a,20	b,2,a,4	b,4,a,3	b,4	b,15	b,4	a,7	b,12	b,4,a,1	b,9	a,10	b,18	a,15	b,9,a,4	b,6,a,3	b,5,a,5	b,2,a,8	a,6	b,3,a,1	b,5,a,4	b,9	b,6,a,4	b,3,a,11	a,17	a,9	b,11,a,7	b,8,a,4	b,3,a,8	b,9,a,9	b,6,a,5	b,5,a,9
Marker1	LG11	109.312	Marker12361	12	aaxbb	a,49	b,62	b,33	a,21	a,20	a,13,b,14	a,13,b,7	a,74	a,16,b,7	a,8,b,9	a,42	a,13,b,14	a,25	a,15	a,14,b,12	a,16,b,10	b,24	b,50	b,25	a,32	b,28	a,21,b,11	b,22	a,28	b,23	a,30	a,10,b,10	a,21,b,12	a,10,b,16	a,14,b,10	a,20	a,14,b,15	a,17,b,13	b,23	a,14,b,16	a,22,b,22	a,29	a,31	a,10,b,14	a,20,b,24	a,6,b,4	a,8,b,12	a,17,b,6	a,20,b,16
Marker1050	LG11	109.312	Marker22830	164	aaxbb	a,42	b,60	b,19	a,26	a,12	a,13,b,7	a,10,b,18	a,35	a,10,b,20	a,14,b,13	a,34	a,15,b,24	a,15	a,14	a,9,b,14	a,23,b,16	b,21	b,44	b,15	a,21	b,28	a,9,b,13	b,15	a,20	b,34	a,16	a,9,b,13	a,13,b,18	a,16,b,11	a,15,b,15	a,29	a,12,b,5	a,2,b,15	b,31	a,11,b,15	a,10,b,7	a,21	a,18	a,9,b,17	a,8,b,5	a,17,b,3	a,9,b,12	a,10,b,8	a,15,b,12
Marker1214	LG11	109.312	Marker24547	195	aaxbb	a,53	b,78	b,15	a,19	a,18	a,12,b,9	a,13,b,5	a,47	a,12,b,12	a,32,b,12	a,28	a,21,b,12	a,10	a,24	a,16,b,15	a,11,b,16	b,23	b,37	b,27	a,24	b,18	a,11,b,5	b,24	a,22	b,16	a,20	a,12,b,13	a,13,b,15	a,14,b,6	a,10,b,14	a,20	a,16,b,8	a,14,b,19	b,24	a,16,b,15	a,16,b,12	a,25	a,22	a,9,b,8	a,27,b,23	a,11,b,9	a,4,b,9	a,16,b,5	a,20,b,23
Marker908	LG11	109.631	Marker21672	205	aaxbb	a,39	b,33	b,13	a,15	a,15	a,8,b,4	a,13,b,6	a,70	a,12,b,14	a,12,b,7	a,16	a,29,b,12	a,21	a,13	a,6,b,4	a,19,b,9	b,12	b,44	b,31	a,18	b,15	a,10,b,9	b,17	a,15	b,18	a,21,b,2	a,11,b,6	a,8,b,5	a,6,b,10	a,8,b,8	a,10	a,7,b,3	a,14,b,2	a,1,b,9	a,11,b,9	a,8,b,17	a,18	a,25	a,12,b,6	a,10,b,7	a,3,b,7	b,14	a,11,b,7	a,29,b,17
Marker905	LG11	109.742	Marker21672	80	aaxbb	a,35	b,32	b,13	a,15	a,15	a,8,b,4	a,14,b,6	a,68	a,12,b,13	a,12,b,7	a,16	a,28,b,12	a,21	a,13	a,6,b,5	a,18,b,9	b,12	b,44	b,31	a,18	b,15	a,11,b,9	b,17	a,15	b,18	a,18,b,2	a,12,b,6	a,8,b,5	a,6,b,10	a,8,b,8	a,9	a,7,b,4	a,13,b,2	a,1,b,9	a,11,b,9	a,8,b,17	a,18	a,24	a,11,b,6	a,10,b,7	a,2,b,6	b,15	a,12,b,7	a,29,b,16
Marker906	LG11	109.742	Marker21672	124	aaxbb	a,39	b,33	b,13	a,15	a,15	a,8,b,4	a,13,b,6	a,70	a,12,b,14	a,12,b,7	a,16	a,29,b,12	a,21	a,13	a,6,b,4	a,19,b,9	b,12	b,44	b,31	a,18	b,15	a,10,b,9	b,17	a,15	b,18	a,21,b,2	a,10,b,7	a,8,b,5	a,6,b,10	a,8,b,8	a,10	a,7,b,3	a,14,b,2	a,1,b,9	a,11,b,9	a,8,b,17	a,18	a,25	a,12,b,6	a,10,b,7	a,3,b,7	b,14	a,11,b,7	a,28,b,18
Marker907	LG11	109.742	Marker21672	149	aaxbb	a,39	b,33	b,13	a,15	a,15	a,8,b,4	a,13,b,6	a,70	a,12,b,14	a,12,b,7	a,16	a,29,b,12	a,21	a,13	a,6,b,4	a,19,b,9	b,12	b,44	b,31	a,18	b,15	a,10,b,9	b,17	a,15	b,18	a,21,b,2	a,11,b,6	a,8,b,5	a,6,b,10	a,8,b,8	a,10	a,7,b,3	a,14,b,2	a,1,b,9	a,11,b,9	a,8,b,17	a,18	a,25	a,12,b,6	a,10,b,7	a,3,b,7	b,14	a,11,b,7	a,29,b,17
Marker140	LG11	110.104	Marker13758	65	aaxbb	a,68	b,56	b,17	a,32	a,27	a,6,b,3	a,13,b,12	a,60	a,24,b,9	a,18,b,15	a,29	a,29,b,12	a,35	a,20	a,14,b,18	a,18,b,9	b,25	b,43	b,19	a,29	b,17	a,10,b,8	b,22	a,27	a,1,b,12	a,30	a,10,b,14	a,18,b,4	a,11,b,23	a,23,b,15	a,26	a,23,b,7	a,15,b,11	a,2,b,20	a,19,b,11	a,34,b,11	a,30	a,36	a,6,b,8	a,22,b,10	a,17,b,10	a,8,b,8	a,24,b,12	a,24,b,22
Marker6077	LG11	110.104	Marker67888	31	aaxbb	a,21	b,36	b,12	a,7	a,9	a,4,b,5	a,9,b,2	a,22	a,4,b,7	a,1,b,7	a,12	a,10,b,12	a,11	a,5	a,8,b,5	a,5,b,8	b,15	b,34	b,18	a,6	b,8	a,4,b,4	b,5	a,6	b,12	a,10	a,3,b,8	a,7,b,7	a,3,b,3	a,1,b,2	a,24	a,7,b,5	a,3,b,8	a,1,b,9	a,9,b,8	a,3,b,4	a,10	a,12	a,10,b,8	a,5,b,2	a,3,b,6	a,6,b,4	a,6,b,4	a,11,b,5
Marker3593	LG11	110.115	Marker45964	37	aaxbb	a,30	b,27	b,6	a,14	a,11	a,7,b,3	a,2,b,6	a,28	a,4,b,4	a,9,b,19	a,6	a,15,b,11	a,9	a,9	a,7,b,2	a,5,b,3	b,9	b,28	b,9	a,12	b,15	a,6,b,11	b,17	a,10	b,7	a,18	a,10,b,3	a,7,b,11	a,8,b,6	a,1,b,4	a,9	a,3,b,9	a,9,b,5	b,4	a,4,b,4	a,7,b,3	a,12	a,8	a,7,b,2	a,12,b,10	a,5,b,5	a,5,b,8	a,6,b,8	a,11,b,11
Marker2039	LG11	110.193	Marker31889	183	aaxbb	a,17	b,37	b,5	a,16	a,13	a,10,b,7	a,5,b,9	a,63	a,10,b,3	a,7,b,9	a,19	a,20,b,24	a,19	a,13	a,8,b,9	a,12,b,7	b,21	b,31	b,19	a,14	b,15	a,3,b,13	b,17	a,13	a,2,b,15	a,16	a,7,b,12	a,7,b,9	a,5,b,11	a,4,b,6	a,18	a,12,b,6	a,11,b,4	b,14	a,4,b,11	a,5,b,7	a,13	a,15	a,6,b,6	a,7,b,19	a,3,b,7	a,7,b,7	a,8,b,11	a,18,b,15
Marker252	LG11	110.529	Marker15158	5	aaxbb	a,44	b,30	b,3	a,5	a,8	a,1,b,3	a,2,b,3	a,14	a,3,b,2	a,5,b,6	a,9	a,9,b,3	a,5	a,6	a,6,b,1	b,1	b,1	b,10	b,3	a,3	b,15	-	b,4	a,7	b,2	a,7	a,1,b,4	a,7,b,6	a,6,b,7	a,7,b,5	a,12	a,3,b,3	a,4,b,4	b,11	a,8,b,3	a,3,b,1	a,5	a,5	a,6,b,3	a,16,b,6	a,3,b,9	a,4,b,7	a,4,b,7	a,5,b,8
Marker9956	LG11	110.69	Marker100870	95	aaxbb	a,19	b,21	b,4	a,3	a,3	a,1	a,3	a,13	a,3,b,2	b,8	a,9	a,5,b,5	a,4	a,4	a,3,b,1	a,2,b,3	a,2,b,5	b,7	b,5	a,5	b,4	b,1	b,11	a,6	b,3	b,3	a,2,b,1	a,2,b,3	a,3	a,2,b,3	a,3	a,1,b,3	a,3,b,3	b,1	a,2,b,1	a,5,b,2	a,5	a,3	a,1,b,2	a,3,b,3	b,2	a,3,b,4	a,3,b,1	a,2,b,2
Marker5739	LG11	110.72	Marker65321	84	aaxbb	a,18	b,30	b,30	a,5	a,7	-	b,7,a,3	a,3	b,1	b,3,a,3	a,13	b,6,a,1	a,3	a,8	b,1,a,2	b,5,a,3	b,3,a,2	b,4	b,14	a,4	b,11	-	b,3	a,15	b,2	a,3	b,7,a,2	b,10,a,7	b,5,a,5	b,7,a,11	a,10	b,5	b,2,a,5	b,19	b,17,a,16	b,9,a,1	a,4	a,7	b,3,a,4	b,9,a,5	b,9,a,3	b,13,a,2	b,14,a,7	b,12,a,7
Marker5740	LG11	110.72	Marker65321	188	aaxbb	a,18	b,31	b,29	a,5	a,7	-	b,7,a,3	a,4	b,1	b,3,a,3	a,13	b,5,a,1	a,3	a,8	b,1,a,1	b,5,a,3	b,3,a,2	b,3	b,14	a,4	b,11	-	b,3	a,15	b,2	a,3	b,7,a,3	b,10,a,7	b,5,a,5	b,6,a,12	a,10	b,4,a,1	b,2,a,6	b,18	b,17,a,16	b,9,a,1	a,4	a,7	b,3,a,4	b,9,a,5	b,9,a,3	b,14,a,2	b,14,a,7	b,13,a,7
Marker7989	LG11	110.951	Marker84431	52	aaxbb	a,35	b,31	a,1,b,9	a,6	a,3	a,9,b,2	-	a,22	b,4	a,1,b,4	a,11	a,7,b,8	a,9	a,8	a,10,b,2	a,7,b,1	a,1,b,4	b,20	b,6	a,6	b,9	a,5,b,7	b,3	a,3	b,5	a,4	a,2,b,1	a,9,b,2	a,10,b,1	a,1,b,4	a,4	a,3,b,4	a,3,b,7	b,5	b,3	a,4	-	a,5	a,3,b,1	a,1,b,5	a,1,b,1	a,1,b,3	a,3,b,1	a,5,b,9
Marker7992	LG11	111.052	Marker84431	207	aaxbb	a,34	b,30	a,1,b,7	a,6	a,3	a,9,b,2	-	a,19	b,4	a,1,b,3	a,11	a,7,b,7	a,9	a,7	a,10,b,2	a,7,b,1	a,1,b,4	b,20	b,6	a,6	b,9	a,5,b,7	b,3	a,3	b,5	a,4	a,2,b,1	a,9,b,2	a,9,b,2	a,1,b,4	a,4	a,3,b,4	a,3,b,7	b,5	a,1,b,2	a,4	-	a,5	a,3,b,1	a,1,b,5	a,1,b,1	a,1,b,3	a,3,b,1	a,5,b,10
Marker7991	LG11	111.143	Marker84431	117	aaxbb	a,34	b,30	a,1,b,7	a,6	a,3	a,9,b,2	-	a,19	b,4	a,1,b,3	a,11	a,7,b,7	a,9	a,7	a,10,b,2	a,7,b,1	a,1,b,4	b,20	b,6	a,6	b,9	a,5,b,7	b,3	a,3	b,5	a,4	a,2,b,1	a,9,b,2	a,9,b,2	a,1,b,4	a,4	a,3,b,4	a,3,b,7	b,5	a,1,b,2	a,4	-	a,5	a,3,b,1	a,1,b,5	a,1,b,1	a,1,b,3	a,3,b,1	a,5,b,10
Marker7990	LG11	111.255	Marker84431	86	aaxbb	a,35	b,31	a,1,b,9	a,6	a,3	a,9,b,2	-	a,22	b,4	a,1,b,4	a,11	a,7,b,8	a,9	a,8	a,10,b,2	a,7,b,1	a,1,b,4	b,20	b,6	a,6	b,9	a,5,b,7	b,3	a,3	b,5	a,4	a,2,b,1	a,9,b,2	a,10,b,1	a,1,b,4	a,4	a,3,b,4	a,3,b,7	b,5	a,1,b,2	a,4	-	a,5	a,3,b,1	a,1,b,5	a,1,b,1	a,1,b,3	a,3,b,1	a,5,b,9
Marker5459	LG11	111.39	Marker62795	63	aaxbb	a,23	b,73	b,7	-	-	b,4	b,2,a,2	a,7	b,2	b,2,a,4	a,1	b,26,a,9	a,8	a,2	b,2,a,1	b,9,a,6	b,11,a,4	b,39	b,6	a,2	b,8,a,5	b,8,a,7	b,17,a,7	a,7	b,16,a,6	-	b,2,a,3	b,3	b,5,a,1	-	b,1,a,1	b,8,a,1	b,4,a,2	b,10	b,6,a,1	b,3,a,1	-	-	a,1	b,5,a,2	b,8,a,4	b,4,a,3	b,6,a,2	b,15,a,4
Marker8381	LG11	111.859	Marker87935	90	aaxbb	a,42	b,33	a,8,b,8	a,12	a,6	a,9,b,7	a,3,b,11	a,51	a,1,b,2	a,4,b,6	a,7	a,12,b,23	a,26	a,11	a,3,b,6	a,2,b,3	b,8	a,17,b,33	b,6	a,19	a,5,b,13	b,5	a,5,b,11	-	a,16,b,11	a,13	a,1,b,10	b,9	a,3,b,9	a,4,b,7	a,8	a,6,b,10	a,2,b,7	a,8,b,8	a,1,b,6	a,3	a,15	a,12,b,8	a,2,b,6	a,3,b,5	a,7	a,3,b,8	b,8	a,13,b,18
Marker8382	LG11	111.859	Marker87935	96	aaxbb	a,42	b,33	a,8,b,8	a,12	a,6	a,9,b,7	a,3,b,11	a,51	a,1,b,2	a,4,b,6	a,7	a,11,b,23	a,26	a,11	a,3,b,6	a,2,b,3	b,8	a,17,b,33	b,6	a,19	a,5,b,13	b,5	a,5,b,11	-	a,16,b,11	a,13	a,1,b,10	b,9	a,3,b,9	a,4,b,7	a,8	a,6,b,10	a,2,b,7	a,8,b,8	a,1,b,6	a,3	a,15	a,12,b,8	a,2,b,6	a,3,b,5	a,7	a,3,b,8	b,8	a,13,b,18
Marker8383	LG11	112.202	Marker87935	179	aaxbb	a,42	b,33	a,8,b,8	a,12	a,6	a,9,b,7	a,3,b,11	a,50	a,2,b,2	a,4,b,6	a,7	a,12,b,22	a,24	a,11	a,3,b,6	a,2,b,3	b,8	a,17,b,33	b,6	a,19	a,5,b,13	b,5	a,4,b,11	-	a,16,b,11	a,12	a,1,b,10	b,9	a,3,b,9	a,4,b,7	a,8	a,5,b,10	a,2,b,7	a,8,b,8	a,1,b,6	a,3	a,15	a,12,b,8	a,2,b,6	a,3,b,5	a,7	a,3,b,8	b,8	a,13,b,18
Marker13936	LG11	112.713	Marker143993	190	aaxbb	a,22	b,39	b,1	a,2	a,3	a,1,b,2	a,5,b,1	a,8	a,1,b,1	a,5,b,5	a,1	a,5,b,9	a,4	a,4	b,1	b,1	a,1,b,4	b,6	b,3	a,11	-	a,5	a,1,b,3	-	b,5	a,7	a,2,b,2	a,1,b,1	a,3,b,5	a,1,b,1	-	a,1,b,1	a,4,b,3	-	b,1	a,1,b,1	a,2	a,1	a,2,b,3	a,2,b,3	a,8,b,1	a,1,b,2	b,5	a,6,b,5
Marker13935	LG11	112.715	Marker143993	181	aaxbb	a,22	b,39	b,1	a,2	a,3	a,1,b,2	a,5,b,1	a,8	a,1,b,1	a,5,b,5	a,1	a,5,b,9	a,4	a,4	b,1	-	a,1,b,4	b,6	b,3	a,11	-	a,5	a,1,b,3	-	b,5	a,7	a,2,b,2	a,1,b,1	a,3,b,5	a,1,b,1	-	a,1,b,1	a,4,b,3	-	b,1	a,1,b,1	a,2	a,1	a,2,b,3	a,2,b,3	a,8,b,1	a,1,b,2	b,5	a,6,b,5
Marker4116	LG11	112.836	Marker51076	52	aaxbb	a,56	b,54	b,4	a,3	a,5	b,2	a,7,b,2	a,24	a,6,b,4	a,3,b,8	a,1	a,7,b,9	a,9	a,9	a,6,b,4	a,7	a,2,b,4	b,18	b,7	a,7	b,6	a,1	b,3	a,13	b,5	a,6	a,3,b,6	a,3,b,6	a,3,b,4	a,5,b,2	a,7	a,4,b,5	a,8,b,3	b,13	a,5	b,1	a,9	a,3	a,9,b,4	a,2,b,10	a,2,b,7	a,3,b,7	a,1,b,10	a,5,b,6
Marker4117	LG11	112.836	Marker51076	65	aaxbb	a,56	b,54	b,4	a,3	a,5	b,2	a,7,b,2	a,24	a,6,b,4	a,3,b,8	a,1	a,7,b,9	a,9	a,9	a,6,b,4	a,7	a,2,b,4	b,18	b,7	a,7	b,6	a,1	b,3	a,13	b,5	a,6	a,3,b,6	a,3,b,6	a,3,b,4	a,5,b,2	a,7	a,4,b,5	a,8,b,3	b,13	a,5	b,1	a,9	a,3	a,9,b,4	a,2,b,10	a,2,b,7	a,3,b,7	a,1,b,10	a,5,b,6
Marker4118	LG11	112.836	Marker51076	68	aaxbb	a,56	b,54	b,4	a,3	a,5	b,2	a,7,b,2	a,24	a,6,b,4	a,3,b,8	a,1	a,7,b,9	a,9	a,9	a,6,b,4	a,7	a,2,b,4	b,18	b,7	a,7	b,6	a,1	b,3	a,13	b,5	a,6	a,3,b,6	a,3,b,6	a,3,b,4	a,5,b,2	a,7	a,4,b,5	a,8,b,3	b,13	a,5	b,1	a,9	a,3	a,9,b,4	a,2,b,10	a,2,b,7	a,3,b,7	a,1,b,10	a,5,b,6
Marker4119	LG11	112.836	Marker51076	193	aaxbb	a,56	b,54	b,5	a,3	a,5	b,2	a,7,b,2	a,24	a,6,b,4	a,3,b,8	a,1	a,7,b,9	a,9	a,9	a,6,b,4	a,7	a,2,b,4	b,17	b,5	a,7	b,5	a,1	b,3	a,13	b,5	a,6	a,3,b,7	a,3,b,6	a,3,b,4	a,5,b,2	a,7	a,4,b,5	a,8,b,3	b,13	a,5	b,1	a,9	a,3	a,9,b,4	a,2,b,9	a,2,b,7	a,3,b,6	a,1,b,10	a,5,b,7
Marker4120	LG11	112.836	Marker51076	201	aaxbb	a,56	b,54	b,5	a,3	a,5	b,2	a,7,b,2	a,24	a,6,b,4	a,3,b,8	a,1	a,7,b,9	a,9	a,9	a,6,b,4	a,7	a,2,b,4	b,17	b,5	a,7	b,5	a,1	b,3	a,13	b,5	a,6	a,3,b,7	a,3,b,5	a,3,b,4	a,5,b,2	a,7	a,4,b,5	a,8,b,3	b,13	a,5	b,1	a,9	a,3	a,9,b,4	a,2,b,9	a,2,b,7	a,3,b,6	a,1,b,10	a,5,b,6
Marker3070	LG11	113.458	Marker40936	200	aaxbb	a,97	b,68	b,17	a,7	a,10	a,7,b,2	a,7,b,4	a,28	a,6,b,5	a,12,b,9	a,24	a,6,b,3	a,8	a,9	a,8,b,3	a,14,b,5	b,7	b,19	b,17	a,10	b,8	a,4,b,1	b,18	a,15	b,10	a,10	a,6,b,18	a,8,b,12	a,6,b,2	a,9,b,9	a,15	a,4,b,3	a,7,b,6	b,20	a,6,b,10	b,10	a,14	a,13	a,6,b,7	a,11,b,5	a,7,b,11	a,1,b,4	a,1,b,9	a,15,b,10
Marker2764	LG11	113.761	Marker38088	20	aaxbb	a,41	b,46	b,17	a,7	a,13	a,4,b,8	a,8,b,4	a,30	a,2,b,2	a,9,b,4	a,13	a,10,b,12	a,14	a,7	a,4,b,5	a,11,b,7	b,14	b,20	b,7	a,11	b,10	a,2,b,5	b,19	a,7	b,15	a,12	a,3,b,9	a,3,b,7	a,7,b,3	a,3,b,2	a,13	a,3,b,2	a,8,b,5	b,10	a,4,b,3	a,2,b,4	a,9	a,14	a,3,b,5	a,5,b,5	a,10,b,9	a,4,b,8	a,10,b,3	a,15,b,14
Marker2765	LG11	113.761	Marker38088	68	aaxbb	a,41	b,46	b,17	a,7	a,13	a,3,b,8	a,8,b,4	a,30	a,2,b,2	a,9,b,4	a,13	a,9,b,13	a,14	a,7	a,4,b,5	a,10,b,7	b,14	b,20	b,7	a,11	b,10	a,2,b,5	b,19	a,7	b,15	a,12	a,3,b,9	a,3,b,7	a,7,b,3	a,3,b,2	a,13	a,3,b,2	a,8,b,5	b,10	a,4,b,3	a,2,b,4	a,9	a,14	a,3,b,5	a,5,b,5	a,10,b,9	a,4,b,8	a,10,b,3	a,15,b,14
Marker3739	LG11	114.084	Marker47495	131	aaxbb	a,41	b,20	b,7	a,17	a,14	a,14	a,1,b,3	a,31	a,9,b,2	a,6	a,16	a,12,b,6	a,9	a,23	a,3,b,3	a,8,b,8	b,6	b,25	b,10	a,12	b,5	a,11,b,7	b,7	a,17	b,20	a,14	a,6,b,6	a,9,b,7	a,5,b,4	a,8,b,2	a,16	a,6	a,7,b,4	b,9	a,10,b,9	a,6,b,4	a,15	a,7	a,9,b,4	a,5,b,10	a,7,b,4	a,9,b,3	a,7,b,12	a,14,b,9
Marker3740	LG11	114.084	Marker47495	206	aaxbb	a,41	b,20	b,7	a,17	a,14	a,14	a,1,b,3	a,31	a,9,b,2	a,6	a,16	a,12,b,6	a,9	a,23	a,3,b,3	a,8,b,8	b,6	b,25	b,10	a,12	b,5	a,11,b,7	b,7	a,17	b,20	a,14	a,6,b,6	a,9,b,7	a,5,b,4	a,8,b,2	a,16	a,6	a,6,b,4	b,9	a,10,b,9	a,6,b,4	a,15	a,7	a,9,b,4	a,5,b,10	a,7,b,4	a,9,b,3	a,7,b,12	a,15,b,9
Marker3317	LG11	114.344	Marker43346	65	aaxbb	a,49	b,82	b,3	a,11	a,9	a,6	a,3,b,3	a,27	a,3	a,4,b,2	a,7	a,16,b,11	a,2	a,5	a,7,b,4	a,4,b,3	b,5	b,21	b,9	a,6	b,7	a,7,b,7	b,11	a,7	b,6	a,5	a,3,b,1	a,2,b,2	a,2,b,1	a,4,b,4	a,1	a,6,b,1	a,5,b,4	b,3	a,2,b,3	a,2,b,5	a,9	a,4	a,4,b,1	a,2,b,2	a,1,b,1	a,5,b,3	a,2,b,4	a,19,b,17
Marker3318	LG11	114.344	Marker43346	70	aaxbb	a,49	b,82	b,3	a,11	a,9	a,6	a,3,b,3	a,27	a,3	a,4,b,2	a,7	a,16,b,11	a,2	a,5	a,7,b,4	a,4,b,3	b,5	b,21	b,9	a,6	b,7	a,7,b,7	b,11	a,7	b,6	a,5	a,3,b,1	a,2,b,2	a,2,b,1	a,4,b,4	a,1	a,6,b,1	a,5,b,4	b,3	a,3,b,3	a,2,b,5	a,9	a,4	a,5,b,1	a,2,b,2	a,1,b,1	a,5,b,3	a,2,b,4	a,19,b,17
Marker1072	LG11	114.437	Marker23021	75	aaxbb	a,27	b,38	b,3	a,9	a,14	a,4,b,6	a,2,b,5	a,36	a,1,b,1	a,5,b,5	a,9	a,15,b,8	a,3	a,5	a,2,b,2	a,2,b,1	b,13	b,18	b,9	a,5	b,1	a,2,b,2	b,16	a,9	b,9	a,4	a,2,b,5	a,2,b,3	a,5,b,3	a,10,b,2	a,3	a,2,b,3	a,2,b,5	b,6	a,3,b,2	a,2,b,5	a,9	a,11	a,1,b,3	a,3,b,4	a,1,b,5	a,9,b,3	a,7,b,4	a,13,b,14
Marker3921	LG11	114.495	Marker49224	58	aaxbb	a,43	b,66	b,8	a,5	a,4	a,6,b,6	a,1,b,6	a,28	a,7,b,4	a,1,b,10	a,6	a,14,b,9	a,7,b,1	a,10	a,1,b,3	a,8,b,5	b,7	b,20	b,7	a,10	b,11	a,5,b,1	b,13	a,7	b,8	a,2	a,2,b,3	a,10	a,5,b,10	b,5	a,12	a,2,b,7	a,6,b,2	b,12	a,4,b,7	a,4,b,6	a,10	a,3	a,4,b,6	a,8,b,7	a,3,b,3	a,4,b,7	a,5,b,4	a,8,b,14
Marker4853	LG11	114.495	Marker57669	203	aaxbb	a,54	b,47	b,5	a,5	a,2	a,2,b,1	a,1,b,7	a,20	b,1	a,4,b,5	a,2	a,8,b,3	a,4	a,10	a,3,b,10	a,3,b,4	b,9	b,22	b,6	a,4	b,3	a,5,b,2	b,2	a,4	b,7	a,11	a,1,b,1	a,3	a,3	a,4	a,5	a,1,b,2	a,2,b,3	b,4	a,1,b,1	a,2,b,2	a,5	a,1	a,4,b,3	a,1,b,2	a,1,b,6	a,4,b,1	a,4,b,2	a,9,b,11
Marker900	LG11	114.495	Marker21627	8	aaxbb	a,117	b,79	b,20	a,14	a,15	a,10,b,5	a,13,b,15	a,34	a,11,b,16	a,17,b,10	a,33	a,9,b,11	a,12	a,20	a,11,b,8	a,11,b,7	b,19	b,11	b,25	a,21	b,17	a,7,b,4	b,19	a,29	b,11	a,17	a,19,b,6	a,13	a,14,b,15	a,8,b,15	a,31	a,8,b,11	a,9,b,20	b,27	a,15,b,14	a,7,b,12	a,27	a,14	a,9,b,11	a,19,b,22	a,13,b,7	a,6,b,14	a,12,b,6	a,7,b,9
Marker901	LG11	114.495	Marker21627	92	aaxbb	a,117	b,79	b,20	a,14	a,15	a,10,b,5	a,13,b,15	a,34	a,11,b,16	a,18,b,9	a,33	a,9,b,11	a,12	a,20	a,11,b,8	a,11,b,7	b,19	b,11	b,25	a,21	b,17	a,7,b,4	b,19	a,29	b,11	a,17	a,19,b,6	a,13	a,14,b,15	a,8,b,15	a,31	a,8,b,11	a,9,b,20	b,27	a,17,b,11	a,7,b,12	a,27	a,14	a,9,b,11	a,19,b,22	a,13,b,7	a,6,b,14	a,12,b,6	a,7,b,9
Marker7488	LG11	114.791	Marker80296	27	aaxbb	a,38	b,26	b,6	a,6	a,8	a,1,b,2	b,4	a,19	a,3,b,2	a,1,b,6	a,2	a,5,b,4	a,8	a,6	a,7,b,5	a,4,b,2	a,3,b,2	b,16	b,4	a,3	b,4	a,8,b,3	b,9	a,8	b,4	a,3	b,2	a,3,b,2	a,7,b,2	a,1,b,2	a,2	a,3,b,4	a,3,b,1	b,6	a,2,b,2	-	a,8	a,7	a,1,b,5	b,6	a,1,b,3	a,1,b,5	b,2	a,2,b,3
Marker7489	LG11	114.791	Marker80296	198	aaxbb	a,39	b,25	b,6	a,5	a,8	a,1,b,2	b,5	a,18	a,3,b,2	a,1,b,6	a,2	a,5,b,4	a,8	a,6	a,7,b,5	a,4,b,1	a,3,b,2	b,16	b,3	a,3	b,5	a,8,b,3	b,9	a,8	b,4	a,3	b,2	a,3,b,2	a,7,b,2	a,1,b,2	a,2	a,3,b,4	a,3,b,1	b,6	a,2,b,2	-	a,8	a,7	a,1,b,5	b,6	a,1,b,3	a,1,b,4	b,1	a,2,b,3
Marker5841	LG11	115.023	Marker66187	138	aaxbb	a,88	b,58	b,1	a,4	a,8	a,5,b,5	a,6,b,4	a,30	a,3,b,2	a,4,b,7	a,3	a,7,b,7	a,5	a,3	a,1,b,4	a,9,b,9	b,9	b,30	b,7	a,12	b,5	a,1,b,5	b,16	a,7	b,4	a,7	a,2,b,2	a,4,b,4	a,3,b,3	a,2,b,2	a,3	a,5,b,1	a,4,b,2	b,2	-	a,2,b,5	a,4	a,7	a,1,b,1	b,13	a,1,b,2	a,4,b,8	a,2,b,6	a,14,b,7
Marker7977	LG11	115.027	Marker84324	114	aaxbb	a,64	b,46	b,4	a,2	a,12	a,2,b,3	a,2,b,3	a,32	a,2,b,2	a,2,b,5	a,7	a,11,b,8	a,5	a,5	a,4	a,3,b,1	b,8	b,25	b,3	a,5	b,3	a,8,b,3	b,4	a,3	b,8	a,12	a,8,b,3	a,3,b,2	a,4,b,3	a,5,b,3	a,7	a,3,b,1	a,4,b,5	b,2	a,3	b,1	a,7	a,9	a,5,b,2	a,6,b,4	a,2	a,9,b,3	a,4,b,1	a,7,b,4
Marker6232	LG11	115.118	Marker69145	49	aaxbb	a,41	b,31	b,5	a,6	a,8	a,4,b,3	b,1	a,7	-	a,4,b,4	a,6	a,4,b,6	a,2	a,5	a,3	a,3,b,1	b,5	b,8	b,10	a,8	b,2	a,1,b,7	b,6	a,8	-	a,1	a,6,b,4	a,4,b,6	a,6,b,13	a,7,b,5	a,6	a,3,b,4	a,6,b,2	b,6	a,3,b,6	a,3,b,6	a,8	a,11	a,3,b,4	a,6,b,8	a,3,b,3	a,6,b,7	a,4,b,2	a,1,b,9
Marker6233	LG11	115.161	Marker69145	92	aaxbb	a,41	b,31	b,5	a,6	a,8	a,4,b,3	b,1	a,7	-	a,4,b,4	a,6	a,4,b,6	a,2	a,5	a,3	a,3,b,1	b,5	b,8	b,10	a,8	b,2	a,1,b,7	b,6	a,8	-	a,1	a,6,b,4	a,4,b,6	a,6,b,13	a,7,b,5	a,6	a,3,b,4	a,6,b,2	b,6	a,3,b,6	a,3,b,6	a,8	a,11	a,3,b,4	a,6,b,8	a,3,b,3	a,6,b,7	a,4,b,2	a,1,b,9
Marker2948	LG11	115.255	Marker39916	83	aaxbb	a,48	b,21	b,7	a,21	a,10	a,2,b,5	a,4,b,5	a,65	a,8,b,5	a,5,b,5	a,17	a,20,b,6	a,15	a,18	a,10	a,5,b,7	b,10	b,15	b,10	a,11	b,11	a,12,b,9	b,8	a,11	b,6	a,18	a,5,b,3	a,11,b,6	a,9,b,6	a,6,b,7	a,10	a,5,b,4	a,10	b,6	a,2,b,7	a,8,b,1	a,13	a,20	a,5,b,6	a,5,b,6	a,9,b,7	a,4,b,7	a,4,b,3	a,20,b,9
Marker2949	LG11	115.255	Marker39916	96	aaxbb	a,48	b,21	b,7	a,21	a,10	a,2,b,5	a,4,b,5	a,65	a,8,b,5	a,5,b,5	a,17	a,20,b,6	a,15	a,18	a,10	a,5,b,7	b,10	b,15	b,10	a,11	b,11	a,12,b,9	b,8	a,11	b,6	a,18	a,5,b,3	a,11,b,6	a,9,b,6	a,6,b,7	a,10	a,5,b,4	a,10	b,6	a,2,b,7	a,8,b,1	a,13	a,20	a,5,b,6	a,5,b,6	a,9,b,7	a,4,b,7	a,4,b,3	a,20,b,9
Marker2947	LG11	115.294	Marker39916	51	aaxbb	a,48	b,21	b,7	a,21	a,10	a,2,b,5	a,4,b,5	a,65	a,8,b,5	a,5,b,5	a,17	a,20,b,6	a,15	a,18	a,10	a,5,b,7	b,10	b,15	b,10	a,11	b,11	a,12,b,9	b,8	a,11	b,6	a,18	a,5,b,3	a,11,b,6	a,9,b,6	a,6,b,7	a,10	a,5,b,4	a,10	b,6	a,2,b,7	a,8,b,1	a,13	a,20	a,5,b,6	a,5,b,6	a,9,b,7	a,4,b,7	a,4,b,3	a,20,b,9
Marker7974	LG11	115.337	Marker84322	189	aaxbb	a,53	b,46	b,7	a,6	a,17	a,5,b,3	b,4	a,21	a,4,b,1	a,4,b,5	a,9	a,6,b,11	a,2	a,7	a,2,b,3	a,4,b,2	b,3	b,34	b,8	a,4	b,6	a,2	b,5	a,6	b,4	a,2	b,5	a,4,b,8	a,2,b,3	a,3,b,3	a,6	a,2,b,4	a,1	b,7	a,1,b,5	a,4	a,11	a,6	a,1,b,3	a,10,b,5	a,3,b,4	a,3,b,5	a,2,b,3	a,13,b,12
Marker7972	LG11	115.382	Marker84322	48	aaxbb	a,53	b,49	b,7	a,6	a,17	a,5,b,3	b,4	a,21	a,4,b,1	a,4,b,5	a,9	a,6,b,11	a,2	a,7	a,2,b,3	a,4,b,2	b,3	b,34	b,8	a,4	b,6	a,2	b,5	a,6	b,4	a,2	b,5	a,4,b,8	a,2,b,3	a,3,b,3	a,5	a,2,b,4	a,1	b,7	a,1,b,5	a,4	a,11	a,6	a,1,b,3	a,9,b,5	a,2,b,4	a,3,b,5	a,2,b,3	a,13,b,11
Marker7973	LG11	115.382	Marker84322	145	aaxbb	a,53	b,46	b,7	a,6	a,17	a,5,b,3	b,4	a,21	a,4,b,1	a,4,b,5	a,9	a,6,b,11	a,2	a,7	a,2,b,3	a,4,b,2	b,3	b,34	b,8	a,4	b,6	a,2	b,5	a,6	b,4	a,2	b,5	a,4,b,8	a,2,b,3	a,3,b,3	a,6	a,2,b,4	a,1	b,7	a,1,b,5	a,4	a,11	a,6	a,1,b,3	a,10,b,5	a,3,b,4	a,3,b,5	a,2,b,3	a,13,b,12
Marker2637	LG11	115.698	Marker37085	187	aaxbb	a,79	b,33	b,24	a,13	a,10	a,9,b,10	a,8,b,6	a,19	a,10,b,4	a,4,b,3	a,13	a,18,b,5	a,5	a,7	a,7,b,1	a,12,b,4	b,11	b,25	b,9	a,13	b,8	a,9,b,6	b,21	a,19	b,7	a,27	a,5,b,3	a,6,b,7	a,5,b,5	a,5,b,2	a,14	a,11,b,2	a,2,b,5	b,15	a,4,b,8	a,6,b,11	a,31	a,15	a,10,b,2	a,9,b,3	a,3,b,4	a,3,b,5	b,3	a,15,b,17
Marker3384	LG11	115.698	Marker43865	139	aaxbb	a,50	b,71	b,9	a,4	a,16	a,8,b,6	a,1,b,3	a,24	a,3,b,2	a,3,b,3	a,12	a,16,b,11	a,7	a,15	a,3,b,1	a,5,b,8	b,9	b,15	b,8	a,13	b,10	a,3,b,8	b,13	a,5	b,13	a,18	a,7,b,8	a,6,b,8	a,3,b,10	a,1,b,6	a,4	a,5,b,4	a,9,b,3	b,4	a,4,b,2	a,7,b,7	a,10	a,7	a,6,b,10	a,9,b,3	a,3,b,4	a,2,b,9	a,3,b,7	a,8,b,11
Marker3775	LG11	115.757	Marker47741	77	aaxbb	a,34	b,33	b,3	a,10	a,7	a,4,b,3	a,3,b,3	a,13	a,3,b,1	a,3,b,3	a,7	a,10,b,6	a,6	a,1	a,2,b,3	a,6,b,1	a,1,b,8	b,31	b,2	a,6	b,5	a,4,b,3	b,2	a,6	b,3	a,5	a,2,b,4	a,2,b,1	a,2,b,2	a,1,b,2	a,2	a,6,b,2	a,1,b,1	b,5	b,3	-	a,9	a,6	a,8	a,3,b,5	a,1,b,2	a,3,b,1	a,4,b,5	a,5,b,5
Marker4317	LG11	115.757	Marker52891	27	aaxbb	a,48	b,42	b,9	a,5	a,4	a,3,b,1	a,2,b,7	a,43	a,4,b,3	a,4,b,4	a,11	a,10,b,16	a,2	a,18	a,1,b,1	a,4,b,2	b,10	b,21	b,6	a,7	-	a,6,b,3	b,4	a,12	b,11	a,2	a,3,b,2	a,7,b,4	a,5,b,2	b,13	a,3	b,5	a,3,b,1	b,1	a,2,b,11	a,3,b,4	a,6	a,3	a,9	a,6,b,3	a,1,b,5	a,5,b,7	b,2	a,19,b,4
Marker3687	LG11	115.807	Marker47012	156	aaxbb	a,19	b,36	b,17	a,9	a,9	a,10,b,2	a,3,b,5	a,36	a,3,b,3	a,7,b,3	a,13	a,8,b,22	a,1	a,6	a,3,b,3	a,9,b,6	b,4	b,34	a,1,b,10	a,13	b,3	a,2,b,2	b,14	a,15	b,7	a,8	a,4,b,1	a,5,b,5	a,7,b,2	b,2	a,9	a,4,b,3	a,5,b,1	b,6	a,9,b,4	a,6	a,11	a,2	a,5,b,3	a,1,b,3	a,1,b,6	a,1,b,5	a,11	a,16,b,24
Marker3382	LG11	115.819	Marker43865	32	aaxbb	a,52	b,71	b,9	a,4	a,16	a,8,b,6	a,1,b,3	a,24	a,3,b,2	a,3,b,3	a,12	a,15,b,12	a,7	a,15	a,3,b,1	a,5,b,8	b,9	b,14	b,8	a,13	b,10	a,3,b,8	b,13	a,5	b,13	a,17	a,7,b,8	a,6,b,8	a,3,b,10	b,6	a,4	a,5,b,4	a,8,b,3	b,4	a,4,b,2	a,7,b,7	a,10	a,8	a,6,b,9	a,9,b,3	a,5,b,4	a,2,b,9	a,3,b,7	a,8,b,10
Marker3383	LG11	115.819	Marker43865	33	aaxbb	a,52	b,71	b,9	a,4	a,16	a,8,b,6	a,1,b,3	a,24	a,3,b,2	a,3,b,3	a,12	a,16,b,11	a,7	a,15	a,3,b,1	a,5,b,8	b,9	b,14	b,8	a,13	b,10	a,3,b,8	b,13	a,5	b,13	a,17	a,7,b,8	a,6,b,8	a,3,b,10	b,6	a,4	a,5,b,4	a,8,b,3	b,4	a,4,b,2	a,7,b,7	a,10	a,8	a,5,b,9	a,9,b,3	a,5,b,4	a,2,b,9	a,3,b,7	a,8,b,10
Marker4868	LG11	115.869	Marker57759	30	aaxbb	a,27	b,42	b,1	a,3	a,2	a,3,b,1	a,3	a,15	-	a,2,b,5	a,5	a,3,b,5	-	a,4	a,2,b,6	b,2	b,8	b,8	b,7	a,2	b,3	a,1,b,1	b,8	a,6	b,5	a,8	a,1,b,1	a,4,b,6	a,4,b,1	b,5	a,7	-	a,3	b,4	a,1,b,3	a,3,b,1	a,5	-	a,3,b,2	a,1,b,6	a,1,b,3	a,3,b,4	a,1,b,7	a,3,b,4
Marker4869	LG11	115.869	Marker57759	174	aaxbb	a,27	b,42	b,1	a,3	a,2	a,3,b,1	a,3	a,15	-	a,2,b,5	a,5	a,3,b,5	-	a,4	a,2,b,6	b,2	b,8	b,8	b,6	a,2	b,4	a,1,b,1	b,8	a,6	b,5	a,8	a,1,b,1	a,4,b,6	a,4,b,1	b,5	a,7	-	a,3	b,4	a,1,b,3	a,3,b,2	a,5	-	a,3,b,2	a,1,b,6	b,5	a,3,b,4	a,1,b,7	a,2,b,4
Marker9420	LG11	115.941	Marker96392	19	aaxbb	a,22	b,29	b,6	-	a,4	b,3,a,5	b,6	a,3	b,1	b,2,a,2	a,4	b,9,a,1	a,3	-	b,4,a,1	b,2,a,1	b,7	b,2	b,10	-	b,5	-	b,6	a,2	b,1	a,2	b,4,a,2	b,2,a,2	b,2,a,3	b,5	a,5	-	b,1,a,2	b,4	a,1	b,1,a,1	a,2	a,3	b,4,a,3	b,2	a,3	b,1,a,2	b,5,a,4	b,5,a,3
Marker9421	LG11	115.941	Marker96392	51	aaxbb	a,22	b,29	b,6	-	a,4	b,3,a,5	b,6	a,3	b,1	b,2,a,2	a,4	b,9,a,1	a,3	-	b,4,a,1	b,2,a,1	b,7	b,2	b,10	-	b,5	-	b,6	a,2	b,1	a,2	b,4,a,2	b,2,a,2	b,2,a,3	b,5	a,5	-	b,1,a,2	b,4	a,1	b,1,a,1	a,2	a,3	b,4,a,3	b,2	a,3	b,1,a,2	b,5,a,4	b,5,a,3
Marker3594	LG11	116.045	Marker45980	183	aaxbb	a,36	b,42	b,4	a,7	a,7	b,2	a,1	a,9	b,3	b,2,a,1	a,6	b,1,a,2	a,1	-	b,3,a,6	b,5	b,7	b,7	b,5	a,4	b,2	b,5	b,2	a,2	b,3	a,1	b,6,a,3	b,8,a,1	b,1,a,2	b,3	a,4	b,2	b,3,a,5	b,2	b,2,a,4	b,3,a,1	-	a,2	b,1	b,2,a,1	a,1	b,3,a,3	b,4,a,2	b,4,a,5
Marker4665	LG11	116.119	Marker55895	58	aaxbb	a,74	b,41	b,7	a,12	a,13	a,4,b,3	a,11,b,2	a,22	a,4,b,5	a,3,b,2	a,7	a,7,b,10	a,5	a,7	a,5,b,4	a,5,b,3	b,5	b,13	b,7	a,1	b,10	a,4,b,5	b,9	a,6	b,10	a,5	a,5,b,3	a,3,b,1	a,7,b,2	b,3	a,6	a,4,b,3	a,5,b,1	b,2	b,12	a,7,b,1	a,7	a,4	a,5,b,2	a,4,b,6	a,11	b,10	a,5,b,5	a,9,b,19
Marker4666	LG11	116.119	Marker55895	90	aaxbb	a,74	b,41	b,7	a,12	a,13	a,4,b,3	a,10,b,3	a,22	a,4,b,5	a,3,b,2	a,7	a,7,b,10	a,5	a,7	a,5,b,4	a,5,b,3	b,5	b,13	b,7	a,1	b,10	a,4,b,5	b,9	a,6	b,10	a,5	a,5,b,3	a,3,b,1	a,7,b,2	b,3	a,6	a,4,b,3	a,5,b,1	b,2	b,12	a,7,b,1	a,7	a,4	a,5,b,2	a,4,b,6	a,11	b,10	a,5,b,5	a,9,b,19
Marker4667	LG11	116.119	Marker55895	181	aaxbb	a,74	b,42	b,7	a,12	a,13	a,4,b,4	a,10,b,3	a,23	a,4,b,5	a,3,b,2	a,7	a,7,b,9	a,5	a,7	a,6,b,4	a,5,b,2	b,5	b,13	b,8	a,1	b,10	a,4,b,5	b,9	a,6	b,10	a,5	a,5,b,3	a,3,b,1	a,7,b,2	b,3	a,6	a,4,b,3	a,5,b,1	b,2	b,13	a,7,b,1	a,7	a,4	a,5,b,2	a,4,b,6	a,11	b,10	a,5,b,5	a,9,b,19
Marker5875	LG11	116.179	Marker66506	31	aaxbb	a,39	b,42	-	-	a,1	-	a,1,b,1	a,17	a,2,b,1	b,3	-	a,11,b,6	a,2	a,1	-	a,2,b,3	b,4	b,13	b,2	a,6	-	a,1,b,1	b,1	a,4	b,2	a,4	a,4,b,2	a,1,b,1	a,1,b,2	b,1	-	b,2	a,3,b,2	b,2	a,2,b,1	-	a,4	a,4	a,1,b,3	-	a,2	b,3	a,2,b,3	a,15
Marker4204	LG11	116.373	Marker51948	33	aaxbb	a,39	b,41	b,3	a,20	a,7	a,5,b,4	a,1,b,3	a,35	a,1,b,3	a,8,b,7	a,8,b,1	a,22,b,10	a,3	a,7	a,3	a,2,b,9	b,17	b,24	b,10	a,7	b,2	a,2,b,1	b,8	a,4	b,11	a,8	a,7,b,1	b,5	a,4,b,3	a,6,b,2	a,5	b,3	a,6,b,5	a,3,b,4	a,8,b,6	a,12,b,4	a,11	a,10	a,10,b,6	a,3,b,7	a,5,b,1	a,9,b,12	a,6,b,9	a,11,b,14
Marker5331	LG11	116.392	Marker61581	163	aaxbb	a,54	b,30	b,6	-	a,4	a,1	a,1,b,2	a,27	a,2,b,3	a,1,b,6	a,15	a,6,b,8	a,6	a,3	a,2,b,1	a,6,b,8	b,7	b,23	b,5	a,6	b,8	a,7,b,3	a,1,b,8	a,3	b,5	a,10	b,2	-	a,5,b,1	a,3	a,3	a,2,b,3	a,2,b,4	a,2,b,9	a,4,b,4	a,3,b,2	a,13	a,4	a,2,b,2	a,7,b,9	b,4	b,5	a,4,b,2	a,7,b,4
Marker5332	LG11	116.401	Marker61581	185	aaxbb	a,54	b,30	b,6	-	a,4	a,1	a,1,b,2	a,27	a,2,b,3	a,1,b,6	a,15	a,6,b,8	a,6	a,3	a,2,b,1	a,6,b,8	b,7	b,23	b,5	a,6	b,8	a,7,b,3	a,1,b,8	a,3	b,5	a,10	b,2	-	a,5,b,1	a,3	a,3	a,2,b,3	a,2,b,4	a,2,b,9	a,4,b,4	a,3,b,2	a,13	a,4	a,2,b,2	a,7,b,9	b,4	b,5	a,4,b,2	a,7,b,4
Marker5333	LG11	116.401	Marker61581	186	aaxbb	a,54	b,30	b,6	-	a,4	a,1	a,1,b,2	a,27	a,2,b,3	a,1,b,6	a,15	a,6,b,8	a,6	a,3	a,2,b,1	a,6,b,8	b,7	b,23	b,5	a,6	b,8	a,7,b,3	a,1,b,8	a,3	b,5	a,10	b,2	-	a,5,b,1	a,3	a,3	a,2,b,3	a,2,b,4	a,2,b,9	a,4,b,4	a,3,b,2	a,13	a,4	a,2,b,2	a,7,b,9	b,4	b,5	a,4,b,2	a,7,b,4
Marker8490	LG11	116.417	Marker88731	202	aaxbb	a,21	b,20	b,4	a,7	a,5	a,1,b,1	a,6,b,4	a,15	a,1	a,7,b,4	a,5	a,6,b,8	a,5	a,8	a,8,b,6	a,10,b,6	b,7	b,4	b,2	a,1	b,7	a,2,b,1	b,7	a,2	b,2	a,1	b,4	a,6,b,2	a,4,b,2	a,1,b,2	a,9	a,2	a,3,b,6	a,3,b,3	a,3,b,3	a,6,b,2	a,8	a,2	a,5,b,7	a,2,b,8	b,4	a,2,b,4	a,6,b,3	a,1,b,2
Marker5416	LG11	116.628	Marker62400	88	aaxbb	a,17	b,25	b,8	a,5	a,15	a,8,b,9	a,8,b,5	a,25	a,5	a,9,b,15	a,8	a,9,b,11	a,6	a,7	a,3,b,2	a,7,b,8	b,11	b,15	b,7	a,7	b,10	a,9,b,4	b,8	a,6	b,5	a,19	a,7,b,3	a,5,b,3	a,4,b,7	a,3	a,5	a,11,b,3	a,9,b,2	a,1,b,6	a,7,b,15	a,2,b,6	a,9	a,14	a,1,b,5	a,8,b,6	a,4	a,8,b,15	a,3,b,6	a,10,b,11
Marker14750	LG11	116.674	Marker157772	56	aaxbb	a,40	b,52	b,7	a,8	a,7	a,4,b,5	a,3,b,4	a,14	a,3	a,6,b,4	a,7	a,4,b,13	a,5	a,7	a,4,b,4	a,4,b,3	b,8	b,16	a,1,b,4	a,8	b,12	a,4,b,2	b,4	a,8	b,7	a,8	a,2,b,2	a,6,b,2	a,5,b,3	a,1	a,2	a,2,b,2	b,3	b,5	a,6,b,6	a,7,b,3	a,6	a,9	a,2,b,3	b,2	a,3	b,2	a,2,b,2	a,16,b,4
Marker14751	LG11	116.674	Marker157772	165	aaxbb	a,40	b,52	b,7	a,8	a,7	a,3,b,5	a,3,b,4	a,15	a,3	a,6,b,4	a,7	a,4,b,13	a,5	a,7	a,4,b,4	a,4,b,2	b,8	b,15	b,4	a,8	b,12	a,4,b,2	b,4	a,8	b,7	a,8	a,2,b,2	a,6,b,2	a,5,b,3	a,1	a,2	a,2,b,2	b,3	b,5	a,6,b,6	a,7,b,3	a,6	a,8	a,2,b,3	b,2	a,3	b,2	a,2,b,3	a,16,b,4
Marker14752	LG11	116.763	Marker157772	182	aaxbb	a,40	b,52	b,7	a,8	a,7	a,3,b,5	a,3,b,4	a,15	a,3	a,6,b,4	a,7	a,4,b,13	a,5	a,7	a,4,b,4	a,4,b,2	b,8	b,15	b,4	a,8	b,12	a,4,b,2	b,4	a,8	b,7	a,8	a,2,b,2	a,6,b,2	a,5,b,3	a,1	a,2	a,2,b,2	b,3	b,5	a,6,b,6	a,7,b,3	a,6	a,8	a,2,b,3	b,2	a,3	b,2	a,2,b,3	a,16,b,4
Marker9264	LG11	116.778	Marker94829	42	aaxbb	a,21	b,31	b,3	a,2	a,3	a,3,b,2	a,1,b,1	a,24	a,5,b,1	a,2	a,2	a,6,b,8	a,2	a,1	b,2	b,3	b,2	b,12	b,2	a,7	b,3	a,2	b,2	a,3	b,7	a,2	a,1,b,4	b,2	-	a,1,b,2	a,2	a,1	a,2,b,2	b,1	a,1,b,1	a,4	a,7	-	a,1,b,1	a,7,b,3	a,1,b,6	b,6	b,1	a,8,b,10
Marker1366	LG11	116.814	Marker26244	36	aaxbb	a,24	b,26	b,12	a,7	a,5	a,1	b,6,a,8	a,9	b,1,a,4	b,7,a,2	a,16	b,3,a,8	a,1	a,9	b,12,a,2	b,8,a,1	b,18	b,20	b,10	a,7	b,35	b,2,a,7	b,9	a,20	b,8	a,19	b,5,a,3	b,4,a,4	b,9,a,14	b,7,a,8	a,6	b,11,a,5	b,4,a,10	b,18	b,7,a,3	b,6,a,4	a,13	b,1,a,4	b,10,a,3	b,10,a,7	b,3,a,2	b,21	b,5,a,3	b,18,a,4
Marker1367	LG11	116.814	Marker26244	126	aaxbb	a,25	b,26	b,12	a,7	a,5	a,1	b,6,a,8	a,9	b,1,a,4	b,7,a,2	a,16	b,3,a,8	a,1	a,9	b,11,a,3	b,8,a,1	b,18	b,19	b,9	a,7	b,34	a,10	b,9	a,20	b,8	a,19	b,5,a,3	b,4,a,4	b,10,a,14	b,7,a,8	a,6	b,11,a,5	b,4,a,10	b,18	b,7,a,3	b,6,a,4	a,14	b,1,a,4	b,10,a,3	b,10,a,7	b,3,a,2	b,20	b,4,a,3	b,20,a,4
Marker7377	LG11	116.948	Marker79154	75	aaxbb	a,28	b,53	b,2	a,4	a,6	a,3	a,4,b,4	a,22	a,1,b,3	a,2,b,3	a,3	a,5,b,8	a,5	a,5	a,2,b,2	a,4,b,3	b,4	b,16	b,6	a,4	b,4	a,1,b,6	b,4	a,7	b,3	-	a,3,b,1	a,2,b,2	a,5,b,7	a,1,b,9	a,2	a,3,b,2	a,3,b,3	b,6	a,1	a,4,b,2	a,2	a,1	a,1,b,2	a,6,b,5	a,1,b,2	b,4	a,5,b,3	a,5,b,3
Marker7376	LG11	117.01	Marker79154	9	aaxbb	a,28	b,53	b,2	a,4	a,6	a,3	a,4,b,4	a,22	a,1,b,3	a,2,b,3	a,3	a,5,b,8	a,5	a,5	a,2,b,2	a,4,b,3	b,4	b,16	b,6	a,4	b,4	a,1,b,6	b,4	a,7	b,3	-	a,3,b,1	a,2,b,2	a,5,b,7	a,1,b,9	a,2	a,3,b,2	a,3,b,3	b,6	a,1	a,4,b,2	a,2	a,1	a,1,b,2	a,6,b,5	a,1,b,2	b,4	a,5,b,3	a,5,b,3
Marker1084	LG11	117.213	Marker23140	15	aaxbb	a,78	b,109	b,6	a,11	a,16	a,3	a,6,b,4	a,23	a,10,b,3	a,9,b,6	a,9	a,15,b,17	a,9,b,2	a,1	a,11,b,14	a,5,b,6	b,15	b,42	b,12	a,27	b,10	a,7,b,6	b,26	a,13	b,11	a,19	a,5,b,7	a,6,b,8	a,10,b,3	a,5,b,4	a,12	a,4,b,2	a,1,b,1	b,12	a,4,b,5	a,6,b,4	a,18	a,9	a,4,b,8	a,12,b,7	a,3,b,3	b,13	a,7,b,7	a,20,b,24
Marker1085	LG11	117.213	Marker23140	46	aaxbb	a,78	b,109	b,6	a,11	a,16	a,3	a,6,b,4	a,23	a,10,b,3	a,9,b,6	a,9	a,15,b,17	a,9,b,2	a,1	a,11,b,14	a,5,b,6	b,15	b,42	b,12	a,27	b,10	a,7,b,6	b,26	a,13	b,11	a,19	a,5,b,7	a,6,b,8	a,10,b,3	a,5,b,4	a,12	a,4,b,2	a,1,b,1	b,12	a,4,b,5	a,6,b,4	a,18	a,9	a,4,b,8	a,12,b,7	a,3,b,3	b,13	a,7,b,7	a,20,b,24
Marker1086	LG11	117.213	Marker23140	176	aaxbb	a,77	b,111	b,6	a,11	a,16	a,3	a,6,b,4	a,23	a,10,b,3	a,9,b,6	a,9	a,18,b,16	a,9,b,2	a,1	a,11,b,14	a,5,b,6	b,15	b,43	b,12	a,26	b,10	a,7,b,6	b,26	a,13	b,11	a,19	a,5,b,7	a,6,b,8	a,10,b,3	a,5,b,4	a,12	a,4,b,2	a,1,b,1	b,12	a,4,b,5	a,6,b,4	a,18	a,9	a,4,b,8	a,12,b,6	a,3,b,3	b,13	a,7,b,7	a,21,b,24
Marker3597	LG11	117.243	Marker46018	57	aaxbb	a,42	b,46	b,17	a,10	a,10	a,2	a,3,b,13	a,12	a,10,b,6	a,4,b,4	a,19	a,10,b,4	a,13	a,9	a,10,b,10	a,11,b,4	b,8	b,15	b,10	a,10	b,14	a,3,b,2	b,5	a,7	a,3,b,4	a,15	a,7,b,2	a,5,b,8	a,4,b,1	a,7,b,1	a,11	a,4,b,5	a,5,b,11	b,14	a,7,b,9	a,8,b,17	a,13	a,11	a,10,b,3	a,9,b,3	a,6,b,3	b,7	a,3,b,2	a,13,b,2
Marker3598	LG11	117.243	Marker46018	125	aaxbb	a,40	b,48	b,17	a,10	a,9	a,2	a,3,b,13	a,12	a,10,b,7	a,4,b,4	a,19	a,10,b,4	a,13	a,9	a,8,b,10	a,11,b,4	b,9	b,14	b,10	a,11	b,14	a,3,b,4	b,5	a,7	a,3,b,4	a,15	a,7,b,2	a,5,b,8	a,4,b,1	a,7,b,2	a,11	a,4,b,5	a,5,b,11	b,14	a,7,b,9	a,8,b,17	a,14	a,11	a,10,b,3	a,8,b,3	a,5,b,3	b,7	a,3,b,2	a,14,b,3
Marker6056	LG11	117.276	Marker67755	26	aaxbb	a,26	b,24	b,9	a,7	a,6	b,1	a,1,b,4	a,16	a,3,b,3	a,1,b,1	a,6	a,4,b,9	a,2	a,5	a,5,b,5	a,3,b,10	b,11	b,11	b,1	a,5	b,8	b,2	b,11	a,2	b,10	a,4	a,4,b,4	a,8,b,8	a,5,b,3	b,2	a,4	a,5,b,3	a,5,b,1	b,6	a,2,b,4	a,3,b,1	a,5	a,8	a,10,b,5	a,6,b,5	a,6,b,3	b,7	-	a,12,b,8
Marker4242	LG11	117.301	Marker52343	13	aaxbb	a,38	b,15	b,16	a,11	a,6	a,8,b,9	a,4,b,8	a,23	a,1,b,3	a,7,b,11	a,8	a,8,b,9	a,7	a,11	a,7,b,1	b,4	b,6	b,23	b,4	a,7	b,11	a,5,b,4	b,6	a,16	b,5	a,7	a,3,b,8	a,5,b,5	a,6,b,9	a,9,b,6	a,4	a,2,b,1	a,2,b,2	b,17	a,2,b,4	a,1,b,6	a,5	a,11	a,11,b,7	a,6,b,11	a,4,b,11	b,10	a,2,b,5	a,7,b,9
Marker1297	LG11	117.31	Marker25491	177	aaxbb	a,77	b,99	b,14	a,18	a,19	a,13,b,3	a,8,b,3	a,38	a,10,b,5	a,14,b,10	a,18	a,12,b,15	a,11	a,14	a,6,b,11	a,9,b,4	b,22	b,21	b,16	a,19	b,23	a,2,b,9	b,17	a,18	b,16	a,21	a,8,b,4	a,8,b,16	a,9,b,4	a,5,b,10	a,22	a,6,b,9	a,12,b,20	b,24	a,8,b,11	a,14,b,12	a,25	a,11	a,9,b,4	a,7,b,6	a,4,b,8	b,17	a,11,b,15	a,17,b,7
Marker5324	LG11	117.348	Marker61538	44	aaxbb	a,20	b,20	b,3	a,5	a,5	a,11,b,4	a,5,b,4	a,25	a,6,b,1	a,4,b,7	a,6	a,19,b,6	a,5	a,8	a,7,b,1	a,12,b,4	b,8	b,22	b,6	a,5	b,2	a,7,b,5	b,7	a,2	b,8	a,12	a,6	a,9,b,3	a,4,b,6	a,6,b,1	a,11	a,4,b,3	a,3,b,3	b,6	a,3,b,4	a,10,b,3	a,16	a,3	a,4,b,7	a,3,b,3	a,6,b,5	b,7	a,6,b,4	a,11,b,14
Marker5325	LG11	117.348	Marker61538	169	aaxbb	a,20	b,20	b,3	a,5	a,5	a,11,b,4	a,5,b,4	a,25	a,5,b,1	a,4,b,7	a,6	a,18,b,7	a,5	a,8	a,7,b,1	a,12,b,4	b,8	b,22	b,6	a,5	b,2	a,7,b,5	b,7	a,2	b,8	a,12	a,6	a,9,b,3	a,4,b,6	a,6,b,1	a,11	a,4,b,3	a,3,b,3	b,6	a,3,b,4	a,10,b,3	a,16	a,3	a,4,b,7	a,3,b,3	a,6,b,5	b,7	a,6,b,4	a,11,b,14
Marker3286	LG11	117.511	Marker42966	74	aaxbb	a,49	b,45	b,5	a,1	a,8,b,1	a,1,b,7	a,4,b,2	a,25	a,2,b,2	a,5,b,2	a,4	a,5,b,10	a,5	a,15	a,3,b,5	a,1,b,3	b,8	b,16	b,6	a,5	b,4	a,3,b,6	b,6	a,5	b,8	a,4	a,1,b,4	a,6,b,6	a,4,b,2	a,2,b,1	a,6	a,2,b,1	a,1,b,6	b,5	b,1	a,5	a,3	a,4	a,2	a,6	a,1,b,3	a,6,b,1	a,2,b,2	a,22,b,18
Marker1562	LG11	117.517	Marker27963	52	aaxbb	a,82	b,74	b,5	a,11	a,6,b,1	a,13,b,2	a,6,b,9	a,42	a,8,b,6	a,4,b,7	a,8	a,19,b,25	a,16	a,18	a,2,b,6	a,8,b,10	b,20	b,43	b,8	a,15	b,4	a,7,b,8	b,15	a,11	b,10	a,12	a,4,b,10	a,7,b,2	a,11,b,12	a,8,b,4	a,7	a,6,b,9	a,11,b,2	b,9	a,3,b,6	a,6,b,5	a,15	a,5	a,14,b,8	a,7,b,20	a,8,b,4	a,6,b,7	a,4,b,7	a,32,b,29
Marker1563	LG11	117.517	Marker27963	96	aaxbb	a,82	b,74	b,5	a,11	a,6,b,1	a,13,b,2	a,6,b,9	a,39,b,3	a,8,b,6	a,4,b,7	a,8	a,19,b,25	a,16	a,18	a,2,b,6	a,8,b,10	b,20	b,43	b,8	a,15	b,4	a,7,b,8	b,15	a,11	b,10	a,12	a,4,b,10	a,7,b,2	a,11,b,12	a,8,b,4	a,7	a,6,b,9	a,11,b,2	b,9	a,3,b,6	a,6,b,5	a,15	a,5	a,14,b,8	a,7,b,20	a,8,b,4	a,6,b,7	a,4,b,7	a,32,b,29
Marker1733	LG11	117.523	Marker29587	131	aaxbb	a,42	b,35	b,15	a,15	a,3	a,6,b,4	a,2,b,7	a,71	a,8,b,4	a,5,b,3	a,9	a,30,b,17	a,15	a,12,b,1	a,13,b,5	a,4,b,3	b,13	b,31	b,13	a,15	b,16	a,3,b,5	b,12	a,6	b,23	a,15	a,5,b,8	a,12,b,19	a,7,b,4	a,1,b,3	a,12	a,3,b,8	a,5,b,2	b,13	a,10,b,10	a,4,b,11	a,16	a,13	a,3,b,7	a,7,b,11	a,5,b,5	a,7,b,5	a,3,b,5	a,18,b,23
Marker1735	LG11	117.523	Marker29587	189	aaxbb	a,42	b,35	b,15	a,15	a,3	a,6,b,4	a,2,b,7	a,71	a,8,b,4	a,5,b,3	a,9	a,30,b,17	a,15	a,12,b,1	a,13,b,5	a,4,b,3	b,13	b,31	b,13	a,15	b,16	a,3,b,5	b,12	a,6	b,23	a,15	a,5,b,8	a,12,b,19	a,7,b,4	a,1,b,3	a,12	a,3,b,8	a,5,b,2	b,13	a,10,b,10	a,4,b,11	a,16	a,13	a,3,b,7	a,7,b,11	a,5,b,5	a,8,b,4	a,3,b,5	a,18,b,23
Marker3005	LG11	117.523	Marker40297	38	aaxbb	a,40	b,74	b,12	a,14	a,14	a,8,b,7	a,7,b,7	a,36	a,7,b,9	a,8,b,9	a,20	a,4,b,6	a,18	a,10,b,1	a,5,b,6	a,9,b,12	b,34	b,33	b,12	a,7	b,19	a,8,b,11	b,15	a,13	a,1,b,11	a,9	a,2,b,8	a,10,b,10	a,15,b,8	a,12,b,8	a,15	a,14,b,4	a,3,b,6	b,19	a,11,b,12	a,5,b,8	a,26	a,19	a,8,b,11	a,10,b,9	a,6,b,8	a,8,b,8	a,5,b,4	a,18,b,12
Marker3006	LG11	117.523	Marker40297	47	aaxbb	a,40	b,74	b,12	a,14	a,14	a,8,b,7	a,7,b,7	a,36	a,7,b,9	a,8,b,9	a,20	a,4,b,6	a,18	a,10,b,1	a,5,b,6	a,9,b,12	b,34	b,33	b,12	a,7	b,19	a,8,b,10	b,15	a,13	a,1,b,11	a,9	a,2,b,8	a,10,b,10	a,15,b,8	a,12,b,8	a,15	a,14,b,4	a,3,b,6	b,19	a,11,b,12	a,5,b,8	a,26	a,19	a,8,b,11	a,10,b,9	a,6,b,8	a,8,b,8	a,5,b,4	a,18,b,12
Marker3007	LG11	117.523	Marker40297	93	aaxbb	a,40	b,74	b,12	a,14	a,14	a,8,b,7	a,7,b,7	a,36	a,7,b,9	a,8,b,9	a,20	a,4,b,6	a,18	a,10,b,1	a,5,b,6	a,9,b,12	b,34	b,33	b,12	a,7	b,19	a,8,b,11	b,15	a,13	a,1,b,11	a,9	a,2,b,8	a,10,b,10	a,15,b,8	a,12,b,8	a,15	a,14,b,4	a,3,b,6	b,19	a,11,b,12	a,5,b,8	a,26	a,19	a,8,b,11	a,10,b,9	a,6,b,8	a,8,b,8	a,5,b,4	a,18,b,12
Marker1734	LG11	117.578	Marker29587	134	aaxbb	a,42	b,35	b,15	a,15	a,3	a,6,b,4	a,2,b,7	a,71	a,8,b,4	a,5,b,3	a,9	a,30,b,17	a,15	a,12,b,1	a,13,b,5	a,4,b,3	b,13	b,31	b,13	a,15	b,16	a,3,b,4	b,12	a,6	b,23	a,15	a,5,b,8	a,12,b,19	a,7,b,4	a,1,b,3	a,12	a,3,b,8	a,5,b,2	b,13	a,10,b,10	a,4,b,11	a,16	a,12,b,1	a,3,b,7	a,7,b,11	a,5,b,5	a,8,b,4	a,3,b,5	a,18,b,23
Marker1709	LG11	117.589	Marker29324	128	aaxbb	a,110	b,106	b,6	a,11	a,6	a,5,b,8	a,2,b,9	a,45	a,4,b,6	a,2,b,18	a,7	a,11,b,10	a,8	a,10	a,5,b,6	a,7,b,8	b,14	b,30	b,23	a,13	b,10	a,10,b,5	b,12	a,17	b,7	a,17	a,2,b,7	a,9,b,4	a,11,b,4	a,6,b,6	a,18	a,10,b,9	a,3,b,1	b,5	a,5,b,7	a,12,b,5	a,13	a,7,b,2	a,4,b,8	a,11,b,11	a,7,b,6	a,3,b,15	a,9,b,9	a,23,b,10
Marker1728	LG11	117.589	Marker29511	129	aaxbb	a,82	b,121	b,20	a,9	a,11	a,3,b,3	b,6	a,21	a,11,b,4	a,13,b,3	a,13	a,27,b,12	a,11	a,12	a,7,b,8	a,13,b,5	b,14	b,23	b,16	a,17	b,4	a,8,b,8	b,18	a,10	b,7	a,15	a,9,b,4	a,3,b,5	a,5,b,9	a,4,b,1	a,5	a,2,b,5	a,9,b,4	b,13	a,7,b,8	a,4,b,6	a,9	a,20,b,2	a,5,b,6	a,6,b,10	a,4,b,7	a,7,b,5	a,4,b,5	a,12,b,13
Marker3125	LG11	117.589	Marker41397	29	aaxbb	a,75	b,65	b,8	a,10	a,2	a,4,b,2	a,3,b,1	a,37	a,5,b,5	a,2,b,4	a,6	a,16,b,5	a,5	a,5	a,4,b,2	a,4,b,2	b,4	b,27	b,7	a,7	b,10	a,9,b,5	b,10	a,7	b,5	a,7	a,5,b,1	a,4,b,4	a,2,b,6	a,7,b,3	a,6	a,5,b,8	a,2,b,2	b,5	a,4,b,5	a,7,b,3	a,12	a,9,b,2	a,1,b,2	a,4,b,6	a,1,b,4	a,3,b,3	a,6,b,9	a,14,b,10
Marker3126	LG11	117.589	Marker41397	171	aaxbb	a,76	b,65	b,8	a,10	a,2	a,4,b,2	a,3,b,1	a,37	a,5,b,5	a,2,b,4	a,6	a,15,b,6	a,5	a,5	a,4,b,2	a,4,b,2	b,4	b,27	b,7	a,7	b,10	a,9,b,5	b,10	a,7	b,5	a,7	a,5,b,1	a,4,b,4	a,2,b,6	a,7,b,3	a,6	a,5,b,8	a,2,b,2	b,5	a,4,b,5	a,7,b,3	a,12	a,9,b,2	a,1,b,2	a,4,b,6	a,1,b,4	a,3,b,3	a,6,b,9	a,14,b,10
Marker996	LG11	117.589	Marker22303	196	aaxbb	a,108	b,84	b,16	a,27	a,6	a,8,b,14	a,9,b,6	a,72	a,7,b,3	a,10,b,14	a,16	a,24,b,27	a,13	a,10	a,6,b,12	a,3,b,21	b,19	b,45	b,16	a,6	b,12	a,9,b,4	b,21	a,23	b,17	a,16	a,9,b,4	a,9,b,8	a,19,b,6	a,5,b,5	a,15	a,5,b,8	a,6,b,19	b,11	a,8,b,2	a,15,b,7	a,18	a,8,b,1	a,15,b,7	a,13,b,4	a,4,b,7	a,14,b,5	a,10,b,5	a,13,b,30
Marker1564	LG11	117.628	Marker27963	186	aaxbb	a,82	b,75	b,5	a,11	a,6,b,1	a,13,b,2	a,6,b,7	a,38,b,3	a,8,b,6	a,4,b,7	a,8	a,19,b,26	a,16	a,18	a,2,b,6	a,8,b,10	b,21	b,41	b,9	a,14	b,5	a,7,b,8	b,15	a,12	b,10	a,12	a,4,b,10	a,7,b,2	a,11,b,10	a,8,b,4	a,7	a,6,b,8	a,11,b,3	b,9	a,3,b,6	a,5,b,5	a,15	a,5	a,13,b,7	a,7,b,20	a,8,b,4	a,7,b,7	a,4,b,7	a,33,b,31
Marker1744	LG11	117.628	Marker29640	46	aaxbb	a,40	b,28	b,2	a,15	a,10	a,5,b,1	a,3,b,4	a,41	a,3,b,6	a,5,b,10	a,5	a,19,b,17	a,2	a,12	a,3,b,5	a,4,b,2	b,17	b,33	b,9	a,14	b,8	a,7,b,5	b,16	a,7	b,16	a,8	a,3,b,7	a,6,b,8	a,8,b,6	b,5	a,3	a,1,b,3	a,1,b,4	b,6	a,1,b,4	a,5,b,6	a,7	a,10	a,5,b,3	a,10,b,7	a,7,b,1	a,5,b,3	a,5,b,5	a,19,b,11
Marker1745	LG11	117.628	Marker29644	49	aaxbb	a,44	b,33	b,7	a,18	a,11	a,7,b,5	a,5,b,6	a,47	a,5,b,11	a,12,b,13	a,24	a,10,b,19	a,13	a,6	a,6,b,3	a,15,b,2	b,10	b,30	b,12	a,16	b,6	a,9,b,9	b,13	a,11	b,14	a,21	a,7,b,2	a,7,b,8	a,8,b,11	a,11,b,5	a,24	a,4,b,2	a,15,b,9	b,21	a,4,b,4	a,8,b,4	a,29	a,13	a,7,b,16	a,13,b,15	a,10,b,6	a,1,b,12	a,8,b,2	a,16,b,14
Marker18255	LG11	117.628	Marker838730	43	aaxbb	a,50	b,87	b,14	a,8	a,7	a,10,b,5	a,3,b,14	a,44	b,12	a,5,b,17	a,7	a,23,b,25	a,13	a,15	a,8,b,12	a,8,b,16	b,25	b,63	b,22	a,13	b,21	a,15,b,13	b,41	a,9	b,26	a,9	a,5,b,11	a,3,b,21	a,7,b,11	a,5,b,5	a,12	a,1,b,8	a,5,b,16	b,22	a,7,b,5	a,5,b,21	a,14	a,12	a,6,b,10	a,8,b,15	a,3,b,15	a,11,b,14	a,8,b,12	a,11,b,30
Marker18344	LG11	117.628	Marker1220269	38	aaxbb	a,91	b,158	b,13	a,14	a,18	b,15,a,19	b,22,a,10	a,27	b,5,a,9	b,15,a,17	a,21	b,26,a,23	a,22	a,23	b,21,a,5	b,12,a,13	b,23	b,60	b,31	a,19	b,23	b,14,a,17	b,43	a,22	b,53	a,16	b,7,a,11	b,19,a,6	b,16,a,9	b,12,a,5	a,17	b,14,a,5	b,17,a,10	b,37	b,14,a,5	b,13,a,12	a,15	a,14	b,18,a,9	b,9,a,19	b,17,a,6	b,12,a,8	b,24,a,12	b,23,a,8
Marker18345	LG11	117.628	Marker1220269	96	aaxbb	a,91	b,158	b,13	a,14	a,18	b,15,a,19	b,22,a,10	a,27	b,5,a,9	b,15,a,17	a,21	b,26,a,23	a,22	a,23	b,21,a,5	b,12,a,13	b,23	b,60	b,31	a,19	b,23	b,14,a,17	b,43	a,22	b,53	a,16	b,7,a,11	b,19,a,6	b,16,a,9	b,12,a,5	a,17	b,14,a,5	b,17,a,10	b,37	b,14,a,5	b,13,a,12	a,15	a,14	b,18,a,9	b,9,a,19	b,17,a,6	b,12,a,8	b,24,a,12	b,23,a,8
Marker18438	LG11	117.628	Marker1776142	32	aaxbb	a,165	b,153	b,26	a,17	a,27	a,5,b,3	a,12,b,12	a,45	a,21,b,12	a,15,b,15	a,13	a,21,b,11	a,19	a,21	a,6,b,12	a,10,b,10	b,15	b,25	b,35	a,30	b,26	a,9,b,3	b,20	a,34	b,22	a,16	a,21,b,7	a,23,b,8	a,10,b,20	a,15,b,19	a,24	a,9,b,11	a,14,b,14	b,31	a,19,b,15	a,4,b,19	a,25	a,18	a,16,b,10	a,13,b,16	a,3,b,9	a,17,b,11	a,12,b,6	a,19,b,10
Marker2134	LG11	117.628	Marker32761	193	aaxbb	a,77	b,73	b,11	a,15	a,14	a,9,b,7	a,7,b,8	a,43	a,9,b,5	a,9,b,7	a,9	a,10,b,18	a,5	a,14	a,8,b,8	a,13,b,7	b,20	b,24	b,11	a,12	b,15	a,3,b,6	b,4	a,21	b,15	a,15	a,3,b,9	a,3,b,8	a,4,b,9	a,2,b,7	a,15	a,5,b,4	a,2,b,6	b,12	a,11,b,10	a,7,b,12	a,15	a,13	a,3,b,10	a,16,b,7	b,5	a,10,b,4	a,7,b,9	a,13,b,15
Marker2832	LG11	117.628	Marker38795	180	aaxbb	a,66	b,52	b,13	a,10	a,16	a,8,b,5	a,3,b,3	a,22	a,10,b,6	a,11,b,4	a,5	a,12,b,9	a,7	a,15	a,11,b,4	a,8,b,2	b,7	b,32	b,8	a,8	b,12	a,3,b,6	b,13	a,12	b,12	a,11	a,3,b,9	a,8,b,9	a,11,b,16	a,6,b,1	a,16	a,4,b,10	a,7,b,3	b,5	a,8,b,18	a,4,b,3	a,14	a,7	a,5,b,14	a,6,b,10	a,4,b,3	a,4,b,8	a,7,b,8	a,11,b,14
Marker306	LG11	117.628	Marker15585	53	aaxbb	a,105	b,80	b,11	a,34	a,23	a,11,b,20	a,13,b,7	a,43	a,11,b,20	a,15,b,14	a,27	a,27,b,14	a,15	a,25	a,14,b,20	a,15,b,24	b,38	b,36	b,28	a,27	b,29	a,14,b,13	b,31	a,30	b,22	a,33	a,4,b,21	a,18,b,17	a,9,b,17	a,10,b,5	a,31	a,20,b,16	a,19,b,17	b,30	a,16,b,14	a,15,b,16	a,26	a,22	a,21,b,9	a,10,b,11	a,10,b,18	a,9,b,10	a,11,b,12	a,11,b,28
Marker307	LG11	117.628	Marker15585	93	aaxbb	a,105	b,80	b,11	a,34	a,23	a,11,b,20	a,13,b,7	a,43	a,11,b,20	a,15,b,14	a,27	a,27,b,14	a,15	a,25	a,14,b,20	a,15,b,24	b,38	b,36	b,28	a,27	b,29	a,14,b,13	b,31	a,30	b,22	a,33	a,4,b,21	a,18,b,17	a,9,b,17	a,10,b,5	a,31	a,20,b,16	a,19,b,17	b,30	a,16,b,14	a,15,b,16	a,26	a,22	a,21,b,9	a,9,b,11	a,10,b,18	a,9,b,10	a,11,b,12	a,11,b,28
Marker308	LG11	117.628	Marker15585	142	aaxbb	a,106	b,80	b,11	a,34	a,23	a,10,b,20	a,13,b,7	a,42	a,11,b,20	a,15,b,14	a,28	a,27,b,14	a,16	a,25	a,14,b,20	a,15,b,24	b,39	b,38	b,30	a,28	b,29	a,14,b,13	b,31	a,30	b,22	a,33	a,5,b,21	a,18,b,17	a,9,b,17	a,10,b,5	a,31	a,20,b,16	a,19,b,17	b,31	a,16,b,14	a,15,b,17	a,26	a,22	a,22,b,9	a,10,b,11	a,10,b,18	a,9,b,12	a,11,b,12	a,8,b,31
Marker3311	LG11	117.628	Marker43207	171	aaxbb	a,45	b,38	b,4	a,9	a,2	b,4	a,6,b,3	a,11	a,3,b,1	a,1,b,2	a,7	b,6	a,4	a,2	a,6,b,3	a,5,b,4	b,2	b,7	b,6	a,7	b,8	a,4,b,1	b,8	a,7	b,5	a,6	a,5,b,2	a,1,b,4	a,4,b,4	b,3	a,3	a,1	a,2,b,4	b,10	a,9,b,1	a,2,b,2	a,7	a,2	a,2,b,5	a,2,b,5	a,1,b,1	a,2,b,1	a,1,b,2	a,5,b,2
Marker3464	LG11	117.628	Marker44750	10	aaxbb	a,76	b,57	b,8	a,11	a,11	a,1,b,6	a,9,b,9	a,48	a,5,b,8	a,11,b,8	a,10	a,15,b,13	a,6	a,17	a,13,b,10	a,6,b,3	b,8	b,37	b,10	a,13	b,6	a,11,b,5	b,18	a,16	b,16	a,12	a,7,b,4	a,8,b,5	a,2,b,6	a,7,b,8	a,13	a,4,b,6	a,8,b,8	b,6	a,12,b,7	a,3,b,8	a,19	a,11	a,5,b,8	a,3,b,8	a,9,b,6	a,8,b,6	a,3,b,5	a,28,b,19
Marker3465	LG11	117.628	Marker44750	119	aaxbb	a,72	b,57	b,8	a,11	a,10	a,1,b,7	a,10,b,9	a,49	a,5,b,8	a,11,b,8	a,10	a,15,b,14	a,6	a,17	a,13,b,10	a,6,b,3	b,8	b,37	b,10	a,13	b,6	a,11,b,5	b,18	a,16	b,16	a,13	a,7,b,4	a,8,b,5	a,2,b,6	a,7,b,8	a,12	a,4,b,6	a,8,b,8	b,6	a,12,b,7	a,3,b,8	a,19	a,11	a,5,b,8	a,3,b,8	a,9,b,6	a,8,b,6	a,3,b,5	a,28,b,19
Marker3466	LG11	117.628	Marker44750	139	aaxbb	a,72	b,57	b,8	a,11	a,10	a,1,b,7	a,10,b,9	a,49	a,5,b,8	a,11,b,8	a,10	a,15,b,14	a,6	a,17	a,13,b,10	a,6,b,3	b,8	b,37	b,10	a,13	b,6	a,11,b,5	b,18	a,16	b,16	a,13	a,7,b,4	a,8,b,5	a,2,b,6	a,7,b,8	a,12	a,3,b,7	a,8,b,8	b,6	a,12,b,7	a,3,b,8	a,19	a,11	a,5,b,8	a,3,b,8	a,9,b,6	a,8,b,6	a,3,b,5	a,28,b,19
Marker3467	LG11	117.628	Marker44750	144	aaxbb	a,72	b,57	b,8	a,11	a,10	a,1,b,7	a,10,b,9	a,49	a,5,b,8	a,11,b,8	a,10	a,15,b,14	a,6	a,17	a,13,b,10	a,6,b,3	b,8	b,37	b,10	a,13	b,6	a,11,b,5	b,18	a,16	b,16	a,13	a,7,b,4	a,8,b,5	a,2,b,6	a,7,b,8	a,12	a,4,b,6	a,8,b,8	b,6	a,12,b,7	a,3,b,8	a,19	a,11	a,5,b,8	a,3,b,8	a,9,b,6	a,8,b,6	a,3,b,5	a,28,b,19
Marker3994	LG11	117.628	Marker49715	27	aaxbb	a,71	b,59	b,3	a,12	a,6	b,3	a,5,b,3	a,28	a,7,b,8	a,4,b,4	a,12	a,8,b,13	a,11	a,12	a,4,b,6	a,6,b,6	b,9	b,32	b,6	a,11	b,8	a,8,b,6	b,11	a,7	b,12	a,7	a,13,b,2	a,5,b,8	a,2,b,15	a,3,b,8	a,10	a,1,b,5	a,4,b,8	b,6	a,6,b,3	a,7,b,9	a,7,b,1	a,5	a,11,b,5	a,5,b,9	a,3,b,8	a,5,b,7	a,5,b,5	a,17,b,19
Marker435	LG11	117.628	Marker17233	94	aaxbb	a,105	b,85	b,17	a,13	a,15	a,10,b,10	a,7,b,4	a,54	a,9,b,12	a,4,b,16	a,17	a,20,b,12	a,19	a,21	a,6,b,8	a,10,b,12	b,12	b,41	b,24	a,12	b,15	a,7,b,12	b,28	a,21	b,19	a,18	a,12,b,14	a,19,b,6	a,18,b,11	a,15,b,6	a,15	a,13,b,10	a,5,b,7	b,27	a,17,b,9	a,10,b,16	a,22	a,7	a,4,b,22	a,9,b,11	a,7,b,6	a,12,b,12	a,10,b,13	a,35,b,27
Marker436	LG11	117.628	Marker17233	182	aaxbb	a,105	b,87	b,17	a,13	a,15	a,10,b,11	a,7,b,4	a,54	a,9,b,12	a,4,b,16	a,17	a,20,b,12	a,19	a,21	a,6,b,8	a,12,b,11	b,12	b,42	b,24	a,12	b,15	a,7,b,11	b,28	a,21	b,18	a,18	a,12,b,13	a,19,b,6	a,18,b,11	a,15,b,6	a,15	a,13,b,10	a,5,b,7	b,28	a,17,b,10	a,11,b,15	a,23	a,7	a,4,b,22	a,9,b,12	a,7,b,6	a,12,b,12	a,10,b,12	a,34,b,26
Marker437	LG11	117.628	Marker17233	206	aaxbb	a,105	b,87	b,17	a,13	a,15	a,10,b,11	a,7,b,4	a,54	a,9,b,12	a,4,b,16	a,17	a,20,b,12	a,19	a,21	a,6,b,7	a,12,b,11	b,12	b,42	b,24	a,12	b,15	a,7,b,11	b,28	a,21	b,18	a,18	a,12,b,13	a,19,b,6	a,18,b,11	a,15,b,6	a,15	a,13,b,10	a,5,b,7	b,28	a,17,b,10	a,12,b,14	a,23	a,7	a,4,b,22	a,9,b,12	a,7,b,6	a,12,b,12	a,10,b,12	a,34,b,26
Marker470	LG11	117.628	Marker17589	156	aaxbb	a,132	b,116	b,24	a,20	a,32	a,10,b,14	a,18,b,15	a,38	a,12,b,11	a,9,b,18	a,32	a,23,b,27	a,23	a,19	a,20,b,14	a,23,b,22	b,36	b,43	b,31	a,36	b,27	a,16,b,19	b,43	a,41	b,27	a,38	a,23,b,14	a,20,b,7	a,17,b,13	a,12,b,13	a,29	a,12,b,11	a,21,b,18	b,18	a,5,b,14	a,15,b,25	a,23	a,37	a,13,b,8	a,7,b,22	a,20,b,11	a,7,b,12	a,18,b,11	a,19,b,21
Marker558	LG11	117.628	Marker18425	72	aaxbb	a,65	b,83	b,34	a,22	a,20	a,16,b,9	a,5,b,13	a,42	a,10,b,11	a,13,b,18	a,18	a,19,b,22	a,20	a,18	a,14,b,7	a,7,b,13	b,25	b,49	b,32	a,27	b,23	a,6,b,12	b,26	a,25	b,21	a,20	a,11,b,9	a,3,b,7	a,13,b,11	a,5,b,12	a,14	a,12,b,1	a,5,b,15	b,25	a,9,b,11	a,15,b,28	a,9	a,26	a,17,b,8	a,9,b,10	a,11,b,12	a,8,b,12	a,11,b,13	a,37,b,34
Marker5654	LG11	117.628	Marker64430	22	aaxbb	a,65	b,66	b,8	a,11	a,8	a,4,b,7	a,4,b,1	a,33	a,1,b,6	a,2,b,7	a,6	a,9,b,5	-	a,6	a,4,b,3	a,6,b,6	b,4	b,22	b,7	a,5	b,2	a,1	b,6	a,7	b,5	a,5	a,2,b,11	a,4,b,9	a,1,b,8	a,4,b,5	a,8	a,2,b,3	a,4,b,5	b,7	a,7	b,1	a,2	-	a,2,b,6	a,1,b,1	a,2,b,2	a,9,b,4	a,3,b,9	a,5,b,12
Marker6316	LG11	117.628	Marker69660	176	aaxbb	a,36	b,30	b,5	a,13	a,4,b,2	a,3,b,7	a,3,b,5	a,15	a,2,b,9	a,1,b,8	a,7	a,11,b,7	a,4	a,4	a,1,b,10	a,3,b,9	a,6,b,4	b,27	b,8	a,9	b,8	a,1,b,4	b,3	a,7	b,6	a,6	a,4,b,2	a,2,b,2	a,5,b,6	a,3,b,5	a,8	a,3,b,2	a,6	a,1,b,6	a,4,b,7	a,9,b,5	a,13	a,11	a,4,b,3	a,5,b,7	a,5,b,6	a,3,b,7	a,2,b,6	a,7,b,6
Marker6543	LG11	117.628	Marker71376	87	aaxbb	a,34	b,20	b,5	a,6	a,6	a,4,b,2	a,2,b,8	a,15	a,1,b,5	a,5,b,6	a,17	a,10,b,10	a,7	a,17	a,2,b,5	a,3,b,2	b,8	b,16	b,9	a,10	b,3	a,4,b,5	b,11	a,11	b,4	a,12	a,4,b,2	a,4,b,4	a,6,b,10	a,9	a,10	a,4,b,3	a,4,b,3	b,12	a,9,b,6	a,6,b,1	a,12	a,2	a,9,b,7	a,5,b,3	a,4,b,8	a,1,b,7	a,3,b,3	a,13,b,6
Marker902	LG11	117.628	Marker21627	114	aaxbb	a,116	b,79	b,22	a,14	a,15	a,10,b,5	a,14,b,13	a,34	a,12,b,15	a,17,b,10	a,33	a,8,b,11	a,12	a,21	a,13,b,8	a,11,b,7	b,21	b,11	b,25	a,21	b,20	a,7,b,4	b,19	a,29	b,11	a,17	a,19,b,5	a,12,b,1	a,14,b,15	a,8,b,15	a,32	a,8,b,11	a,9,b,20	b,28	a,15,b,14	a,8,b,12	a,27	a,14	a,9,b,11	a,21,b,22	a,13,b,8	a,7,b,14	a,12,b,6	a,8,b,9
Marker903	LG11	117.628	Marker21627	193	aaxbb	a,116	b,79	b,22	a,14	a,15	a,10,b,5	a,13,b,14	a,34	a,11,b,16	a,17,b,10	a,33	a,8,b,11	a,12	a,21	a,13,b,8	a,11,b,7	b,21	b,11	b,25	a,21	b,20	a,7,b,4	b,19	a,29	b,11	a,17	a,19,b,5	a,12,b,1	a,14,b,15	a,8,b,15	a,32	a,8,b,11	a,9,b,20	b,28	a,15,b,14	a,8,b,12	a,27	a,14	a,9,b,11	a,21,b,22	a,13,b,8	a,7,b,14	a,12,b,6	a,8,b,9
Marker2562	LG11	117.772	Marker36443	135	aaxbb	a,32	b,55	b,15	a,7	a,5	a,3,b,8	a,3,b,4	a,21	a,9,b,7	a,9,b,6	a,15	a,12,b,7	a,8	a,9	a,6,b,5	a,3,b,9	b,17	b,25	b,21	a,19	b,15	a,5,b,5	b,11	a,17	b,12	a,3	a,5,b,5	a,7,b,16	a,7,b,6	a,5,b,4	a,9	a,6,b,4	a,4,b,4	b,16	a,5,b,9	a,8,b,10	a,19	a,9	a,15,b,8	a,7,b,17	a,8,b,11	a,5,b,3	a,5,b,6	a,7,b,9
Marker2058	LG11	117.903	Marker32070	50	aaxbb	a,23	b,62	b,5	a,5	a,11	a,2,b,9	b,6	a,25	a,9,b,2	a,10,b,5	a,6	a,10,b,10	a,3	a,14	a,3,b,13	a,1,b,3	b,8	b,16	b,6	a,4	b,7	a,2,b,2	b,16	a,12	b,10	a,16	a,4,b,8	a,3,b,7	a,3,b,4	a,5,b,2	a,8	a,2,b,5	a,3,b,15	b,6	a,2,b,2	a,2,b,6	a,5	a,4	a,6,b,6	a,15,b,6	a,6,b,2	a,4,b,2	a,2,b,7	a,11,b,14
Marker2059	LG11	117.903	Marker32070	57	aaxbb	a,23	b,62	b,5	a,5	a,11	a,2,b,9	b,6	a,25	a,9,b,2	a,10,b,5	a,6	a,10,b,10	a,3	a,14	a,3,b,13	a,1,b,3	b,8	b,16	b,6	a,4	b,7	a,2,b,2	b,16	a,12	b,10	a,16	a,4,b,8	a,3,b,7	a,3,b,4	a,5,b,2	a,8	a,2,b,5	a,3,b,15	b,6	a,2,b,2	a,2,b,6	a,5	a,4	a,6,b,6	a,15,b,6	a,6,b,2	a,4,b,2	a,2,b,7	a,11,b,14
Marker2060	LG11	117.903	Marker32070	58	aaxbb	a,23	b,62	b,5	a,5	a,11	a,2,b,9	b,6	a,25	a,9,b,2	a,10,b,5	a,6	a,10,b,10	a,3	a,14	a,3,b,13	a,1,b,3	b,8	b,16	b,6	a,4	b,7	a,2,b,2	b,16	a,12	b,10	a,16	a,4,b,8	a,3,b,7	a,3,b,4	a,5,b,2	a,8	a,2,b,5	a,3,b,15	b,6	a,2,b,2	a,2,b,6	a,5	a,4	a,6,b,6	a,15,b,6	a,6,b,2	a,4,b,2	a,2,b,7	a,11,b,14
Marker1331	LG11	117.994	Marker25906	18	aaxbb	a,71	b,48	b,29	a,14	a,11	a,7,b,2	a,8,b,4	a,42	a,8,b,9	a,10,b,6	a,12	a,22,b,21	a,11	a,9	a,4,b,9	a,5,b,6	b,9	b,33	b,8	a,16	b,12	a,6,b,11	b,16	a,14	b,10	a,13	b,3	a,4,b,5	a,6,b,6	a,10,b,4	a,14	a,3,b,6	a,8,b,4	b,18	a,9,b,16	a,3,b,9	a,25	a,12	a,6,b,11	a,3,b,11	a,1,b,5	a,9,b,4	a,4,b,4	a,14,b,9
Marker3052	LG11	118.266	Marker40826	4	aaxbb	a,26	b,17	b,4	a,7	a,3	a,3,b,3	a,4,b,5	a,29	a,2,b,3	a,3,b,10	a,1	a,10,b,5	a,4	a,9	a,2,b,2	a,3	b,9	b,26	b,6	a,5	b,6	a,8,b,4	b,7	a,6	b,14	a,3	b,6	b,3	a,2,b,3	b,2	a,2	b,2	a,2,b,3	b,3	b,4	a,1,b,1	a,2	a,7	a,10,b,7	a,7,b,2	b,4	b,10	a,7,b,2	a,12,b,12
Marker3053	LG11	118.266	Marker40826	116	aaxbb	a,29	b,18	b,3	a,7	a,3	a,3,b,3	a,5,b,5	a,29	a,2,b,3	a,3,b,10	a,1	a,10,b,5	a,4	a,9	a,2,b,2	a,3	b,9	b,25	b,6	a,4	b,5	a,12	b,7	a,6	b,14	a,3	a,1,b,5	b,3	a,2,b,3	b,2	a,2	b,2	a,5	b,3	b,4	a,1,b,1	a,2	a,7	a,10,b,7	a,7,b,2	b,4	b,10	a,7,b,2	a,12,b,11
Marker3054	LG11	118.394	Marker40826	200	aaxbb	a,29	b,18	b,3	a,7	a,3	a,3,b,3	a,5,b,5	a,29	a,2,b,3	a,3,b,10	a,1	a,10,b,5	a,4	a,9	a,2,b,2	a,3	b,9	b,25	b,6	a,4	b,5	a,12	b,7	a,6	b,14	a,3	a,1,b,5	b,3	a,2,b,3	b,2	a,2	b,2	a,5	b,3	b,4	a,1,b,1	a,2	a,7	a,10,b,7	a,7,b,2	b,4	b,10	a,7,b,2	a,12,b,11
Marker2360	LG11	118.533	Marker34779	164	aaxbb	a,68	b,50	b,5	a,10	a,4	a,1,b,1	a,5,b,3	a,36	a,3,b,2	b,2	a,2	a,8,b,9	a,1	a,7	a,1,b,3	a,2,b,4	b,3	b,25	b,2	a,4	b,4	a,4	b,6	a,10	b,4	a,6	a,2,b,2	b,2	a,3,b,2	a,4	a,5	b,2	a,3,b,2	b,5	a,3,b,4	a,5,b,3	a,15	a,3	a,4,b,4	a,6,b,6	-	a,5	a,5,b,2	a,12,b,16
Marker6106	LG11	118.54	Marker68144	91	aaxbb	a,20	b,12	b,6	a,5	a,2	a,2,b,3	a,1,b,2	a,18	a,3,b,2	a,7,b,5	a,11	a,14,b,5	a,7,b,1	a,2	a,7,b,8	a,3,b,4	b,5	b,7	b,5	a,5	b,4	a,2,b,2	b,4	a,7	a,1,b,3	a,3	a,5	a,3,b,2	a,1,b,5	a,1	a,1	b,3	a,1,b,2	a,1,b,6	a,2	a,1,b,2	a,8	a,8	a,1,b,3	a,4,b,5	a,1	a,5,b,1	a,5,b,4	a,15,b,8
Marker9653	LG11	118.723	Marker98165	62	aaxbb	a,25	b,25	b,10	a,5	a,4	a,5,b,4	a,2,b,7	a,29	a,2,b,4	a,3,b,4	a,2	a,16,b,7	a,3,b,1	a,7	a,1,b,7	a,3	b,2	b,12	b,3	a,4	b,7	-	a,2,b,4	a,8	b,6	a,10	a,3,b,3	a,2,b,5	a,2,b,5	a,1	a,11	b,6	a,6	a,1,b,7	a,3,b,2	a,4,b,4	a,3	a,5	a,6,b,4	b,6	a,4,b,4	a,7,b,2	a,2,b,2	a,8,b,5
Marker2711	LG11	118.942	Marker37759	38	aaxbb	a,11	b,11	b,14	a,6	a,7	b,9,a,2	b,7,a,9	a,13	b,2,a,1	b,12,a,5	a,11	b,12,a,3	a,13	a,5	b,3,a,2	b,8,a,7	b,13	b,23	b,9	b,1,a,6	b,17	b,4,a,8	b,11	a,6	b,15	a,8	b,2,a,6	b,4	b,4,a,2	a,2	a,8	b,3,a,3	b,8,a,4	b,11,a,1	b,6,a,6	b,10,a,1	a,6	a,15	b,4,a,6	b,6,a,7	b,3,a,7	b,5,a,1	b,3,a,1	b,15,a,9
Marker3390	LG11	119.108	Marker43922	128	aaxbb	a,33	b,39	b,5	a,9	a,6	a,4,b,3	a,3,b,3	a,15	a,1,b,1	a,7,b,7	a,1	a,5,b,8	a,11	a,14	a,2,b,7	a,3,b,5	b,7	b,19	b,6	a,6	b,8	a,3,b,4	b,13	a,3	b,10	a,6	a,6,b,3	a,6,b,4	a,4,b,1	a,6,b,3	a,5	a,1,b,3	a,4,b,2	a,1,b,7	a,2,b,4	a,7,b,4	a,8	a,6	a,6,b,4	a,7,b,17	a,4,b,4	a,4,b,9	a,4,b,5	a,8,b,4
Marker3391	LG11	119.108	Marker43922	163	aaxbb	a,33	b,39	b,5	a,9	a,6	a,4,b,3	a,3,b,3	a,15	a,1,b,1	a,7,b,7	a,1	a,5,b,8	a,11	a,14	a,2,b,7	a,3,b,5	b,7	b,19	b,6	a,6	b,8	a,3,b,4	b,13	a,3	b,10	a,6	a,6,b,3	a,6,b,4	a,4,b,1	a,6,b,3	a,4,b,1	a,1,b,3	a,4,b,2	a,1,b,7	a,2,b,4	a,7,b,4	a,8	a,6	a,6,b,4	a,7,b,17	a,4,b,4	a,4,b,9	a,4,b,5	a,8,b,4
Marker1380	LG11	119.139	Marker26510	46	aaxbb	a,101	b,87	b,15	a,16	a,16	a,9,b,5	a,18,b,9	a,34	a,8,b,3	a,12,b,16	a,18	a,10,b,13	a,13	a,10	a,4,b,10	a,4,b,3	b,12	b,24	b,12	a,16	b,8	a,5,b,10	b,19	a,13	b,5	a,16	a,4,b,2	a,3,b,8	a,12,b,8	a,6,b,4	a,13	a,5,b,5	a,11,b,6	a,4,b,10	a,4,b,7	a,7,b,3	a,15	a,9	a,4,b,11	a,6,b,12	a,1,b,10	a,3,b,3	a,5,b,4	a,12,b,21
Marker1381	LG11	119.139	Marker26510	174	aaxbb	a,104	b,86	b,15	a,16	a,16	a,9,b,4	a,18,b,9	a,34	a,8,b,3	a,11,b,17	a,18	a,10,b,13	a,12	a,10	a,4,b,10	a,4,b,3	b,12	b,24	b,11	a,16	b,8	a,5,b,9	b,18	a,13	b,5	a,18	a,4,b,1	a,3,b,8	a,12,b,8	a,5,b,4	a,13	a,4,b,6	a,11,b,6	a,3,b,11	a,6,b,7	a,7,b,3	a,15	a,9	a,4,b,11	a,6,b,12	a,1,b,11	a,3,b,3	a,5,b,4	a,10,b,23
Marker1986	LG11	119.139	Marker31344	19	aaxbb	a,87	b,108	b,9	a,19	a,21	a,4,b,2	a,2,b,7	a,35	a,8,b,10	a,11,b,6	a,24	a,6,b,21	a,12	a,21	a,7,b,6	a,11,b,10	b,21	b,31	b,13	a,15	b,22	a,7,b,6	b,27	a,17	b,13	a,15	a,1,b,11	a,10,b,4	a,8,b,6	a,4,b,5	a,11	a,8,b,11	a,4,b,3	a,1,b,7	a,16,b,5	a,17,b,6	a,31	a,18	a,10,b,6	a,20,b,18	a,10,b,3	a,5,b,10	a,8,b,7	a,37,b,17
Marker2409	LG11	119.139	Marker35277	24	aaxbb	a,53	b,48	b,6	a,15	a,17	a,1,b,10	a,11,b,6	a,31	a,6,b,6	a,4,b,5	a,21	a,14,b,16	a,17	a,8	a,8,b,7	a,2,b,7	b,15	b,38	b,14	a,20	b,15	a,1,b,5	b,34	a,20	b,18	a,14	a,7,b,3	a,4,b,4	a,19,b,10	a,3,b,7	a,11	a,13,b,10	a,7,b,8	a,2,b,13	a,4,b,3	a,6,b,2	a,8	a,11	a,10,b,7	a,15,b,3	a,1,b,5	a,4,b,6	a,7,b,8	a,22,b,23
Marker4623	LG11	119.316	Marker55477	121	aaxbb	a,20	b,30	b,11	a,6	a,14	a,7,b,5	a,3,b,5	a,37	a,2,b,1	a,3,b,7	a,9	a,12,b,8	a,14	a,4	a,10,b,6	a,8,b,8	b,12	b,12	b,14	a,7	b,4	a,1,b,9	b,17	a,6	b,4	a,7	a,4,b,4	a,11,b,6	a,2,b,7	a,3,b,10	a,6	a,2,b,1	a,8,b,6	a,1,b,5	a,6,b,4	a,11,b,6	a,6	a,14,b,2	a,6,b,7	a,9,b,9	a,1,b,4	a,9,b,4	a,5,b,7	a,15,b,9
Marker2568	LG11	119.318	Marker36496	156	aaxbb	a,32	b,33	b,5	a,7	a,8	a,1,b,3	a,3,b,1	a,16	a,1,b,3	a,3,b,3	a,3	a,2,b,1	a,4	a,3	a,1,b,2	a,5,b,2	b,8	b,4	b,1	a,5	b,7	a,2,b,1	b,3	a,4	b,3	a,5	a,3,b,4	a,5,b,8	a,3,b,5	a,7,b,3	a,3	a,1,b,2	a,5,b,2	a,1,b,7	b,4	a,2,b,4	a,8	a,6	a,4,b,3	a,3,b,3	a,5,b,3	a,2,b,4	a,4,b,6	a,4,b,1
Marker2754	LG11	119.451	Marker38040	113	aaxbb	a,47	b,41	b,4	a,6	a,3	a,2,b,1	a,4,b,2	a,24	a,1,b,4	a,4,b,2	-	a,13,b,9	a,5	a,9	a,6,b,2	a,1	b,5	b,27	b,6	a,9	b,8	a,1,b,4	b,9	a,7	b,3	a,10	a,6	a,5,b,2	a,7,b,3	a,4,b,9	a,6	b,2	a,1,b,3	a,1,b,3	b,1	a,1,b,1	a,1	a,7	a,6,b,3	a,3,b,1	a,2,b,6	a,5,b,4	a,4,b,11	a,12,b,11
Marker6475	LG11	119.49	Marker70852	193	aaxbb	a,41	b,34	b,8	a,4	a,7	a,2,b,4	a,1,b,3	a,15	a,2,b,6	a,4,b,2	a,8	a,11,b,9	a,6	a,7	a,3,b,2	a,1	b,2	b,15	b,7	a,2	b,4	b,1	b,6	a,4	b,6	a,3	a,2	a,4,b,2	a,7,b,3	a,4,b,1	a,1	b,3	a,1,b,3	b,3	a,1,b,1	a,1,b,3	a,9	a,4	a,7,b,6	a,11,b,4	b,1	a,1,b,3	a,6,b,7	a,3,b,4
Marker4848	LG11	119.679	Marker57654	92	aaxbb	a,45	b,48	b,8	a,9	a,3	-	a,8,b,4	a,39	a,2,b,1	a,5,b,2	a,3	a,12,b,8	a,4	a,5	a,4,b,4	a,1,b,2	b,4	b,18	b,7	a,1	b,11	a,2,b,1	b,5	a,5	b,2	a,4	a,3,b,8	a,6,b,1	a,2,b,4	a,1,b,9	a,2	b,2	a,2,b,7	b,7	a,2,b,2	b,4	a,6	a,10	a,3,b,1	a,3,b,8	a,6,b,2	a,6,b,2	a,3,b,5	a,22,b,9
Marker4849	LG11	119.679	Marker57654	129	aaxbb	a,45	b,49	b,8	a,9	a,3	-	a,8,b,4	a,39	a,2,b,1	a,5,b,2	a,3	a,11,b,8	a,4	a,5	a,4,b,4	a,1,b,2	b,4	b,18	b,7	a,1	b,11	a,2,b,1	b,5	a,5	b,2	a,4	a,2,b,8	a,6,b,1	a,2,b,5	a,1,b,9	a,2	b,2	a,3,b,7	b,7	a,2,b,2	b,4	a,5	a,10	a,3,b,1	a,3,b,8	a,6,b,2	a,6,b,2	a,3,b,6	a,22,b,9
Marker6678	LG11	119.827	Marker72625	38	aaxbb	a,28	b,34	-	a,5	a,2	a,1,b,2	a,4,b,2	a,23	a,3,b,1	a,2,b,1	a,5	a,11,b,2	a,7	a,10	a,2,b,2	a,2,b,8	b,6	b,5	b,3	a,4	b,4	a,3,b,1	b,6	-	b,9	a,8,b,1	a,5,b,1	a,2,b,1	a,5,b,6	a,3,b,3	a,1	b,1	a,3	b,5	a,5,b,5	a,9,b,3	a,2	a,2	b,4	a,9,b,7	a,3	b,13	a,6,b,3	a,8,b,7
Marker3178	LG11	119.866	Marker41851	157	aaxbb	a,38	b,40	b,6	a,13	a,4	a,2,b,2	a,3,b,6	a,30	a,2,b,1	a,5,b,2	a,1	a,13,b,6	a,3	a,4	b,6	a,4,b,2	b,4	b,15	b,7	a,2	b,4	a,7,b,3	b,14	a,5	b,6	a,10	a,6,b,4	b,3	a,3,b,4	a,1,b,5	a,2	a,3,b,2	a,7,b,2	b,3	b,5	b,2	a,8	a,7	a,1,b,7	b,3	a,1,b,4	b,2	a,1,b,4	a,10,b,8
Marker3177	LG11	119.866	Marker41851	27	aaxbb	a,40	b,42	b,7	a,13	a,5	a,2,b,4	a,3,b,7	a,30	a,3,b,1	a,5,b,2	a,2	a,13,b,7	a,3	a,4	b,6	a,4,b,2	b,4	b,16	b,7	a,2	b,4	a,7,b,3	b,14	a,5	b,7	a,10	a,6,b,4	a,1,b,2	a,3,b,4	a,1,b,5	a,2	a,3,b,3	a,7,b,2	b,3	a,1,b,5	b,3	a,8	a,7	a,1,b,7	b,3	a,1,b,4	b,3	a,2,b,4	a,11,b,8
Marker3588	LG11	120.019	Marker45938	66	aaxbb	a,11	b,16	b,3	a,6	a,3	a,2,b,1	a,2	a,21	a,2,b,4	a,4,b,1	a,2	a,2,b,2	a,4	a,4	b,3	a,1	b,2	b,12	b,5	a,6	b,9	-	b,3	a,8	b,8	a,2	a,2,b,4	a,4,b,2	a,4,b,5	a,1,b,2	-	a,2	a,2	b,2	a,2,b,1	a,3,b,5	a,3	a,1	b,1	a,6,b,1	a,8,b,3	b,5	a,1,b,1	a,2,b,2
Marker3027	LG11	120.194	Marker40557	11	aaxbb	a,58	b,60	b,5	a,7	a,5	a,5,b,7	a,1,b,4	a,44	a,1,b,5	a,5,b,7	a,6	a,17,b,31	a,7	a,5	b,2	a,2,b,4	b,4	b,34	b,4	a,7	b,6	a,4,b,3	b,6	a,6	b,6	a,7	a,3,b,3	a,2,b,1	a,4,b,5	a,6,b,1	a,2	a,1,b,6	a,2,b,1	b,5	a,2,b,5	a,4,b,3	a,7	a,3	b,6	a,3,b,20	a,1,b,2	b,17	a,4,b,2	a,15,b,29
Marker7511	LG11	120.346	Marker80468	76	aaxbb	a,25	b,37	b,5	a,13	a,10	a,3,b,2	a,6,b,5	a,20	-	a,3,b,3	a,7	a,8,b,4	-	a,3	b,1	a,4,b,1	b,5	b,17	b,2	a,4	b,6	a,1,b,1	b,7	a,6	b,8	a,6	a,3,b,6	a,1,b,1	a,3,b,2	a,2,b,1	a,3	b,1	a,1,b,3	b,11	a,4,b,2	a,2,b,3	a,4	a,3	a,2,b,1	a,9,b,5	a,6,b,1	b,6	a,4,b,3	a,11,b,8
Marker3336	LG11	120.634	Marker43442	4	aaxbb	a,51	b,43	b,2	a,9	a,14	a,3,b,2	a,2,b,3	a,17	a,1,b,2	a,5,b,1	a,3	a,7,b,8	a,9	a,8	a,5,b,3	a,7,b,8	b,6	b,25	b,3	a,9	b,11	a,4,b,2	b,6	a,4	b,8	a,7	a,4,b,1	a,7,b,5	a,6,b,4	a,2,b,3	a,6	a,2,b,2	a,6,b,5	b,8	a,6,b,7	a,5,b,2	a,8	a,8	a,5	a,6,b,2	a,7,b,5	b,8	a,5,b,5	a,13,b,21
Marker3339	LG11	120.634	Marker43442	87	aaxbb	a,51	b,43	b,2	a,9	a,14	a,3,b,2	a,2,b,3	a,17	a,1,b,2	a,5,b,1	a,3	a,7,b,8	a,9	a,8	a,5,b,3	a,7,b,8	b,6	b,25	b,3	a,9	b,11	a,4,b,2	b,6	a,4	b,8	a,7	a,4,b,1	a,7,b,5	a,6,b,4	a,2,b,3	a,6	a,2,b,2	a,6,b,5	b,8	a,6,b,7	a,5,b,2	a,8	a,8	a,5	a,6,b,2	a,7,b,5	b,8	a,5,b,5	a,13,b,21
Marker4280	LG11	120.634	Marker52684	41	aaxbb	a,44	b,29	b,6	a,12	a,2	a,5,b,5	a,2,b,2	a,19	a,3,b,3	a,2,b,6	a,6	a,10,b,13	a,9	a,2	a,3,b,4	a,7,b,5	b,12	b,16	b,10	a,8	b,13	a,7,b,4	b,9	a,3	b,7	a,6	a,1,b,3	a,3,b,7	a,1,b,2	a,1,b,5	a,4	a,1,b,1	a,3,b,4	b,11	a,3,b,3	a,8,b,5	a,5	a,5	a,7,b,5	a,4,b,1	a,3,b,5	b,4	a,1,b,2	a,12,b,14
Marker5051	LG11	120.634	Marker59157	73	aaxbb	a,16	b,14	b,12	a,7	a,4	a,1,b,1	a,1,b,1	a,5	a,1,b,1	a,1,b,1	a,7	a,3,b,1	a,4	a,3	a,6,b,2	a,3	-	b,4	b,5	a,4	b,1	a,1	b,5	a,9	b,2	a,4	a,3,b,1	a,3,b,7	a,2,b,5	a,1,b,4	a,18	a,2,b,3	a,4	b,10	a,3,b,2	b,2	a,1	a,5	a,4,b,5	a,7,b,8	a,4,b,5	a,3,b,8	a,4,b,4	a,13,b,6
Marker755	LG11	120.634	Marker20111	61	aaxbb	a,70	b,97	b,5	a,3	a,13	a,5,b,3	a,2,b,2	a,33	a,1,b,6	a,8,b,5	a,14	a,13,b,19	a,3	a,5	a,7,b,1	a,3,b,6	b,11	b,18	b,6	a,12	b,11	a,2	b,11	a,12	b,10	a,7	a,2,b,10	a,6,b,2	a,9,b,5	a,2,b,6	a,4	a,4,b,5	a,3,b,6	b,2	a,5,b,1	a,3,b,7	a,9	a,7	a,4,b,8	a,6,b,5	a,11,b,4	b,15	a,3,b,1	a,13,b,9
Marker756	LG11	120.634	Marker20111	158	aaxbb	a,71	b,96	b,5	a,3	a,12	a,5,b,3	a,2,b,2	a,32	a,1,b,6	a,8,b,5	a,13	a,11,b,19	a,3	a,5	a,7,b,1	a,3,b,6	b,10	b,18	b,6	a,12	b,11	a,2	b,11	a,12	b,11	a,7	a,2,b,10	a,5,b,2	a,9,b,5	a,2,b,6	a,4	a,4,b,5	a,3,b,6	b,2	a,5,b,1	a,4,b,7	a,9	a,7	a,4,b,9	a,6,b,5	a,11,b,4	b,15	a,3,b,1	a,13,b,9
Marker3337	LG11	120.838	Marker43442	31	aaxbb	a,51	b,43	b,2	a,9	a,14	a,3,b,2	a,2,b,3	a,17	a,1,b,2	a,5,b,1	a,3	a,7,b,8	a,9	a,8	a,5,b,3	a,7,b,8	b,6	b,25	b,3	a,9	b,11	a,4,b,2	b,6	a,4	b,8	a,7	a,4,b,1	a,7,b,5	a,6,b,4	a,2,b,3	a,6	a,2,b,2	a,6,b,5	b,8	a,6,b,7	a,5,b,2	a,8	a,8	a,5	a,6,b,2	a,7,b,5	b,8	a,5,b,5	a,13,b,21
Marker3338	LG11	120.838	Marker43442	63	aaxbb	a,51	b,43	b,2	a,9	a,14	a,3,b,2	a,2,b,3	a,17	a,1,b,2	a,5,b,1	a,3	a,7,b,8	a,9	a,8	a,5,b,3	a,7,b,8	b,6	b,25	b,3	a,9	b,11	a,4,b,2	b,6	a,4	b,8	a,7	a,4,b,1	a,7,b,5	a,6,b,4	a,2,b,3	a,6	a,2,b,2	a,6,b,5	b,8	a,6,b,7	a,5,b,2	a,8	a,8	a,5	a,6,b,2	a,7,b,5	b,8	a,5,b,5	a,13,b,21
Marker1844	LG11	120.943	Marker30278	68	aaxbb	a,133	b,108	b,25	a,27	a,20	a,11,b,11	a,9,b,23	a,35	a,13,b,13	a,12,b,18	a,16	a,17,b,23	a,25	a,14	a,10,b,6	a,10,b,14	b,27	b,47	b,13	a,28	b,39	a,17,b,15	b,20	a,24	b,28	a,17	a,15,b,4	a,13,b,11	a,7,b,9	a,14,b,7	a,24	a,15,b,16	a,15,b,13	b,29	a,10,b,20	a,15,b,11	a,19	a,31	a,13,b,9	a,11,b,12	a,6,b,11	b,12	a,12,b,8	a,11,b,11
Marker1845	LG11	120.943	Marker30278	81	aaxbb	a,133	b,108	b,25	a,27	a,20	a,11,b,11	a,9,b,23	a,35	a,13,b,13	a,12,b,18	a,16	a,17,b,23	a,25	a,14	a,10,b,6	a,10,b,14	b,27	b,47	b,13	a,28	b,39	a,17,b,15	b,20	a,24	b,28	a,17	a,15,b,4	a,13,b,11	a,7,b,9	a,14,b,7	a,24	a,15,b,16	a,15,b,13	b,29	a,10,b,20	a,15,b,11	a,19	a,31	a,13,b,9	a,11,b,12	a,6,b,11	b,12	a,12,b,8	a,11,b,11
Marker1846	LG11	120.943	Marker30278	122	aaxbb	a,132	b,108	b,24	a,27	a,21	a,11,b,11	a,8,b,23	a,35	a,13,b,13	a,12,b,18	a,16	a,17,b,24	a,25	a,14	a,10,b,7	a,10,b,15	b,27	b,46	b,12	a,27	b,40	a,17,b,15	b,20	a,24	b,28	a,17	a,13,b,4	a,13,b,11	a,7,b,9	a,14,b,6	a,25	a,15,b,16	a,15,b,12	b,30	a,10,b,20	a,14,b,11	a,19	a,31	a,12,b,9	a,11,b,12	a,7,b,11	b,12	a,12,b,8	a,11,b,10
Marker3462	LG11	121.189	Marker44746	34	aaxbb	a,63	b,77	b,18	a,6	a,5	a,4,b,1	a,7,b,3	a,41	a,5,b,4	a,10,b,4	a,15	a,11,b,18	a,4	a,12	a,3,b,1	a,5,b,2	b,9	b,33	b,9	a,14	b,6	a,4,b,8	b,12	a,4	b,9	a,9	a,2,b,2	a,8,b,4	a,7	a,4,b,14	a,8	a,10,b,4	a,4,b,4	b,17	a,4,b,2	a,4,b,6	a,10	a,9	a,2,b,6	a,8,b,10	a,8,b,8	b,9	a,3,b,4	a,14,b,7
Marker3463	LG11	121.189	Marker44746	43	aaxbb	a,63	b,77	b,18	a,6	a,5	a,4,b,1	a,7,b,3	a,41	a,5,b,4	a,10,b,4	a,15	a,10,b,18	a,4	a,12	a,3,b,1	a,5,b,2	b,9	b,33	b,9	a,14	b,6	a,4,b,8	b,12	a,4	b,9	a,9	a,2,b,2	a,8,b,4	a,7	a,4,b,14	a,8	a,10,b,4	a,4,b,4	b,17	a,4,b,2	a,4,b,6	a,10	a,9	a,2,b,6	a,8,b,10	a,8,b,8	b,9	a,3,b,4	a,14,b,7
Marker3252	LG11	121.798	Marker42642	71	aaxbb	a,45	b,45	b,14	a,17	a,11	a,8,b,5	a,2,b,3	a,22	a,4,b,4	a,7,b,11	a,10,b,1	a,11,b,12	a,11	a,16	a,5,b,3	a,5,b,3	b,9	b,36	b,11	a,9	b,20	a,3,b,2	b,5	a,11	b,11	a,6	a,1,b,7	a,2,b,8	a,5,b,13	a,2,b,3	a,1	a,4,b,7	a,12,b,12	b,11	a,13	a,7,b,5	a,15	a,10	a,10,b,2	a,13,b,6	a,6,b,3	b,6	a,5	a,11,b,14
Marker77	LG11	121.798	Marker13205	42	aaxbb	a,56	b,51	b,19	a,10	a,13	a,6,b,4	a,2,b,1	a,23	a,7,b,17	a,7,b,8	a,10	a,16,b,20	a,20	a,11	a,11,b,8	a,9,b,4	b,6	b,29	b,14	a,18	b,14	a,7,b,7	b,13	a,11	b,14	a,12	a,6,b,3	a,2,b,7	a,11,b,16	a,5,b,9	a,8	a,2,b,8	a,4,b,4	b,22	a,6,b,2	a,9,b,9	a,19	a,12	a,4,b,11	a,1,b,3	a,6,b,5	b,18	a,10,b,9	a,7,b,8
Marker80	LG11	121.798	Marker13205	133	aaxbb	a,55	b,50	b,19	a,8	a,13	a,6,b,4	a,1,b,1	a,22	a,7,b,17	a,8,b,7	a,10	a,16,b,19	a,19	a,11	a,11,b,7	a,9,b,3	b,5	b,28	b,14	a,18	b,14	a,7,b,7	b,13	a,11	b,14	a,12	a,6,b,3	a,2,b,7	a,11,b,15	a,5,b,9	a,9	a,2,b,8	a,4,b,4	b,22	a,6,b,2	a,9,b,9	a,18	a,12	a,4,b,10	a,1,b,3	a,6,b,4	b,16	a,9,b,8	a,6,b,8
Marker78	LG11	121.799	Marker13205	128	aaxbb	a,55	b,50	b,19	a,8	a,13	a,6,b,4	a,1,b,1	a,22	a,7,b,17	a,8,b,7	a,10	a,16,b,19	a,19	a,11	a,11,b,7	a,9,b,3	b,5	b,28	b,14	a,18	b,14	a,7,b,7	b,13	a,11	b,14	a,12	a,6,b,3	a,2,b,7	a,11,b,16	a,5,b,9	a,9	a,2,b,8	a,4,b,4	b,22	a,6,b,2	a,9,b,9	a,18	a,12	a,4,b,10	a,1,b,3	a,6,b,4	b,16	a,9,b,8	a,6,b,8
Marker79	LG11	121.799	Marker13205	130	aaxbb	a,55	b,50	b,19	a,8	a,13	a,6,b,4	a,1,b,1	a,22	a,7,b,17	a,8,b,6	a,10	a,16,b,19	a,19	a,11	a,11,b,7	a,9,b,3	b,5	b,28	b,14	a,18	b,14	a,7,b,7	b,13	a,11	b,14	a,12	a,6,b,3	a,2,b,7	a,11,b,16	a,5,b,9	a,9	a,2,b,8	a,4,b,4	b,22	a,6,b,2	a,9,b,9	a,18	a,12	a,4,b,10	a,1,b,3	a,6,b,4	b,16	a,9,b,8	a,6,b,8
Marker955	LG11	121.95	Marker21983	13	aaxbb	a,114	b,104	b,30	a,16	a,11	a,7,b,10	a,7,b,12	a,42	a,9,b,13	a,7,b,10	a,25	a,15,b,18	a,19	a,19	a,9,b,16	a,14,b,8	b,26	b,54	b,14	a,12	b,24	a,11,b,6	a,2,b,27	a,21	b,12	a,26	a,16,b,7	a,19,b,9	a,6,b,7	a,4,b,15	a,21	a,10,b,12	a,5,b,13	b,15	a,8,b,10	a,7,b,5	a,37	a,15	a,14,b,10	a,10,b,6	a,4,b,7	b,22	a,4,b,8	a,23,b,26
Marker9216	LG11	122.035	Marker94372	29	aaxbb	a,12	b,23	b,5	a,10	a,6	a,2,b,2	a,1,b,2	a,14,b,1	a,5,b,2	a,3,b,5	a,3	a,7,b,6	a,3	a,7	a,2,b,1	-	b,5	b,19	a,2,b,3	a,5	b,1	a,3,b,1	b,4	a,4	b,2	a,4	a,1,b,2	a,6,b,4	a,1,b,1	a,1,b,4	a,6	a,2,b,2	b,3	b,6	a,1	a,5,b,6	a,6	a,6	a,3,b,1	a,2,b,5	a,7,b,3	b,8	a,2,b,5	a,5,b,9
Marker9217	LG11	122.519	Marker94372	84	aaxbb	a,12	b,23	b,5	a,10	a,6	a,2,b,2	a,1,b,2	a,15	a,5,b,2	a,3,b,5	a,3	a,7,b,6	a,3	a,7	a,2,b,1	-	b,5	b,19	a,2,b,3	a,5	b,1	a,3,b,1	b,4	a,4	b,2	a,4	a,1,b,2	a,6,b,4	a,1,b,1	a,1,b,4	a,6	a,2,b,2	b,3	b,6	a,1	a,5,b,6	a,6	a,6	a,3,b,1	a,2,b,5	a,7,b,3	b,8	a,2,b,5	a,5,b,9
Marker9500	LG11	122.771	Marker97049	70	aaxbb	a,27	b,35	b,2	a,4	a,3	a,3,b,3	a,1,b,4	a,7	b,2	a,2,b,2	a,5	a,5,b,2	a,1	a,2	a,1,b,1	a,3,b,2	b,3	b,10	b,5	a,11	b,11	a,6,b,5	b,6	a,6	b,3	a,9	a,4,b,1	a,1,b,3	a,2,b,5	b,3	a,4	a,5,b,1	a,2,b,6	b,5	a,8	a,3,b,2	a,5	a,5	a,5,b,4	a,8,b,4	a,3,b,6	b,8	a,3,b,6	a,6,b,6
Marker9501	LG11	122.771	Marker97049	137	aaxbb	a,29	b,35	b,2	a,4	a,3	a,3,b,3	a,1,b,4	a,7	b,2	a,2,b,2	a,5	a,5,b,2	a,1	a,2	a,1,b,1	a,3,b,2	b,3	b,10	b,5	a,11	b,11	a,5,b,5	b,6	a,6	b,3	a,8	a,4,b,1	a,1,b,3	a,2,b,5	b,3	a,4	a,5,b,1	a,2,b,6	b,5	a,6	a,3,b,2	a,5	a,5	a,5,b,4	a,8,b,4	a,3,b,6	b,8	a,3,b,6	a,6,b,6
Marker9502	LG11	122.771	Marker97049	142	aaxbb	a,29	b,35	b,2	a,4	a,3	a,3,b,3	a,1,b,4	a,7	b,2	a,2,b,2	a,5	a,5,b,2	a,1	a,2	a,1,b,1	a,3,b,2	b,3	b,10	b,5	a,11	b,11	a,5,b,5	b,6	a,6	b,3	a,8	a,4,b,1	a,1,b,3	a,2,b,5	b,3	a,4	a,5,b,1	a,2,b,6	b,5	a,6	a,3,b,2	a,5	a,5	a,5,b,4	a,8,b,4	a,3,b,6	b,8	a,3,b,6	a,6,b,6
Marker640	LG11	122.958	Marker19096	17	aaxbb	a,78	b,71	b,5	a,28	a,8,b,1	a,2,b,3	a,5,b,6	a,45	a,7,b,3	a,11,b,11	a,11	a,14,b,17	a,9	a,10	a,8,b,6	a,6,b,2	b,11	b,39	b,11	a,12	b,2	a,9,b,12	b,19	a,16	b,16	a,14	a,2,b,8	a,6,b,5	a,4,b,2	a,3,b,3	a,11	a,3,b,4	a,8,b,5	b,4	a,8,b,1	a,10,b,8	a,13	a,7	a,2,b,3	a,8,b,2	a,8,b,10	b,14	a,3,b,9	a,18,b,12
Marker641	LG11	122.958	Marker19096	43	aaxbb	a,78	b,71	b,5	a,28	a,8,b,1	a,2,b,3	a,5,b,6	a,45	a,7,b,3	a,11,b,11	a,11	a,14,b,17	a,9	a,10	a,8,b,6	a,6,b,2	b,11	b,39	b,11	a,12	b,2	a,10,b,11	b,19	a,16	b,16	a,14	a,2,b,8	a,6,b,5	a,4,b,2	a,3,b,3	a,11	a,3,b,4	a,8,b,5	b,4	a,8,b,1	a,10,b,8	a,13	a,7	a,2,b,3	a,8,b,2	a,8,b,10	b,14	a,3,b,9	a,18,b,12
Marker642	LG11	122.958	Marker19096	70	aaxbb	a,78	b,71	b,5	a,28	a,8,b,1	a,2,b,3	a,5,b,6	a,45	a,7,b,3	a,11,b,11	a,11	a,14,b,17	a,9	a,10	a,8,b,6	a,6,b,2	b,11	b,39	b,11	a,12	b,2	a,9,b,12	b,19	a,16	b,16	a,14	a,2,b,8	a,6,b,5	a,4,b,2	a,3,b,3	a,11	a,3,b,4	a,8,b,5	b,4	a,8,b,1	a,10,b,8	a,13	a,7	a,2,b,3	a,8,b,2	a,8,b,10	b,14	a,3,b,9	a,18,b,12
Marker4827	LG11	123.072	Marker57349	172	aaxbb	a,56	b,31	b,9	a,2	a,5,b,1	b,3	a,2,b,6	a,13	a,5,b,1	a,2,b,4	a,1	a,2,b,8	a,5	a,7	a,7,b,3	a,3,b,3	b,4	b,14	b,3	a,8	b,3	a,5,b,4	b,9	a,7	b,6	a,6	a,4,b,4	a,2,b,4	a,7,b,1	-	a,7	a,1,b,6	a,4,b,3	b,4	a,2,b,2	a,3,b,4	a,11	a,7	a,2,b,3	a,5,b,6	a,4,b,1	b,1	a,4,b,2	a,5,b,9
Marker4669	LG11	123.167	Marker55935	185	aaxbb	a,25	b,38	b,2	a,5	a,10,b,1	a,4,b,4	a,6,b,2	a,25	a,3,b,3	a,2,b,1	a,4	a,11,b,8	a,5	a,7	a,4,b,7	a,1,b,1	b,7	b,15	b,9	a,4	b,6	b,2	b,15	a,8	b,10	a,4	a,3,b,2	a,1,b,5	a,6,b,5	a,2,b,5	a,3	a,3,b,1	a,2,b,2	b,8	a,3,b,2	a,3,b,7	a,1	a,5	a,4,b,6	a,2,b,3	a,7,b,2	b,7	a,1,b,4	a,9,b,9
Marker109	LG11	123.595	Marker13529	66	aaxbb	a,30	b,38	b,27	a,22	a,19	a,14,b,13	a,14,b,13	a,65	a,13,b,14	a,20,b,17	a,29	a,21,b,20	a,25	a,36	a,14,b,13	a,18,b,17	b,23	b,45	b,41	a,30	b,28	a,19,b,17	b,25	a,36	b,13	a,32	a,12,b,10	a,27,b,15	a,18,b,24	a,13,b,20	a,30	a,18,b,14	a,10,b,5	b,27	a,16,b,21	a,15,b,15	a,33	a,32	a,17,b,11	a,33,b,22	a,15,b,10	b,29	a,13,b,6	a,29,b,23
Marker1589	LG11	123.595	Marker28282	16	aaxbb	a,89	b,80	b,24	a,8	a,5	a,5,b,12	a,2,b,6	a,66	a,9,b,7	a,4,b,4	a,13	a,19,b,22	a,12	a,10	a,6,b,4	a,8,b,9	b,15	b,52	b,9	a,16	b,14	a,3,b,6	b,14	a,23	b,12	a,10	a,9,b,12	a,7,b,7	a,10,b,12	a,5,b,1	a,8,b,1	a,9,b,5	a,4,b,2	b,6	a,14,b,2	a,2,b,1	a,20	a,9	a,5,b,3	a,10,b,7	a,3,b,5	b,26	a,12,b,4	a,11,b,31
Marker1590	LG11	123.595	Marker28282	126	aaxbb	a,89	b,82	b,24	a,8	a,5	a,5,b,12	a,2,b,6	a,67	a,9,b,7	a,4,b,4	a,13	a,19,b,22	a,12	a,10	a,6,b,4	a,8,b,10	b,16	b,52	b,9	a,16	b,14	a,3,b,7	b,14	a,23	b,12	a,11	a,9,b,12	a,8,b,7	a,10,b,12	a,5,b,1	a,8,b,1	a,9,b,5	a,4,b,2	b,6	a,14,b,2	a,2,b,1	a,20	a,9	a,5,b,3	a,10,b,7	a,3,b,5	b,27	a,12,b,4	a,11,b,31
Marker17922	LG11	123.595	Marker356220	195	aaxbb	a,99	b,108	b,54	a,43	a,35	a,22,b,22	a,23,b,25	a,72	a,26,b,16	a,24,b,27	a,48	a,30,b,32	a,45	a,30	a,28,b,25	a,32,b,24	b,65	b,64	b,30	a,71	b,57	a,19,b,17	b,36	a,64	b,29	a,50	a,15,b,19	a,23,b,18	a,26,b,24	a,17,b,25	a,62	a,34,b,14	a,17,b,15	b,39	a,27,b,25	a,29,b,19	a,65	a,49	a,19,b,17	a,26,b,29	a,22,b,26	b,41	a,18,b,25	a,39,b,24
Marker187	LG11	123.595	Marker14398	72	aaxbb	a,87	b,71	b,30	a,21	a,15	a,7,b,9	a,6,b,13	a,39	a,7,b,6	a,5,b,11	a,36	a,13,b,14	a,23	a,13	a,10,b,6	a,12,b,22	b,24	b,29	b,12	a,29	b,28	a,10,b,9	b,21	a,21	b,21	a,19	a,7,b,8	a,14,b,18	a,11,b,16	a,2,b,14	a,18	a,13,b,7	a,12,b,9	b,20	a,15,b,19	a,8,b,8	a,32	a,24	a,14,b,15	a,7,b,14	a,6,b,8	b,5	a,9,b,2	a,18,b,11
Marker188	LG11	123.595	Marker14398	134	aaxbb	a,90	b,71	b,30	a,21	a,15	a,7,b,9	a,6,b,13	a,39	a,7,b,6	a,5,b,11	a,36	a,13,b,14	a,23	a,13	a,10,b,6	a,12,b,22	b,24	b,29	b,12	a,28	b,28	a,10,b,9	b,21	a,21	b,22	a,19	a,7,b,8	a,13,b,18	a,11,b,16	a,2,b,15	a,18	a,13,b,8	a,12,b,9	b,20	a,16,b,19	a,8,b,9	a,32	a,26	a,14,b,15	a,7,b,14	a,6,b,8	b,6	a,8,b,2	a,19,b,11
Marker2910	LG11	123.595	Marker39643	54	aaxbb	a,71	b,71	b,12	a,13	a,20	a,10,b,17	a,10,b,6	a,36	a,3,b,19	a,13,b,4	a,20	a,20,b,12	a,16	a,19	a,8,b,6	a,19,b,10	b,15	b,44	b,20	a,21	b,16	a,9,b,12	b,17	a,19	b,23	a,17	a,6,b,4	a,8,b,13	a,11,b,7	a,13,b,9	a,14	a,4,b,10	a,5,b,11	b,11	a,9,b,8	a,9,b,4	a,22	a,19	a,22,b,19	a,6,b,14	a,8,b,8	b,17	a,16,b,8	a,9,b,15
Marker2911	LG11	123.595	Marker39643	129	aaxbb	a,73	b,71	b,12	a,14	a,19	a,10,b,17	a,10,b,6	a,36	a,3,b,19	a,13,b,4	a,20	a,19,b,12	a,16	a,19	a,8,b,6	a,20,b,10	b,16	b,44	b,19	a,21	b,16	a,9,b,13	b,17	a,20	b,23	a,17	a,6,b,4	a,7,b,13	a,11,b,7	a,13,b,9	a,14	a,7,b,10	a,6,b,11	b,11	a,9,b,7	a,9,b,4	a,22	a,21	a,22,b,19	a,7,b,13	a,7,b,8	b,17	a,16,b,8	a,10,b,15
Marker3705	LG11	123.595	Marker47186	141	aaxbb	a,19	b,41	b,15	a,5	a,10	a,6,b,7	a,9,b,5	a,48	a,5,b,6	a,4,b,9	a,18	a,10,b,22	a,6	a,13	a,1,b,8	a,4,b,5	b,9	b,20	b,9	a,16	b,10	a,3,b,4	b,12	a,13	b,9	a,18	a,14,b,4	a,10,b,1	a,9,b,10	a,10,b,1	a,11	a,3,b,3	a,8,b,2	b,10	a,8,b,11	a,3,b,7	a,9	a,10	a,8,b,11	a,4,b,14	a,6,b,2	b,7	a,2,b,7	a,15,b,13
Marker4005	LG11	123.595	Marker49800	141	aaxbb	a,65	b,65	b,5	a,10	a,10	a,8,b,6	a,1,b,3	a,19	a,4,b,5	a,9,b,6	a,13	a,13,b,14	a,4	a,11	a,12,b,4	a,9,b,8	b,23	b,21	b,13	a,14	b,11	a,6,b,4	b,18	a,11	b,8	a,13	a,2,b,5	a,12,b,5	a,6,b,5	a,7,b,3	a,7	a,6,b,7	a,1,b,5	b,12	a,8,b,5	a,4,b,9	a,13	a,14	a,1,b,4	a,11,b,4	a,2,b,2	b,12	a,6,b,5	a,11,b,9
Marker687	LG11	123.595	Marker19392	138	aaxbb	a,97	b,98	b,35	a,12	a,18	a,10,b,7	a,11,b,14	a,47	a,6,b,8	a,14,b,11	a,26	a,22,b,15	a,14	a,8	a,11,b,10	a,7,b,9	b,16	b,42	b,23	a,19	b,17	a,3,b,5	b,16	a,13	b,25	a,14	a,15,b,9	a,6,b,9	a,14,b,3	a,8,b,19	a,23	a,6,b,4	a,9,b,12	b,21	a,7,b,15	a,21,b,6	a,19	a,14	a,7,b,8	a,8,b,12	a,14,b,11	b,17	a,6,b,11	a,9,b,9
Marker2326	LG11	123.842	Marker34557	46	aaxbb	a,68	b,92	b,9	a,9	a,21	a,3,b,7	a,14,b,6	a,60	a,8,b,9	a,6,b,7	a,12	a,22,b,19	a,5	a,1	a,3,b,6	a,5	b,6	b,33	b,7	a,13	b,11	a,4,b,2	b,5	a,3	b,15	a,16	a,4,b,1	a,3,b,5	a,7,b,2	a,4,b,1	a,15	a,3,b,2	a,3,b,9	b,10	a,7,b,8	a,7,b,6	a,8	a,11	a,9,b,6	a,6,b,5	a,2,b,7	b,19	a,1,b,2	a,31,b,22
Marker2327	LG11	123.842	Marker34557	197	aaxbb	a,68	b,92	b,9	a,9	a,21	a,3,b,7	a,14,b,6	a,59	a,8,b,9	a,6,b,7	a,12	a,21,b,19	a,5	a,1	a,3,b,6	a,5	b,6	b,31	b,7	a,14	b,11	a,4,b,2	b,5	a,3	b,15	a,16	a,4,b,1	a,3,b,5	a,7,b,2	a,4,b,1	a,15	a,3,b,2	a,3,b,9	b,10	a,7,b,8	a,7,b,6	a,8	a,11	a,9,b,5	a,6,b,5	a,2,b,6	b,20	a,1,b,2	a,31,b,23
Marker3859	LG11	124.084	Marker48688	49	aaxbb	a,53	b,51	b,10	a,8	a,4	a,3,b,2	a,3,b,10	a,22	a,2,b,5	a,3,b,1	a,3	a,7,b,6	a,3	a,7	a,6,b,4	a,3,b,2	b,2	b,12	-	a,4	b,9	a,1,b,4	b,6	a,5	b,16	a,4	b,2	a,3,b,3	a,2,b,6	a,1,b,4	a,2	a,2,b,5	b,4	b,5	a,3,b,4	a,5,b,4	a,2	a,6	a,5,b,3	a,1,b,5	a,1,b,7	b,9	a,1,b,5	a,14,b,13
Marker953	LG11	124.318	Marker21956	189	aaxbb	a,62	b,92	b,17	a,14	a,9	b,3,a,5	b,7,a,6	a,28	b,7,a,2	b,17,a,12	a,6	b,25,a,7	a,8	a,5	b,9,a,4	b,8,a,5	b,9	b,33	b,12	a,5	b,20	b,1,a,3	b,26	a,13	b,14	a,9	b,7,a,5	b,15,a,2	b,11,a,12	b,9,a,8	a,12	b,11,a,4	b,4	b,24	b,4,a,4	b,6,a,6	a,5	a,9	b,8,a,7	b,18,a,11	b,7,a,2	b,4,a,6	b,5,a,4	b,11,a,6
Marker952	LG11	124.342	Marker21956	92	aaxbb	a,64	b,93	b,17	a,14	a,10	b,3,a,5	b,8,a,6	a,28	b,7,a,2	b,17,a,12	a,6	b,25,a,8	a,8	a,5	b,9,a,4	b,7,a,5	b,10	b,33	b,12	a,5	b,20	b,1,a,3	b,26	a,13	b,14	a,10	b,7,a,5	b,15,a,2	b,11,a,12	b,9,a,8	a,12	b,11,a,4	b,4	b,25	b,4,a,4	b,7,a,6	a,5	a,9	b,8,a,7	b,19,a,11	b,7,a,2	b,5,a,6	b,5,a,4	b,10,a,6
Marker6088	LG11	124.631	Marker68016	93	aaxbb	a,26	b,18	-	a,3	a,2	a,1,b,1	a,1	a,6	a,1,b,4	a,3,b,1	a,2	a,5,b,1	a,8	a,1	-	a,3,b,1	b,4	b,4	b,5	a,3	b,5	a,3,b,2	b,3	a,5	-	a,5	a,2,b,3	a,1,b,2	a,2	a,1,b,4	a,5	a,2,b,2	b,3	b,2	a,3,b,5	a,2,b,1	a,6	a,2	a,1,b,2	a,1,b,4	a,2,b,2	b,6	a,3,b,2	a,5
Marker7055	LG11	125.582	Marker76225	47	aaxbb	a,31	b,24	b,1	a,5	a,4	a,2,b,1	a,2,b,5	a,10	a,1	a,1,b,5	a,4	b,4	a,1	a,2	b,3	b,2	b,1	b,9	b,3	a,1	-	a,2	b,3	a,4	b,3	a,7	a,1,b,4	a,1,b,3	b,3	a,2,b,3	a,3	a,1,b,1	b,2	b,2	a,4,b,1	b,4	a,4	a,1	a,1,b,5	a,9,b,9	-	b,2	a,1,b,1	a,2,b,2
Marker9644	LG11	125.743	Marker98098	78	aaxbb	a,32	b,22	b,2	a,1	a,6	a,1,b,3	a,1,b,1	a,20	-	a,2,b,2	a,7	a,6,b,4	a,4	a,4	-	b,10	b,3	b,9	b,5	a,2	b,4	a,4	b,7	-	b,2	-	a,2	a,3,b,2	a,2,b,1	a,1	a,2	a,1,b,1	a,1,b,2	b,5	a,4,b,1	a,1,b,1	a,2	a,6	b,5	a,4,b,3	a,1,b,1	b,6	a,2,b,3	a,9,b,2
Marker9643	LG11	125.744	Marker98098	6	aaxbb	a,32	b,22	b,2	a,1	a,6	a,1,b,3	a,1,b,1	a,20	-	a,2,b,2	a,7	a,6,b,4	a,4	a,4	-	a,1,b,9	b,3	b,9	b,5	a,2	b,4	a,4	b,7	-	b,2	-	a,2	a,3,b,2	a,2,b,1	a,1	a,2	a,1,b,1	a,1,b,2	b,5	a,4,b,1	a,1,b,1	a,2	a,6	b,5	a,4,b,3	a,1,b,1	b,6	a,2,b,3	a,9,b,2
Marker1864	LG11	126.756	Marker30413	142	aaxbb	a,64	b,63	a,1,b,5	a,5	a,7	a,2,b,4	a,5,b,6	a,32	a,5,b,4	a,4,b,11	a,10	a,8,b,15	a,4	a,3	b,3	a,5,b,9	b,9	b,20	b,6	a,9	b,9	a,12,b,2	b,4	a,11	b,10	a,5	a,3,b,9	a,8,b,7	a,7,b,7	a,10,b,3	a,1	a,2,b,4	a,3,b,1	b,8	a,6	a,2,b,5	a,10	a,9	a,2,b,3	a,5,b,13	a,6,b,3	b,12	a,5,b,5	a,8,b,24
Marker5662	LG11	126.772	Marker64528	194	aaxbb	a,48	b,50	b,2	a,4	a,4	a,3,b,5	a,5,b,5	a,14	a,2,b,6	a,3,b,7	a,1	a,5,b,1	a,4	a,11	a,9,b,1	a,7,b,1	b,4	b,7	b,5	a,4	b,4	a,2,b,4	b,7	a,2	b,7	a,4	a,9,b,6	a,4,b,2	a,4,b,4	a,7,b,4	a,10	a,1,b,2	a,5,b,7	b,1	b,2	a,7,b,3	a,12	a,10	a,6	a,3,b,7	a,6,b,3	b,14	a,2,b,3	a,8,b,4
Marker5661	LG11	127.086	Marker64528	191	aaxbb	a,48	b,50	b,2	a,4	a,4	a,3,b,5	a,5,b,5	a,14	a,2,b,6	a,3,b,7	a,1	a,5,b,1	a,4	a,11	a,9,b,1	a,7,b,1	b,4	b,7	b,5	a,4	b,4	a,2,b,4	b,7	a,2	b,7	a,4	a,9,b,6	a,4,b,2	a,4,b,4	a,7,b,4	a,10	a,1,b,2	a,5,b,7	b,1	b,2	a,7,b,3	a,12	a,10	a,6	a,3,b,7	a,6,b,3	b,14	a,2,b,3	a,8,b,4
Marker2442	LG11	127.914	Marker35458	81	aaxbb	a,67	b,48	b,6	a,4	a,1	a,6,b,6	a,4,b,6	a,13	a,1,b,3	a,9,b,2	a,5	a,4,b,8	a,1	a,6	a,4,b,2	a,5,b,6	b,6	b,12	b,10	a,4	b,9	a,1,b,3	b,16	a,5	b,7	a,6	a,2,b,1	b,8	a,6,b,6	a,8	a,7	a,1,b,6	a,6,b,4	b,4	b,5	a,3,b,8	a,9	a,5	a,1,b,4	a,5,b,8	b,8	b,13	a,2,b,3	a,4,b,10
Marker2441	LG11	127.943	Marker35458	73	aaxbb	a,67	b,48	b,6	a,4	a,1	a,6,b,6	a,4,b,6	a,13	a,1,b,3	a,9,b,2	a,5	a,4,b,8	a,1	a,6	a,4,b,2	a,5,b,6	b,6	b,12	b,10	a,4	b,9	a,1,b,3	b,16	a,5	b,7	a,6	a,2,b,1	b,8	a,6,b,6	a,8	a,7	a,1,b,6	a,6,b,4	b,4	b,5	a,3,b,8	a,9	a,5	a,1,b,4	a,5,b,8	b,8	b,13	a,2,b,3	a,4,b,10
Marker2998	LG11	127.973	Marker40252	49	aaxbb	a,68	b,63	b,12	a,5	a,4	a,3,b,1	a,4,b,1	a,26	a,3,b,1	a,1,b,9	a,3	a,6,b,5	a,4	-	a,2	a,4,b,2	b,3	b,21	b,3	a,7	b,10	a,4,b,3	b,3	a,4,b,1	b,6	a,8	a,3,b,2	a,1,b,2	a,4,b,4	b,4	a,1	a,2	a,3,b,2	b,4	b,5	a,8,b,3	a,1	a,6	a,1,b,1	a,5,b,1	a,3,b,4	b,9	b,1	a,8,b,7
Marker5506	LG11	128.18	Marker63295	167	aaxbb	a,34	b,23	-	a,2	a,2	a,4,b,1	a,3,b,2	a,13	a,2	a,3,b,1	-	a,15,b,6	a,5	a,8	a,1,b,1	a,1,b,2	b,4	b,6	b,2	-	b,2	a,2	b,6	a,2	b,3	a,7	a,3	-	b,4	-	a,3	a,1,b,2	a,1,b,1	b,2	b,3	b,3	-	a,4	a,1,b,1	a,5,b,1	-	b,6	a,4	a,3,b,6
Marker9746	LG11	129.194	Marker98792	48	aaxbb	a,30	b,20	b,1	a,6	a,13	a,2,b,1	a,3,b,3	a,10	a,1,b,1	a,2,b,1	a,3	a,3,b,1	a,5	a,3	a,2,b,1	b,2	b,1	a,1,b,12	b,8	a,5	b,7	a,1,b,4	b,4	a,3	b,8	a,3	a,4,b,5	a,2,b,3	b,2	b,3	-	a,3,b,3	b,2	b,4	a,3,b,4	b,1	a,3	a,2	a,4,b,3	a,2,b,2	b,3	a,4,b,3	a,1,b,2	a,16,b,7
Marker9747	LG11	129.861	Marker98792	58	aaxbb	a,30	b,20	b,1	a,6	a,13	a,2,b,1	a,3,b,3	a,10	a,1,b,1	a,2,b,1	a,3	a,3,b,1	a,5	a,3	a,2,b,1	b,2	b,1	a,1,b,12	b,8	a,5	b,7	a,1,b,4	b,4	a,3	b,8	a,3	a,4,b,5	a,2,b,3	b,2	b,3	-	a,3,b,3	b,2	b,4	a,3,b,4	b,1	a,3	a,2	a,4,b,3	a,2,b,2	b,3	a,4,b,3	a,1,b,2	a,16,b,7
Marker9749	LG11	129.861	Marker98792	167	aaxbb	a,30	b,19	b,1	a,6	a,13	a,2,b,1	a,3,b,3	a,10	a,1,b,1	a,2,b,1	a,3	a,3,b,1	a,5	a,3	a,2,b,1	b,2	b,1	a,1,b,11	b,8	a,5	b,7	a,1,b,3	b,4	a,3	b,8	a,3	a,4,b,5	a,2,b,3	b,2	b,3	-	a,3,b,3	b,2	b,4	a,3,b,4	b,1	a,3	a,3	a,4,b,3	a,2,b,2	b,3	a,4,b,2	a,1,b,2	a,16,b,7
Marker9748	LG11	130.504	Marker98792	89	aaxbb	a,30	b,20	b,1	a,6	a,13	a,2,b,1	a,3,b,3	a,10	a,1,b,1	a,2,b,1	a,3	a,3,b,1	a,5	a,3	a,2,b,1	b,2	b,1	a,1,b,12	b,8	a,5	b,7	a,1,b,4	b,4	a,3	b,8	a,3	a,4,b,5	a,2,b,3	b,2	b,3	-	a,3,b,3	b,2	b,4	a,3,b,4	b,1	a,3	a,2	a,4,b,3	a,2,b,2	b,3	a,4,b,3	a,1,b,2	a,16,b,7
Marker6746	LG11	131.535	Marker73400	43	aaxbb	a,28	b,39	b,4	a,3	a,3	a,3	a,2	a,12	a,2,b,1	a,1,b,5	a,9	a,4,b,11	a,4	a,5	a,6,b,1	a,5,b,1	b,7	a,1,b,13	b,4	a,5	b,7	a,1	b,8	a,5	b,6	a,4	a,2,b,1	a,4,b,8	a,5,b,4	-	-	a,1,b,3	a,5,b,2	b,3	b,4	b,7	a,5	a,9	a,2,b,2	a,6,b,5	a,6,b,2	a,5	a,1,b,3	a,9,b,3
Marker10973	LG11	132.156	Marker110143	139	aaxbb	a,39	b,32	b,3	a,3	a,2	a,2	-	a,7	a,1	a,5,b,2	-	a,11,b,4	a,2	a,4	b,1	a,6,b,1	b,2	a,1,b,9	b,1	a,4	b,2	-	b,3	a,4	b,4	a,1	a,2,b,1	a,1,b,1	a,1,b,2	b,1	-	b,5	a,2,b,1	b,5	b,1	b,2	-	a,2	a,2,b,2	a,6,b,5	a,2,b,2	a,6,b,4	a,2,b,2	a,5,b,5
Marker9092	LG11	132.201	Marker93577	125	aaxbb	a,41	b,16	b,2	a,2	a,1	a,4,b,1	a,1,b,3	a,23	b,1	a,7,b,4	a,5	a,7,b,8	a,3	a,10	b,3	a,2,b,1	b,1	b,6	b,4	a,1	b,3	a,7,b,1	b,4	a,3	b,4	a,4	a,1,b,2	a,2,b,1	a,2	a,1,b,3	a,5	b,1	a,1,b,6	b,5	b,2	a,2,b,1	a,3	a,4	a,3,b,3	a,2,b,2	a,3,b,6	a,3,b,3	a,2,b,3	a,7,b,4
Marker9094	LG11	132.201	Marker93577	156	aaxbb	a,41	b,16	b,2	a,2	a,1	a,4,b,1	a,1,b,3	a,23	b,1	a,7,b,4	a,5	a,7,b,8	a,3	a,10	b,3	a,2,b,1	b,1	b,6	b,4	a,1	b,3	a,7,b,1	b,4	a,3	b,4	a,4	a,1,b,2	a,2,b,1	a,2	a,1,b,3	a,5	b,1	a,1,b,6	b,5	b,2	a,2,b,1	a,3	a,4	a,3,b,3	a,2,b,2	a,3,b,6	a,3,b,3	a,2,b,3	a,6,b,4
Marker9091	LG11	132.578	Marker93577	14	aaxbb	a,41	b,17	b,2	a,2	-	a,4,b,1	a,1,b,3	a,19	b,1	a,7,b,4	a,5	a,7,b,8	a,3	a,10	b,4	a,2,b,1	b,1	b,6	b,4	a,1	b,3	a,7,b,1	b,4	a,3	b,4	a,4	a,1,b,2	a,2,b,1	a,2	a,1,b,3	a,5	b,1	a,1,b,6	b,5	b,2	a,2,b,1	a,3	a,4	a,3,b,3	a,2,b,2	a,3,b,6	a,3,b,3	a,2,b,3	a,8,b,4
Marker9093	LG11	132.578	Marker93577	154	aaxbb	a,41	b,16	b,2	a,2	a,1	a,4,b,1	a,1,b,3	a,23	b,1	a,7,b,4	a,5	a,7,b,8	a,3	a,10	b,3	a,2,b,1	b,1	b,6	b,4	a,1	b,3	a,7,b,1	b,4	a,3	b,4	a,4	a,1,b,2	a,2,b,1	a,2	a,1,b,3	a,5	b,1	a,1,b,6	b,5	b,2	a,2,b,1	a,3	a,4	a,3,b,3	a,2,b,2	a,3,b,6	a,3,b,3	a,2,b,3	a,7,b,4
Marker12124	LG11	133.479	Marker121321	91	aaxbb	a,22	b,29	b,2	a,2	a,6	a,1,b,3	a,1,b,1	a,20	b,1	a,5	a,8	a,2,b,3	a,2	a,7	a,1,b,4	a,1,b,7	b,4	b,8	-	a,4	b,5	b,1	b,1	a,8	b,1	a,3	a,2,b,3	a,4,b,2	a,1	b,1	a,1	-	a,2,b,4	b,2	b,2	a,2,b,3	a,3	a,2	a,1,b,1	a,5,b,9	a,3,b,1	a,2,b,2	a,2	a,8,b,11
Marker9158	LG11	134.105	Marker94012	131	aaxbb	a,38	b,24	b,8	a,6	a,3	a,2,b,6	b,3	a,10	b,3	a,2,b,1	a,4	a,5,b,5	a,1	a,1	a,2,b,6	a,2,b,3	b,3	b,8	b,3	-	b,1	b,1	b,3	a,4	b,2	-	a,2,b,2	a,2,b,1	a,3,b,1	a,9,b,2	a,5	a,1,b,2	a,3,b,2	b,5	b,1	a,1,b,2	a,3	a,5	a,4,b,8	a,6,b,3	a,9,b,2	a,4,b,3	a,4,b,5	a,1,b,14
Marker2707	LG11	134.557	Marker37684	153	aaxbb	a,33	b,101	b,22	a,2	a,1	b,5,a,1	b,6,a,2	a,8	b,5	b,9,a,2	a,1	b,15,a,4	a,2	a,3	b,10,a,4	b,8,a,3	b,10	b,24	b,8	b,1,a,6	b,14	b,7	b,12	a,4	b,12	a,2	b,8,a,2	b,10,a,2	b,8	b,16	-	b,4,a,1	b,8,a,5	b,15	b,4	b,4,a,4	a,1	a,1	b,6,a,3	b,9,a,2	b,5,a,3	b,7,a,1	b,6,a,3	b,9,a,2
Marker12196	LG11	134.693	Marker122150	37	aaxbb	a,26	b,13	-	a,1	a,5	a,1,b,1	a,1,b,1	a,10	b,3	a,2,b,2	a,1	a,3,b,1	a,3	a,2	a,2,b,1	a,4,b,1	b,1	b,5	b,3	a,2	b,1	b,1	b,2	-	b,7	a,2	b,1	a,1	b,5	-	a,1	a,2,b,1	a,3,b,3	b,2	-	-	a,3	a,2	-	a,1,b,2	-	b,4	a,2,b,3	a,5,b,2
Marker12197	LG11	134.693	Marker122150	51	aaxbb	a,26	b,13	-	a,1	a,5	a,1,b,1	a,1,b,1	a,10	b,3	a,2,b,2	a,1	a,3,b,1	a,3	a,2	a,2,b,1	a,4,b,1	b,1	b,5	b,3	a,2	b,1	b,1	b,2	-	b,7	a,2	b,1	a,1	b,5	-	a,1	a,2,b,1	a,3,b,3	b,2	-	-	a,3	a,2	-	a,1,b,2	-	b,4	a,2,b,3	a,5,b,2
Marker10163	LG11	134.733	Marker102847	156	aaxbb	a,21	b,22	b,2	a,3	a,2	b,1	a,2,b,2	a,16	b,8	a,3,b,2	a,2	a,2,b,5	a,1	a,8	a,2	a,2	b,10	b,13	b,2	a,3	b,4	b,3	b,6	-	b,3	a,5	a,1,b,6	a,1,b,5	a,3	a,1,b,4	a,4	a,5,b,1	a,2,b,1	b,6	b,4	a,2,b,3	a,6	a,5	a,1,b,1	a,2	b,2	a,3,b,2	a,1	a,10,b,6
Marker8819	LG11	135.295	Marker91316	83	aaxbb	a,16	b,25	b,2	a,5	a,4	b,4	a,5,b,8	a,19	a,1,b,1	a,1,b,5	a,6	a,6,b,10	a,4	a,4	a,5	a,2,b,1	b,4	b,9	b,4	a,4	b,7	b,8	b,10	a,3	b,4	a,5	a,6	a,6,b,3	a,2,b,1	a,1,b,1	a,4	a,1,b,3	a,2,b,2	b,12	a,1,b,4	a,3	a,6	a,9	a,1,b,4	a,4,b,7	b,3	a,2,b,5	a,4	a,5,b,8
Marker11215	LG11	135.369	Marker112340	135	aaxbb	a,39	b,44	b,1	a,6	-	a,2	a,2,b,1	a,14	a,2,b,4	a,7,b,2	a,3	a,1,b,4	a,4	a,7	a,4,b,3	a,2,b,1	b,5	b,10	b,3	-	-	a,1,b,4	b,3	a,6	b,4	a,5	a,1,b,2	a,1,b,1	a,3,b,3	a,1,b,6	a,3	-	a,1,b,6	b,1	b,1	a,3	a,5	a,3	b,7	a,2,b,1	b,3	b,3	a,3	a,4,b,7
Marker7286	LG11	135.476	Marker78159	191	aaxbb	a,52	b,49	b,9	a,7	a,4	a,4,b,1	a,1,b,3	a,25	a,3,b,7	a,4,b,8	a,8	a,6,b,6	-	a,6	a,4,b,2	a,3,b,4	b,5	b,13	b,6	a,5	b,6	a,2,b,3	b,9	a,7	b,9	a,6	a,3,b,4	a,2,b,5	a,2,b,2	a,1,b,3	a,8	b,2	a,2,b,5	b,7	a,3,b,3	a,4,b,3	a,13	a,4	a,8,b,7	a,5,b,1	b,5	b,5	a,4,b,2	a,8,b,13
Marker7287	LG11	135.476	Marker78159	200	aaxbb	a,52	b,49	b,9	a,7	a,4	a,4,b,1	a,1,b,3	a,25	a,3,b,7	a,4,b,8	a,8	a,6,b,6	-	a,6	a,4,b,2	a,3,b,4	b,5	b,13	b,6	a,5	b,6	a,2,b,3	b,9	a,7	b,9	a,6	a,3,b,4	a,2,b,5	a,2,b,2	a,1,b,3	a,8	b,2	a,2,b,5	b,7	a,3,b,3	a,4,b,3	a,13	a,4	a,8,b,7	a,5,b,1	b,5	b,5	a,4,b,2	a,8,b,13
Marker6098	LG11	136.04	Marker68068	62	aaxbb	a,32	b,59	b,17	a,2	a,1	b,3	b,2,a,1	a,13	b,1,a,1	b,5,a,5	a,2	b,12,a,4	-	a,2	b,1,a,1	b,10,a,2	b,7	b,26	b,14	a,9	b,12	b,3	b,5	b,1,a,3	b,9	a,2	b,1,a,1	b,2	b,8,a,1	b,7,a,1	a,2	b,1,a,1	a,10	b,7	b,3	b,9,a,1	a,6	a,3	b,4,a,5	b,8,a,5	b,2	b,8	b,6,a,2	b,9,a,11
Marker7864	LG11	136.338	Marker83667	195	aaxbb	a,11	b,35	b,5	b,1,a,2	a,3	b,10,a,2	b,3	a,18	b,2,a,1	b,8,a,3	a,3	b,2,a,9	a,2	a,1	b,4,a,2	b,2,a,3	b,10	b,21	b,7	a,1	b,2	b,2,a,2	b,12	-	b,3	a,2	b,1,a,3	b,1	b,2,a,2	b,5,a,2	b,1,a,1	-	b,4,a,1	b,1	b,2	b,1,a,2	-	a,2	b,3,a,3	b,6,a,3	b,4	b,2	b,1,a,2	b,13
Marker3814	LG11	137.532	Marker48217	124	aaxbb	a,29	b,38	b,9	a,5	a,5	a,5,b,2	a,2,b,1	a,11,b,2	a,7,b,5	a,6,b,3	a,3	a,7,b,4	a,3	a,5	a,2,b,5	a,8,b,4	b,11	b,21	b,8	a,11	b,6	a,3,b,6	b,14	a,9	b,13	a,17	a,4,b,6	a,1,b,5	a,1,b,9	a,2,b,2	a,6	a,2,b,4	a,4,b,7	b,9	a,6,b,4	a,1,b,5	a,8	a,8	a,3,b,3	a,9,b,4	b,9	b,7	a,1,b,4	a,5,b,4
Marker3815	LG11	137.532	Marker48217	167	aaxbb	a,29	b,38	b,9	a,5	a,5	a,5,b,2	a,2,b,1	a,11,b,2	a,7,b,5	a,6,b,3	a,3	a,7,b,4	a,3	a,5	a,2,b,5	a,8,b,4	b,11	b,21	b,8	a,11	b,6	a,3,b,6	b,14	a,9	b,13	a,17	a,4,b,6	a,2,b,4	a,1,b,9	a,2,b,2	a,6	a,2,b,4	a,4,b,7	b,9	a,6,b,4	a,1,b,5	a,8	a,8	a,3,b,3	a,9,b,4	b,9	b,7	a,1,b,4	a,5,b,4
Marker7285	LG11	137.532	Marker78159	141	aaxbb	a,52	b,49	b,9	a,7	a,4	a,4,b,1	a,1,b,3	a,25	a,3,b,7	a,4,b,8	a,8	a,6,b,6	-	a,6	a,4,b,2	a,3,b,4	b,5	b,13	b,6	a,5	b,6	a,2,b,3	b,9	a,7	b,9	a,6	a,3,b,4	a,2,b,5	a,2,b,2	a,1,b,3	a,8	b,2	a,2,b,5	b,7	a,3,b,2	a,4,b,3	a,13	a,4	a,8,b,7	a,5,b,1	b,5	b,5	a,4,b,2	a,8,b,13
Marker3353	LG11	137.654	Marker43489	36	aaxbb	a,36	b,29	b,9	a,7	a,3	a,4,b,4	a,3,b,11	a,28	a,5,b,9	a,7,b,2	a,18	a,3,b,9	a,6	a,7	a,7,b,4	a,2,b,2	b,6	b,7	b,3	a,7	b,9	a,2,b,2	b,8	a,5	b,12	a,8	a,5,b,4	a,14,b,4	a,8,b,2	a,4,b,4	a,9	a,7	a,1,b,3	b,5	a,1,b,2	a,3,b,4	a,8	a,5	a,5,b,6	a,3,b,11	a,2,b,3	b,6	a,3,b,1	a,12,b,10
Marker3354	LG11	137.654	Marker43489	55	aaxbb	a,36	b,29	b,9	a,7	a,3	a,4,b,4	a,3,b,11	a,28	a,5,b,9	a,7,b,2	a,18	a,3,b,9	a,6	a,7	a,7,b,4	a,2,b,2	b,6	b,7	b,3	a,7	b,9	a,2,b,2	b,8	a,5	b,12	a,8	a,5,b,4	a,14,b,4	a,8,b,2	a,4,b,4	a,9	a,7	a,1,b,3	b,5	a,1,b,2	a,3,b,4	a,8	a,5	a,5,b,6	a,3,b,11	a,2,b,3	b,6	a,3,b,1	a,12,b,10
Marker6119	LG11	137.887	Marker68269	131	aaxbb	a,58	b,38	b,8	a,3	a,2	a,3	a,3,b,1	a,18	a,3,b,4	a,7,b,4	a,5	a,10,b,7	a,5	a,4	a,1,b,4	a,3	b,5	b,31	b,9	a,8	b,4	a,3,b,4	b,10	a,3	b,7	a,3	a,3,b,1	a,1,b,1	b,1	a,1,b,9	a,3	a,3,b,6	b,2	b,7	a,4,b,2	a,4,b,3	a,6	a,3	a,2,b,3	a,2,b,5	a,1,b,10	b,9	a,3	a,12,b,11
Marker6120	LG11	137.887	Marker68269	169	aaxbb	a,58	b,38	b,8	a,3	a,2	a,3	a,3,b,1	a,18	a,3,b,4	a,8,b,4	a,5	a,10,b,7	a,5	a,4	a,1,b,4	a,3	b,5	b,31	b,9	a,8	b,4	a,3,b,4	b,10	a,3	b,7	a,3	a,3,b,1	a,1,b,1	b,1	a,1,b,9	a,3	a,3,b,6	b,2	b,7	a,4,b,2	a,4,b,3	a,6	a,3	a,2,b,3	a,2,b,5	a,1,b,10	b,9	a,3	a,12,b,11
Marker10208	LG11	138.305	Marker103221	83	aaxbb	a,14	b,14	b,8	a,2	-	a,1,b,2	a,1,b,5	a,16	a,2,b,2	a,4	a,4	a,8,b,3	a,2	a,5	a,3,b,3	a,2,b,1	b,2	b,16	b,17	a,6	b,3	a,1,b,2	b,7	a,5	b,1	a,8	a,3,b,2	a,3,b,2	a,6,b,2	a,2,b,2	a,1	a,4,b,5	b,3	b,1	a,3,b,3	a,4,b,3	a,2	a,11	a,4,b,4	a,6,b,4	a,2,b,2	b,2	a,6,b,3	a,13,b,13
Marker6299	LG11	138.447	Marker69472	13	aaxbb	a,42	b,57	b,12	a,3	a,5	b,11	a,1,b,2	a,11	a,5,b,3	a,5,b,4	a,16	a,6,b,15	a,15	a,8	a,3,b,7	a,12,b,4	b,14	b,24	b,9	a,6	b,9	a,4,b,3	b,13	a,7	b,14	a,16	a,10,b,9	a,5,b,3	a,4,b,15	a,4,b,4	a,11	a,3,b,5	a,2,b,5	b,12	a,4,b,1	a,5,b,7	a,8	a,7	a,3,b,2	a,3,b,7	a,3,b,6	b,12	a,6,b,4	a,13,b,4
Marker8443	LG11	139.431	Marker88301	206	aaxbb	a,36	b,32	b,2	a,4	a,7	a,2,b,1	a,3,b,1	a,18	a,7	a,7	a,3	a,12,b,6	a,5	a,2	b,2	a,3,b,10	b,13	b,16	b,3	a,6	b,2	a,3,b,10	b,8	a,2	b,8	a,7	a,3,b,5	a,3,b,1	a,3	a,4,b,1	a,8	a,4,b,2	a,2,b,1	b,4	a,5,b,1	a,5,b,1	a,4	a,3,b,1	a,1,b,3	a,4,b,11	b,2	a,1,b,3	a,1,b,1	a,12,b,8
Marker8442	LG11	139.759	Marker88301	135	aaxbb	a,36	b,32	b,2	a,4	a,7	a,2,b,1	a,3,b,1	a,18	a,7	a,7	a,3	a,12,b,6	a,5	a,2	b,2	a,3,b,10	b,13	b,16	b,3	a,6	b,2	a,3,b,10	b,8	a,2	b,8	a,7	a,3,b,5	a,3,b,1	a,3	a,4,b,1	a,8	a,4,b,2	a,2,b,1	b,4	a,5,b,1	a,5,b,1	a,4	a,3,b,1	a,1,b,3	a,4,b,11	b,2	a,1,b,3	a,1,b,1	a,12,b,8
Marker8441	LG11	139.8	Marker88301	116	aaxbb	a,36	b,32	b,2	a,4	a,7	a,2,b,1	a,3,b,1	a,18	a,7	a,7	a,3	a,12,b,6	a,5	a,2	b,2	a,3,b,10	b,13	b,16	b,3	a,6	b,2	a,3,b,10	b,8	a,2	b,8	a,7	a,3,b,5	a,3,b,1	a,3	a,4,b,1	a,8	a,4,b,2	a,2,b,1	b,4	a,5,b,1	a,5,b,1	a,4	a,3,b,1	a,1,b,3	a,4,b,11	b,2	a,1,b,3	a,1,b,1	a,12,b,8
Marker2300	LG11	141.462	Marker34381	122	aaxbb	a,59	b,56	b,9	a,8	a,10	a,10,b,4	a,9,b,3	a,26	a,2	a,6,b,6	a,12	a,11,b,4	a,7	a,5	a,3,b,6	a,5,b,10	b,12	b,13	b,16	a,8	a,1,b,5	a,5,b,11	b,4	a,12	b,9	a,8	a,11,b,3	a,7,b,4	a,3,b,4	a,7,b,9	a,13	a,1,b,4	a,5,b,1	b,17	a,4,b,5	a,5,b,2	a,11	a,7	a,6,b,7	a,2,b,4	a,6,b,5	b,10	a,4,b,5	a,8,b,12
Marker5714	LG11	142.215	Marker65032	128	aaxbb	a,28	b,18	b,4	a,7	a,1	a,2,b,1	a,3	a,9	a,7,b,3	b,8	a,1	a,8,b,4	a,7	a,3	a,3,b,5	a,3,b,2	a,2,b,1	b,4	b,7	a,9	b,10	a,2,b,6	b,14	a,2	b,3	a,10	a,5,b,8	a,3,b,3	a,2,b,2	b,3	a,7	a,3,b,3	a,5,b,3	a,2,b,6	a,2,b,2	b,1	a,6	a,10	b,2	a,10,b,4	a,6,b,1	a,3,b,3	a,2,b,4	a,2,b,2
Marker1402	LG11	143.441	Marker26693	147	aaxbb	a,31	b,34	b,8	a,16	a,12	a,7,b,5	a,9,b,8	a,41	a,6,b,4	a,10,b,5	a,14	a,10,b,9	a,18	a,7	a,4,b,5	a,6,b,3	b,15	b,35	b,6	a,12	b,12	a,6,b,2	b,24	a,12	b,19	a,9	a,3,b,7	a,6,b,10	a,5,b,5	a,4,b,8	a,7	a,5,b,2	a,1,b,5	b,14	a,5,b,8	a,5,b,6	a,13	a,17	a,6,b,8	a,13,b,11	a,4,b,8	a,7,b,5	a,4,b,7	a,14,b,21
Marker1974	LG11	143.441	Marker31137	37	aaxbb	a,67	b,63	b,12	a,5	a,12	a,7,b,5	a,4,b,10	a,40	a,5,b,5	a,7,b,4	a,32	a,21,b,15	a,12	a,12	a,11,b,5	a,14,b,14	b,12	b,25	b,11	a,6	b,10	a,16,b,13	b,11	a,7	b,10	a,6,b,1	a,7,b,2	a,6,b,7	a,8,b,7	a,1,b,7	a,9	a,3,b,9	a,4,b,2	b,10	a,13,b,7	a,6,b,7	a,11	a,16	a,12,b,8	a,4,b,6	a,9,b,5	a,2,b,5	b,3	a,11,b,13
Marker2356	LG11	143.441	Marker34744	36	aaxbb	a,55	b,57	b,9	a,21	a,1	a,10,b,2	a,7,b,2	a,37	a,4,b,11	a,7,b,9	a,18	a,12,b,23	a,10	a,2	a,4,b,6	a,4,b,9	b,15	b,25	b,13	a,15	b,11	a,3,b,1	b,10	a,5	b,9	a,11	a,3,b,7	a,4,b,11	a,6,b,4	a,4,b,7	a,8	a,2,b,2	a,5,b,1	b,18	a,6,b,8	a,4,b,6	a,12	a,12	a,4,b,4	a,10,b,11	a,3,b,3	a,2,b,2	a,4,b,11	a,19,b,10
Marker3521	LG11	143.441	Marker45224	200	aaxbb	a,16	b,16	b,6	a,5	a,9	a,2,b,3	a,1,b,11	a,27	a,4,b,2	a,4,b,7	a,8	a,8,b,10	a,7	a,5	a,1,b,3	a,5,b,3	b,13	b,17	b,9	a,8	b,9	a,5,b,7	b,17	a,4	b,5	a,8	a,5,b,1	a,5,b,4	a,1,b,1	a,2,b,3	a,5	a,2,b,5	a,1,b,4	b,10	a,1,b,2	a,8,b,3	a,2	a,13	a,3,b,2	a,4,b,3	a,2,b,2	a,5,b,6	b,4	a,9,b,8
Marker1401	LG11	144.208	Marker26693	57	aaxbb	a,31	b,37	a,1,b,8	a,16	a,13	a,7,b,5	a,8,b,8	a,41	a,7,b,3	a,10,b,4	a,14	a,9,b,9	a,20	a,7	a,5,b,5	a,5,b,3	b,15	b,36	a,1,b,6	a,12	b,11	a,5,b,2	b,24	a,12	b,19	a,9	a,3,b,7	a,6,b,10	a,5,b,5	a,4,b,8	a,8	a,5,b,2	a,2,b,6	b,16	a,5,b,8	a,5,b,6	a,13	a,17	a,6,b,9	a,12,b,11	a,4,b,8	a,7,b,5	a,4,b,7	a,14,b,21
Marker1534	LG11	144.294	Marker27807	81	aaxbb	a,52	b,48	b,3	a,13	a,7	a,3,b,4	a,4,b,5	a,26	a,5,b,5	a,4,b,9	a,14	a,20,b,6	a,14	a,6	a,3,b,9	a,9,b,3	b,9	b,16	a,3,b,9	a,4	b,12	a,6,b,4	b,6	a,8	b,14	a,6	a,13,b,10	a,7,b,2	a,1,b,10	a,8,b,4	a,13	a,3,b,2	a,3,b,6	b,9	a,3,b,8	a,6,b,4	a,22	a,4	a,8,b,7	a,2,b,8	a,6,b,4	b,14	a,5,b,4	a,7,b,10
Marker1535	LG11	144.294	Marker27807	168	aaxbb	a,52	b,47	b,3	a,13	a,7	a,3,b,4	a,4,b,5	a,26	a,5,b,5	a,4,b,10	a,14	a,20,b,6	a,14	a,6	a,3,b,9	a,9,b,3	b,9	b,16	a,3,b,9	a,5	b,12	a,6,b,4	b,8	a,8	b,13	a,6	a,14,b,10	a,7,b,2	b,11	a,8,b,4	a,14	a,3,b,2	a,3,b,6	b,9	a,3,b,8	a,6,b,4	a,22	a,4	a,8,b,7	a,2,b,8	a,6,b,4	b,14	a,4,b,5	a,7,b,10
Marker1536	LG11	144.294	Marker27807	198	aaxbb	a,52	b,47	b,3	a,13	a,7	a,3,b,4	a,4,b,5	a,26	a,5,b,5	a,4,b,10	a,14	a,20,b,6	a,14	a,6	a,3,b,9	a,9,b,3	b,9	b,16	a,3,b,9	a,5	b,12	a,6,b,4	b,8	a,8	b,13	a,6	a,14,b,10	a,7,b,2	a,1,b,10	a,8,b,4	a,14	a,3,b,2	a,3,b,6	b,9	a,3,b,8	a,6,b,4	a,22	a,4	a,8,b,7	a,2,b,8	a,6,b,4	b,14	a,5,b,4	a,7,b,10
Marker1537	LG11	144.294	Marker27807	205	aaxbb	a,52	b,47	b,3	a,13	a,7	a,3,b,4	a,4,b,5	a,26	a,5,b,5	a,4,b,10	a,14	a,20,b,6	a,14	a,6	a,3,b,9	a,9,b,3	b,9	b,16	a,3,b,9	a,5	b,12	a,6,b,4	b,8	a,8	b,13	a,6	a,14,b,10	a,7,b,2	a,1,b,10	a,8,b,4	a,14	a,3,b,2	a,3,b,6	b,9	a,3,b,8	a,6,b,4	a,22	a,4	a,8,b,7	a,2,b,8	a,6,b,4	b,14	a,5,b,4	a,7,b,10
Marker1941	LG11	144.346	Marker30937	38	aaxbb	a,77	b,35	b,1	a,10	a,14	a,9,b,3	a,7,b,5	a,54	a,11,b,1	a,16,b,2	a,23	a,22,b,9	a,13	a,19	a,8,b,4	a,5,b,6	b,21	b,20	b,5	a,25	b,11	a,14	b,4	a,29	b,5	a,31	a,5,b,4	a,12,b,3	a,7,b,1	a,4,b,2	a,28	a,6,b,3	a,6,b,3	a,3,b,4	a,14,b,3	a,11,b,4	a,24	a,20	a,12,b,4	a,17,b,2	a,10,b,2	b,12	a,11,b,4	a,27,b,9
Marker1942	LG11	144.346	Marker30937	71	aaxbb	a,77	b,35	b,1	a,10	a,14	a,9,b,4	a,7,b,5	a,54	a,11,b,1	a,16,b,2	a,23	a,22,b,9	a,13	a,19	a,8,b,4	a,5,b,6	b,21	b,20	b,5	a,25	b,11	a,14	b,4	a,29	b,5	a,31	a,5,b,4	a,12,b,3	a,6,b,2	a,4,b,2	a,28	a,6,b,3	a,6,b,3	a,3,b,4	a,14,b,3	a,11,b,4	a,24	a,20	a,12,b,4	a,17,b,2	a,10,b,2	b,12	a,11,b,4	a,27,b,9
Marker1943	LG11	144.346	Marker30937	175	aaxbb	a,75	b,33	b,1	a,10	a,14	a,11,b,3	a,7,b,5	a,54	a,11,b,1	a,16,b,2	a,23	a,22,b,10	a,13	a,19	a,9,b,4	a,5,b,6	b,21	b,20	b,5	a,23	b,11	a,14	b,4	a,29	b,5	a,31	a,5,b,4	a,12,b,3	a,7,b,1	a,4,b,2	a,28	a,6,b,3	a,6,b,3	a,3,b,4	a,14,b,3	a,11,b,4	a,24	a,20	a,13,b,4	a,17,b,2	a,10,b,2	b,12	a,11,b,4	a,27,b,9
Marker239	LG11	144.707	Marker15034	147	aaxbb	a,120	b,99	b,9	a,14	a,16	a,14,b,6	a,16,b,7	a,51	a,8,b,3	a,12,b,9	a,20	a,14,b,18	a,13	a,9	a,7,b,11	a,3,b,9	b,12	b,42	b,19	a,22	b,16	a,10,b,5	b,26	a,13	b,13	a,15	a,15,b,5	a,11,b,9	a,15,b,18	a,5,b,10	a,9	a,5,b,11	a,5,b,10	a,1,b,11	a,8,b,4	a,3,b,5	a,23	a,12	a,16,b,3	a,13,b,10	a,5,b,6	b,18	a,6,b,6	a,12,b,15
Marker2544	LG11	144.707	Marker36228	85	aaxbb	a,64	b,58	b,12	a,8	a,8	a,4,b,6	a,8,b,11	a,20	a,6,b,3	a,4,b,6	a,18	a,16,b,11	a,5	a,7	a,10,b,5	a,3,b,11	b,4	b,36	b,10	a,11	b,9	a,8,b,2	b,15	a,7	b,12	a,10	a,15,b,3	a,8,b,5	a,4,b,6	a,2,b,4	a,6	a,12	a,4,b,7	a,1,b,12	a,5,b,5	a,2,b,3	a,6	a,10	a,4,b,3	a,13,b,14	a,5,b,5	b,9	a,6,b,6	a,8,b,13
Marker2545	LG11	144.707	Marker36228	114	aaxbb	a,66	b,58	b,12	a,8	a,8	a,4,b,6	a,8,b,11	a,20	a,6,b,3	a,3,b,6	a,19	a,16,b,11	a,5	a,7	a,10,b,5	a,3,b,11	b,4	b,36	b,10	a,11	b,9	a,8,b,2	b,13	a,7	b,12	a,10	a,15,b,3	a,8,b,5	a,4,b,6	a,2,b,4	a,6	a,12	a,4,b,7	a,1,b,12	a,5,b,5	a,2,b,3	a,6	a,10	a,4,b,3	a,13,b,14	a,5,b,5	b,9	a,6,b,6	a,8,b,12
Marker917	LG11	144.82	Marker21721	78	aaxbb	a,72	b,93	b,15	a,25	a,12	a,6,b,4	a,9,b,8	a,51	a,5,b,4	a,7,b,8	a,19	a,24,b,23	a,17	a,17	a,17,b,5	a,13,b,8	b,14	b,64	b,17	a,18	b,30	a,7,b,8	b,24	a,21	b,24	a,28	a,3,b,6	a,9,b,11	a,12,b,10	a,14,b,4	a,22	a,7,b,6	a,9,b,13	a,1,b,12	a,14,b,12	a,10,b,9	a,19	a,22	a,9,b,3	a,16,b,14	a,3,b,11	a,16,b,6	a,8,b,9	a,17,b,13
Marker2578	LG11	145.223	Marker36556	142	aaxbb	a,90	b,83	b,2	a,2	a,11	a,8,b,4	a,1,b,10	a,34	a,1	a,6,b,4	a,14	a,13,b,11	a,7	a,7	a,2,b,7	a,6,b,4	b,7	b,19	b,11	a,11	b,10	a,3,b,9	b,9	a,13	b,10	a,2,b,1	a,1,b,4	a,8,b,4	a,4,b,9	a,4,b,3	a,8	a,4	a,4,b,6	a,1,b,7	a,7,b,1	a,1,b,5	a,10,b,1	a,3	a,8,b,9	a,2,b,1	a,4,b,3	a,1,b,2	a,4,b,3	a,17,b,13
Marker4657	LG11	145.223	Marker55840	96	aaxbb	a,61	b,56	b,14	a,12	a,7	a,7,b,13	a,5,b,6	a,18	a,4,b,4	a,9,b,6	a,12	a,7,b,7	a,15	a,18	a,4,b,10	a,3,b,11	b,10	b,24	b,8	a,4	b,12	a,1,b,11	b,20	a,22	b,11	a,15	a,9,b,4	a,2,b,9	a,7,b,1	a,1	a,18	a,5,b,5	a,2,b,6	a,2,b,3	a,3,b,2	a,4,b,7	a,8	a,7	a,7,b,3	a,5,b,6	a,4,b,6	a,12,b,7	a,6,b,4	a,15,b,18
Marker4658	LG11	145.223	Marker55840	200	aaxbb	a,62	b,56	b,13	a,12	a,7	a,7,b,13	a,5,b,6	a,17	a,4,b,4	a,9,b,6	a,12	a,7,b,7	a,15	a,18	a,4,b,10	a,3,b,11	b,10	b,24	b,8	a,4	b,12	a,1,b,11	b,20	a,22	b,11	a,15	a,9,b,4	a,2,b,9	a,7,b,1	a,1	a,18	a,5,b,5	a,2,b,6	a,2,b,3	a,3,b,2	a,4,b,7	a,8	a,7	a,7,b,3	a,5,b,5	a,4,b,6	a,12,b,7	a,7,b,4	a,15,b,19
Marker2946	LG11	145.616	Marker39849	203	aaxbb	a,53	b,64	b,4	a,10	a,8	a,4,b,1	a,2	a,30	b,2	b,17	a,12	a,11,b,11	a,6	a,5	a,5,b,1	a,4,b,3	b,5	b,22	a,1,b,5	a,13	b,3	a,7,b,1	b,10	a,3	b,7	a,9	a,4,b,3	a,6	a,9,b,5	a,1,b,3	a,5	a,2,b,4	a,4,b,3	b,6	a,1,b,4	a,5,b,3	a,5	a,12	b,4	a,8,b,3	a,2	a,1,b,2	a,3,b,3	a,14,b,11
Marker9079	LG11	146.592	Marker93441	22	aaxbb	a,50	b,49	-	a,3	a,4	a,4,b,1	a,3,b,4	a,10	b,1	a,1,b,4	-	a,4,b,6	-	-	b,2	a,2,b,3	b,5	b,14	b,2	a,5	b,1	-	b,2	a,8	b,4	a,3	a,1,b,1	a,4	a,1,b,2	a,2,b,1	a,3	-	a,1	b,1	a,1	b,2	a,3	-	a,1	a,2,b,3	a,1,b,2	b,16	a,2,b,7	a,13,b,14
Marker9080	LG11	147.377	Marker93441	158	aaxbb	a,50	b,50	-	a,3	a,4	a,4,b,1	a,3,b,4	a,11	b,1	a,1,b,4	-	a,4,b,6	-	-	b,2	a,2,b,3	b,5	b,14	b,2	a,5	b,1	-	b,2	a,8	b,6	a,3	b,2	a,4	a,1,b,2	a,2,b,1	a,3	-	a,1	b,1	a,1	b,2	a,3	-	a,1	a,2,b,3	b,2	b,16	a,2,b,7	a,11,b,14
Marker13288	LG11	148.463	Marker135206	173	aaxbb	a,29	b,38	b,4	a,1	a,1	a,1	a,3,b,1	a,17	a,1,b,1	a,2,b,4	a,1	a,4,b,5	a,2	a,6	a,2,b,1	b,3	-	b,7	-	-	b,7	b,3	b,3	a,2	b,5	a,3	a,4,b,9	a,3	a,1,b,3	a,1,b,2	a,1	a,2,b,3	a,3	b,1	a,1,b,1	a,2,b,1	a,2	-	b,3	a,1,b,2	a,1,b,2	a,2	a,2,b,2	a,9,b,8
Marker13286	LG11	148.565	Marker135206	15	aaxbb	a,31	b,40	b,4	a,1	a,1	a,1	a,3,b,1	a,17	a,1,b,1	a,2,b,4	a,1	a,4,b,5	a,2	a,6	a,2,b,1	b,3	-	b,8	-	-	b,7	b,3	b,4	a,3	b,5	a,3	a,4,b,8	a,3	a,1,b,3	a,1,b,2	a,1	a,2,b,3	a,3	b,1	a,1,b,1	a,2,b,1	a,2	-	b,3	a,1,b,2	a,1,b,2	a,2,b,1	a,2,b,2	a,9,b,7
Marker13287	LG11	148.565	Marker135206	45	aaxbb	a,31	b,40	b,4	a,1	a,1	a,1	a,3,b,1	a,17	a,1,b,1	a,2,b,4	a,1	a,4,b,5	a,2	a,6	a,2,b,1	b,3	-	b,8	-	-	b,7	b,3	b,4	a,3	b,5	a,3	a,4,b,8	a,3	a,1,b,3	a,1,b,2	a,1	a,2,b,3	a,3	b,1	a,1,b,1	a,2,b,1	a,2	-	b,3	a,1,b,2	a,1,b,2	a,2,b,1	a,2,b,2	a,10,b,7
Marker6987	LG11	149.236	Marker75426	115	aaxbb	a,37	b,41	b,6	a,10	a,7	a,1,b,5	a,3,b,4	a,19	a,1,b,5	a,8,b,5	a,3	a,2,b,9	a,4	a,6	a,2,b,2	a,2,b,5	b,6	b,17	b,9	a,6	a,2,b,12	a,2,b,5	b,7	a,10	b,2	a,7	a,3,b,4	a,12	a,8,b,8	a,2,b,4	a,10	a,4,b,2	a,5	b,9	a,2,b,3	a,5,b,4	a,6	a,5	a,10,b,9	a,1,b,7	a,5,b,2	a,6,b,7	a,1,b,2	a,6,b,2
Marker6986	LG11	149.638	Marker75426	48	aaxbb	a,37	b,42	b,6	a,10	a,7	a,1,b,5	a,3,b,4	a,19	a,1,b,5	a,8,b,5	a,3	a,2,b,9	a,4	a,6	a,2,b,2	a,2,b,5	b,7	b,17	b,9	a,6	a,2,b,12	a,2,b,5	b,8	a,10	b,2	a,7	a,3,b,4	a,11,b,1	a,8,b,8	a,2,b,4	a,10	a,4,b,2	a,6	b,9	a,2,b,3	a,5,b,4	a,6	a,5	a,10,b,9	a,1,b,7	a,5,b,2	a,6,b,7	a,1,b,2	a,6,b,2
Marker1937	LG11	149.947	Marker30867	94	aaxbb	a,59	b,79	b,5	a,8	a,10	a,3,b,2	a,2,b,6	a,24	a,1,b,1	a,6,b,1	a,11	a,5,b,15	a,9	a,15	a,3,b,4	a,5,b,1	a,1,b,5	b,16	b,6	a,14	b,10	a,2,b,3	b,13	a,5	b,6	a,6	a,3,b,1	a,8,b,6	a,4,b,2	a,6,b,3	a,4	a,3	a,12	b,6	a,5,b,4	a,4,b,2	a,7,b,2	a,3	a,3,b,3	a,4,b,5	a,6,b,6	b,18	a,5,b,8	a,11,b,11
Marker2895	LG11	150.261	Marker39515	191	aaxbb	a,59	b,66	b,4	a,17	a,12	a,5,b,4	a,6,b,13	a,35	a,2,b,6	a,6,b,1	a,16	a,11,b,7	a,21	a,6	a,11,b,3	a,8,b,4	b,14	b,15	b,7	a,13	b,7	a,6,b,2	b,5	a,2	b,6	a,11	a,2,b,8	a,9,b,6	a,2,b,11	a,4,b,2	a,9,b,1	a,2	a,9,b,4	b,12	a,4,b,8	a,10,b,6	a,11	a,10	a,4	a,5,b,8	a,7,b,16	a,5,b,4	a,4,b,4	a,8,b,10
Marker559	LG11	150.608	Marker18425	128	aaxbb	a,65	b,82	b,34	a,22	a,20	a,16,b,9	a,5,b,13	a,40	a,10,b,11	a,14,b,17	a,18	a,19,b,21	a,20	a,18	a,14,b,7	a,7,b,13	b,25	b,49	b,32	a,27	b,22	a,6,b,12	b,26	a,25	b,21	a,20	a,11,b,9	a,2,b,7	a,13,b,11	a,5,b,12	a,14	a,13	a,5,b,15	b,25	a,8,b,11	a,15,b,28	a,9	a,26	a,17,b,8	a,9,b,10	a,11,b,12	a,8,b,12	a,11,b,13	a,36,b,34
Marker3704	LG11	150.782	Marker47166	22	aaxbb	a,33	b,32	b,10	a,5	a,4	a,3,b,4	a,4,b,3	a,25	a,2,b,1	a,4	a,5	a,8,b,10	a,8	a,7	a,2,b,2	a,2,b,3	b,6	b,11	b,1	a,4	b,3	a,5,b,1	b,3	a,2	b,3	a,4	a,7,b,4	a,6,b,5	a,4,b,4	a,5,b,7	a,5	a,3	a,4,b,1	b,8	a,1,b,3	b,3	a,7	a,6	a,6	a,6,b,6	a,4,b,4	a,7,b,7	a,4,b,4	a,15,b,6
Marker2952	LG11	150.887	Marker39942	95	aaxbb	a,44	b,40	b,8	a,10	a,8	a,7,b,2	a,2,b,3	a,19	a,1,b,1	a,2,b,4	a,2	a,12,b,11	a,2	a,12	a,2,b,1	a,4,b,4	b,1	b,14	b,7	a,4	b,3	a,3,b,6	b,2	-	b,4	a,5	a,3,b,3	a,3,b,2	a,6,b,3	a,1	a,2	a,3	a,8,b,1	a,1,b,3	-	-	a,4	a,8	a,8,b,1	a,5,b,6	a,2,b,5	b,12	a,3,b,2	a,7,b,11
Marker1784	LG11	151.006	Marker29844	35	aaxbb	a,66	b,50	b,21	a,5	a,5	a,6,b,2	a,4,b,5	a,13	a,4,b,8	a,3,b,6	a,3	a,5,b,11	a,15	a,4	a,3,b,5	a,6,b,1	b,7	b,13	b,5	a,8	b,4	-	b,5	a,8,b,1	b,7	a,8	a,12,b,10	a,5,b,6	a,4,b,3	a,5,b,1	a,6	a,1	a,5,b,2	b,18	a,6,b,2	a,3,b,7	a,13	-	a,7,b,3	a,5,b,6	a,4,b,2	b,11	a,5,b,5	a,13,b,6
Marker2877	LG11	151.048	Marker39413	28	aaxbb	a,27	b,28	b,4	a,10	a,9	a,11,b,4	a,3,b,2	a,18	a,1,b,3	a,11,b,9	a,10	a,12,b,7	a,4	a,15	a,9,b,4	a,9,b,11	b,10	b,33	b,15	a,9	b,6	a,1,b,1	a,1,b,11	a,7	b,8	a,9	a,6,b,2	a,7,b,3	a,6,b,2	a,3,b,4	a,8	a,1,b,2	a,6,b,3	b,6	a,4,b,3	a,4,b,9	a,18	a,1	a,3,b,1	a,9,b,11	a,3,b,2	b,9	a,12,b,7	a,8,b,12
Marker2878	LG11	151.048	Marker39413	130	aaxbb	a,28	b,28	b,5	a,10	a,9	a,10,b,4	a,3,b,2	a,17	a,1,b,3	a,11,b,9	a,10	a,11,b,7	a,4	a,15	a,9,b,4	a,9,b,11	b,10	b,33	b,14	a,9	b,6	a,1,b,1	a,1,b,11	a,7	b,8	a,9	a,6,b,2	a,7,b,3	a,6,b,2	a,3,b,3	a,8	a,1,b,2	a,6,b,3	b,6	a,4,b,3	a,4,b,9	a,17	a,1	a,3,b,1	a,9,b,9	a,3,b,2	b,9	a,11,b,7	a,8,b,12
Marker4963	LG11	151.585	Marker58439	188	aaxbb	a,23	b,26	b,6	a,3	a,7	b,3	a,5,b,9	a,27	a,5,b,6	a,5,b,6	a,10	a,13,b,6	a,3	a,11	a,6,b,8	a,8,b,1	b,13	b,16	b,9	a,8,b,1	b,13	a,2,b,12	a,1,b,4	a,1	b,13	a,8,b,1	a,4,b,10	a,8,b,4	a,3,b,8	a,3	a,13	a,1,b,2	a,10,b,2	b,5	a,6,b,6	a,2,b,6	a,6	a,8	a,3,b,10	a,8,b,8	a,4,b,3	a,8,b,1	a,4,b,6	a,6,b,6
Marker4961	LG11	151.931	Marker58439	89	aaxbb	a,23	b,27	b,6	a,3	a,7	b,3	a,5,b,9	a,25	a,5,b,6	a,5,b,7	a,10	a,13,b,8	a,3	a,11	a,6,b,8	a,8,b,1	b,13	b,16	b,9	a,9,b,1	b,13	a,2,b,12	a,1,b,3	a,1	b,13	a,8,b,1	a,4,b,10	a,8,b,4	a,3,b,8	a,3	a,13	a,1,b,2	a,10,b,2	b,5	a,6,b,6	a,2,b,6	a,6	a,9	a,2,b,10	a,8,b,8	a,1,b,3	a,8,b,1	a,4,b,6	a,7,b,5
Marker5145	LG11	151.996	Marker59742	124	aaxbb	a,30	b,12	b,4	a,3,b,1	a,5	b,3	a,6,b,3	a,20	a,1,b,1	a,4,b,1	a,10	a,7,b,4	a,7,b,2	a,9	a,7,b,1	a,3,b,1	b,9	b,21	b,6	a,9	b,8	a,2,b,3	a,1,b,5	a,10	b,2	a,4	a,2,b,6	a,3,b,4	a,5,b,6	a,6,b,6	a,4	a,3,b,6	a,3,b,4	b,5	a,8,b,2	a,4	a,11	a,3	a,2,b,3	a,5,b,6	a,2,b,4	a,1	a,2,b,1	a,13,b,9
Marker4962	LG11	152.001	Marker58439	171	aaxbb	a,23	b,26	b,6	a,3	a,7	b,3	a,5,b,9	a,27	a,5,b,6	a,5,b,6	a,10	a,13,b,6	a,3	a,11	a,6,b,8	a,8,b,1	b,13	b,16	b,9	a,8,b,1	b,13	a,2,b,12	a,1,b,4	a,1	b,13	a,8,b,1	a,4,b,10	a,8,b,4	a,3,b,8	a,3	a,13	a,1,b,2	a,10,b,2	b,5	a,6,b,6	a,2,b,6	a,6	a,8	a,3,b,10	a,8,b,8	a,4,b,3	a,8,b,1	a,4,b,6	a,6,b,6
Marker30	LG11	152.65	Marker12809	155	aaxbb	a,79	b,82	b,4	a,7	a,11	a,10,b,4	a,4,b,3	a,34	a,2,b,1	a,1,b,5	a,6	a,11,b,11	a,10	a,4	a,7,b,7	a,6,b,6	b,10	b,24	b,11	a,5	b,16	a,5,b,3	b,12	a,16	b,7	a,3	a,3,b,8	a,2,b,4	a,7,b,10	a,5,b,8	a,10	a,3,b,3	a,4,b,4	b,6	a,5,b,3	a,13,b,5	a,7	a,9	a,9,b,11	a,14,b,9	a,12,b,11	a,7,b,8	a,11,b,3	a,9,b,12
Marker1309	LG11	152.68	Marker25722	139	aaxbb	a,41	b,50	b,8	a,11	a,24	a,3,b,8	a,4,b,5	a,24	a,13,b,4	a,6,b,5	a,20	a,11,b,16	a,12	a,8	a,7,b,13	a,7,b,4	b,17	b,25	b,14	a,21	b,8	a,8,b,6	b,13	a,11	b,10	a,12	a,6,b,16	a,8,b,7	a,11,b,5	a,1,b,6	a,23	a,6,b,6	a,12,b,1	b,4	a,6,b,8	a,5,b,1	a,35	a,9	a,7,b,9	a,13,b,12	a,10,b,2	a,7,b,9	a,6,b,9	a,9,b,13
Marker12542	LG11	152.703	Marker125836	86	aaxbb	a,38	b,34	b,5	a,8	a,4	a,1,b,1	a,7,b,3	a,24	a,2	a,1,b,2	a,5	a,10,b,4	a,1	a,8	a,2	a,4,b,2	b,8	b,24	b,4	a,6	b,8	a,1,b,1	b,7	a,3	b,8	a,2	a,2,b,4	a,2,b,2	a,2,b,2	a,2,b,4	-	a,3,b,1	b,1	b,7	a,3	a,1,b,4	a,10	a,2	a,1,b,1	b,2	a,1,b,7	a,3,b,1	a,2,b,8	a,15,b,9
Marker4537	LG11	152.703	Marker54738	150	aaxbb	a,25	b,17	b,8	a,9	a,12	a,5,b,4	a,3,b,1	a,27	a,3,b,3	a,12,b,3	a,10	a,14,b,8	a,11	a,8	a,7	a,8,b,2	b,10	b,24	b,8	a,6	b,5	a,3,b,7	b,4	a,6	b,8	a,7	a,4,b,13	a,8,b,12	a,12,b,3	b,3	a,10	a,2,b,2	a,1,b,4	a,1,b,8	a,2,b,3	a,5,b,4	a,3	a,10	a,5,b,7	a,9,b,3	a,2,b,8	a,1,b,4	a,3,b,4	a,10,b,6
Marker131	LG11	152.771	Marker13721	44	aaxbb	a,89	b,71	b,30	a,17	a,23	a,19,b,7	a,10,b,13	a,30	a,11,b,11	a,17,b,4	a,37	a,8,b,12	a,22	a,19	a,16,b,13	a,12,b,8	b,14	b,27	b,16	a,30	b,34	a,6,b,8	b,20	a,19	b,10	a,19	a,7,b,6	a,17,b,10	a,14,b,9	a,8,b,6	a,36	a,4,b,14	a,8,b,8	b,37	a,12,b,15	a,5,b,15	a,27	a,19	a,8,b,7	a,4,b,12	a,3,b,7	b,13	a,12,b,11	a,7,b,5
Marker2083	LG11	152.771	Marker32262	136	aaxbb	a,38	b,44	b,3	a,7	a,16	a,6,b,3	a,9,b,6	a,16	a,3,b,6	a,2,b,1	a,17	a,2,b,4	a,13	a,15	a,3,b,5	a,10,b,6	b,13	b,23	b,17	a,12	b,13	a,5,b,2	b,7	a,16	b,14	a,16	a,12,b,11	a,6,b,6	a,13,b,3	a,4,b,5	a,14	a,8,b,10	a,6,b,8	b,15	a,10,b,3	a,6,b,10	a,15	a,13	a,4,b,7	a,9,b,5	a,1,b,1	b,12	a,11,b,8	a,4,b,6
Marker2084	LG11	152.771	Marker32262	169	aaxbb	a,38	b,44	b,3	a,7	a,16	a,6,b,3	a,9,b,6	a,16	a,3,b,6	a,2,b,1	a,17	a,2,b,4	a,13	a,15	a,3,b,5	a,10,b,6	b,13	b,23	b,17	a,12	b,13	a,5,b,2	b,7	a,16	b,14	a,16	a,12,b,11	a,6,b,6	a,13,b,3	a,4,b,5	a,14	a,8,b,10	a,6,b,8	b,15	a,10,b,3	a,6,b,10	a,15	a,13	a,4,b,7	a,9,b,5	a,1,b,1	b,12	a,11,b,8	a,4,b,6
Marker2622	LG11	153.162	Marker36919	197	aaxbb	a,55	b,72	b,13	a,21	a,13	a,9,b,7	a,10,b,4	a,41	a,9,b,4	a,9,b,12	a,16	a,11,b,11	a,15	a,10	a,4,b,12	a,8,b,12	b,9	b,30	b,15	a,15	b,7	a,11,b,4	b,10	a,22	b,13	a,20	a,5,b,3	a,5,b,10	a,11,b,13	a,1,b,4	a,16	a,12,b,3	a,8,b,7	b,17	a,9,b,3	a,10,b,5	a,11	a,16	a,3,b,7	a,6,b,6	a,9,b,1	b,8	a,9,b,9	a,28,b,14
Marker276	LG11	153.162	Marker15385	32	aaxbb	a,133	b,113	b,22	a,27	a,17	a,11,b,13	a,16,b,12	a,63	a,12,b,18	a,17,b,22	a,30	a,30,b,16	a,24	a,23	a,13,b,11	a,18,b,15	b,33	b,41	b,13	a,40	b,31	a,14,b,5	b,33	a,28	b,25	a,32	a,12,b,13	a,24,b,16	a,11,b,23	a,9,b,12	a,36	a,7,b,13	a,24,b,18	b,37	a,16,b,18	a,9,b,19	a,47	a,29	a,12,b,22	a,18,b,21	a,14,b,20	b,18	a,19,b,5	a,16,b,25
Marker277	LG11	153.162	Marker15385	34	aaxbb	a,133	b,113	b,22	a,27	a,17	a,11,b,13	a,16,b,12	a,63	a,12,b,18	a,17,b,22	a,30	a,30,b,16	a,24	a,23	a,13,b,11	a,18,b,15	b,33	b,41	b,13	a,40	b,31	a,14,b,5	b,33	a,28	b,25	a,32	a,12,b,13	a,24,b,16	a,11,b,23	a,9,b,12	a,36	a,7,b,13	a,24,b,18	b,37	a,16,b,18	a,9,b,19	a,47	a,29	a,12,b,22	a,18,b,21	a,14,b,20	b,18	a,19,b,5	a,16,b,25
Marker9195	LG11	153.633	Marker94295	37	aaxbb	a,29	b,29	b,1	a,7	a,5	a,3,b,3	a,1,b,6	a,13	a,2,b,5	a,5,b,4	a,5	a,5,b,9	a,1	a,4	a,1,b,4	b,1	b,6	b,5	b,1	a,7	b,7	b,4	b,9	a,7	b,10	a,1	a,4,b,8	a,3	a,1,b,2	a,4,b,4	a,3	a,2,b,2	a,2,b,4	b,5	a,3,b,3	a,4,b,3	a,8	a,3	a,4,b,7	a,5,b,6	a,3	b,14	a,5,b,3	a,7,b,3
Marker9196	LG11	153.633	Marker94295	86	aaxbb	a,29	b,29	b,1	a,7	a,5	a,3,b,3	a,1,b,6	a,13	a,2,b,5	a,5,b,4	a,5	a,5,b,9	a,1	a,4	a,1,b,4	b,1	b,6	b,5	b,1	a,7	b,7	b,4	b,9	a,7	b,10	a,1	a,4,b,8	a,3	a,1,b,2	a,4,b,4	a,3	a,2,b,2	a,2,b,4	b,5	a,3,b,3	a,4,b,3	a,8	a,3	a,4,b,7	a,5,b,6	a,3	b,14	a,5,b,3	a,7,b,3
Marker3677	LG11	155.605	Marker46889	18	aaxbb	a,39	b,38	b,5	a,9	a,9	a,8,b,3	a,1,b,3	a,26	a,5,b,5	b,14	a,4	a,6,b,13	a,3	a,4,b,1	a,4,b,3	a,4,b,5	b,8	b,14	b,12	a,2	b,11	a,4,b,4	b,12	-	b,5	a,5	a,5,b,5	a,2	a,10	a,9,b,6	a,8	a,1,b,6	a,2,b,1	b,1	a,1,b,4	a,3,b,1	a,8	a,10	a,3,b,3	a,5,b,4	a,2,b,3	b,7	a,5,b,3	a,12,b,5
Marker3678	LG11	155.605	Marker46889	35	aaxbb	a,39	b,38	b,5	a,9	a,9	a,8,b,3	a,1,b,3	a,26	a,5,b,5	b,14	a,4	a,6,b,13	a,3	a,4,b,1	a,4,b,3	a,4,b,5	b,8	b,14	b,12	a,2	b,11	a,4,b,4	b,12	-	b,5	a,5	a,5,b,5	a,2	a,10	a,9,b,6	a,8	a,1,b,6	a,2,b,1	b,1	a,1,b,4	a,3,b,1	a,8	a,10	a,3,b,3	a,5,b,4	a,2,b,4	b,7	a,5,b,3	a,12,b,5
Marker3679	LG11	155.605	Marker46889	89	aaxbb	a,39	b,38	b,5	a,9	a,9	a,8,b,3	a,1,b,3	a,26	a,5,b,5	b,14	a,4	a,6,b,13	a,3	a,4,b,1	a,4,b,3	a,4,b,5	b,8	b,14	b,12	a,2	b,11	a,4,b,4	b,12	-	b,5	a,5	a,4,b,6	a,2	a,10	a,9,b,6	a,8	a,1,b,6	a,2,b,1	b,1	a,1,b,4	a,3,b,1	a,8	a,10	a,3,b,3	a,5,b,4	a,2,b,4	b,7	a,5,b,3	a,12,b,5
Marker3680	LG11	155.605	Marker46889	97	aaxbb	a,39	b,38	b,5	a,9	a,9	a,8,b,3	a,1,b,3	a,26	a,5,b,5	b,14	a,4	a,6,b,13	a,3	a,4,b,1	a,4,b,3	a,4,b,5	b,8	b,14	b,12	a,2	b,11	a,4,b,4	b,12	-	b,5	a,5	a,5,b,5	a,2	a,10	a,9,b,6	a,8	a,1,b,6	a,2,b,1	b,1	a,1,b,4	a,3,b,1	a,8	a,10	a,3,b,3	a,5,b,4	a,2,b,4	b,7	a,5,b,3	a,12,b,5
Marker8784	LG11	156.035	Marker91093	68	aaxbb	a,34	b,38	b,1	a,3	-	a,4,b,1	a,1,b,1	a,18	a,3,b,1	b,10	a,1	a,12,b,4	-	-	a,2,b,1	a,1,b,3	b,2	b,16	b,2	-	b,2	a,1,b,3	b,4	a,3	b,2	a,2	a,5,b,2	-	a,3	b,1	-	a,4,b,1	b,1	b,2	a,1,b,3	b,1	a,2	a,4	a,2	b,1	a,3,b,3	a,1,b,7	a,1,b,1	a,2,b,11
Marker1093	LG11	156.959	Marker23180	202	aaxbb	a,46	b,58	b,8	a,16	a,19	a,4,b,4	a,5,b,5	a,46	a,2,b,8	b,9	a,23	a,13,b,22	a,12	a,9	a,10,b,2	a,2,b,8	b,13	b,31	b,14	a,11	b,6	a,2,b,12	b,25	a,11	b,13	a,18	a,7,b,9	a,3,b,11	a,8,b,6	a,1,b,7	a,16	a,4,b,9	a,9,b,3	b,12	a,9,b,4	a,3,b,5	a,18	a,6	a,10,b,2	a,10,b,10	a,4,b,7	a,5,b,9	a,18,b,5	a,9,b,23
Marker3800	LG11	156.959	Marker48156	72	aaxbb	a,56	b,29	b,19	a,11	a,8	a,10,b,2	a,7,b,5	a,21	a,4,b,3	b,14	a,8	a,7,b,2	a,8	a,8	a,7,b,7	a,8,b,9	b,11	b,17	b,13	a,11	a,1,b,10	a,3,b,1	b,12	a,8	b,9	a,14	a,10,b,5	a,11,b,8	a,8,b,19	a,10,b,4	a,14	a,6,b,3	a,10,b,7	b,15	a,5,b,7	a,5,b,16	a,17	a,19	a,5,b,5	a,10,b,10	a,6,b,3	a,4,b,3	a,8,b,10	a,8,b,6
Marker5719	LG11	156.959	Marker65114	13	aaxbb	a,43	b,63	b,12	a,5	a,13	a,3,b,3	a,3,b,3	a,12	a,6,b,1	b,11	a,13	a,14,b,13	a,8	a,6	a,1,b,11	a,6,b,3	b,4	b,19	b,9	a,11	b,10	a,7,b,3	b,9	a,6	b,18	a,9	a,6,b,2	a,1,b,5	a,4,b,8	a,6,b,2	a,4	a,3,b,6	a,4,b,7	b,4	a,9,b,3	a,5,b,5	a,6	a,5	a,5,b,7	a,7,b,7	a,3,b,5	a,6,b,6	a,9,b,8	a,8,b,9
Marker7190	LG11	156.959	Marker77454	198	aaxbb	a,49	b,50	b,1	a,12	a,9	a,4,b,4	a,5,b,1	a,26	a,1,b,4	b,8	a,11	a,17,b,9	a,5	a,4	a,4,b,1	a,9,b,8	b,11	b,22	b,6	a,3	b,6	a,6,b,2	b,14	a,3	b,6	a,5	a,4,b,6	a,2,b,4	a,7,b,4	b,3	a,3	a,2,b,1	a,1,b,3	b,7	a,2,b,4	a,2,b,2	a,3	a,8	a,11,b,3	a,8,b,5	a,3,b,4	a,6,b,10	a,1,b,3	a,18,b,8
Marker9106	LG11	156.959	Marker93658	206	aaxbb	a,75	b,72	b,10	a,11	a,9	a,1,b,8	a,4,b,3	a,17	a,1,b,1	b,8	a,8	a,6,b,9	a,3	a,11	a,1,b,6	a,3,b,4	b,3	b,17	b,4	a,5	b,4	a,3,b,6	b,9	a,7	b,8	a,6	a,1,b,2	b,7	a,5,b,6	a,8,b,5	a,6	a,3,b,5	a,2,b,7	b,12	a,6	a,3,b,3	a,5	a,7	a,4,b,3	a,6,b,8	a,3,b,1	a,2,b,3	a,4,b,11	a,6,b,3
Marker4111	LG11	157.301	Marker51003	163	aaxbb	a,44	b,27	a,1,b,13	a,9	a,11	a,12,b,3	a,5,b,13	a,55	a,6,b,11	b,24	a,8	a,11,b,10	a,19	a,8	a,11,b,4	a,2,b,4	b,7	b,27	b,3	a,15	b,19	a,3,b,6	b,9	a,7	b,19	a,19	a,9,b,1	a,7,b,6	a,9,b,10	a,6,b,8	a,11	a,3,b,8	a,8,b,4	b,19	a,6,b,5	a,8,b,12	a,13	a,18	a,3,b,3	a,8,b,13	a,7,b,11	a,9,b,3	a,1,b,2	a,14,b,15
Marker4774	LG11	157.301	Marker57069	123	aaxbb	a,30	b,17	b,2	a,9	a,6	a,2,b,5	a,2,b,4	a,21	a,4,b,4	b,4	a,7	a,2,b,9	a,1	a,9	a,4,b,3	a,2,b,5	b,15	b,13	b,4	a,8	b,5	a,3,b,5	b,8	a,3	b,16	a,6	a,2,b,2	a,8,b,7	a,4,b,6	a,7,b,6	a,7	a,3	a,3,b,5	b,12	a,4,b,2	a,3,b,11	a,13	a,10	a,11,b,4	a,5,b,2	a,6,b,3	a,6,b,7	a,2,b,2	a,8,b,4
Marker7160	LG11	158.131	Marker77240	126	aaxbb	a,42	b,59	b,3	a,8	a,3	a,9,b,2	a,6	a,20	a,3,b,7	b,12	a,8	a,6,b,13	a,2	a,3	a,11,b,2	a,3,b,11	a,1,b,6	b,18	b,13	a,6	b,4	a,2,b,1	b,7	a,6	b,6	a,11	a,2,b,6	a,2,b,2	a,6,b,5	a,4,b,2	a,9	-	a,4,b,2	a,1,b,2	a,10,b,5	a,4,b,4	a,4	a,6	a,8	a,5,b,3	a,2,b,3	a,3,b,2	a,3	a,3,b,5
Marker224	LG11	159.171	Marker14880	168	aaxbb	a,108	b,100	b,28	a,28	a,15	a,8,b,5	a,12,b,12	a,48	a,20,b,22	b,30	a,41	a,13,b,27	a,27	a,24	a,16,b,14	a,21,b,14	a,9,b,11	b,43	b,21	a,25	b,21	a,17,b,26	b,44	a,35	b,36	a,24	a,11,b,8	a,15,b,26	a,19,b,15	a,7,b,13	a,35	a,24,b,10	a,10,b,16	b,41	a,24,b,14	a,22,b,13	a,32	a,35	a,7,b,11	a,20,b,20	a,20	a,3,b,10	a,18,b,14	a,11,b,17
Marker18542	LG11	161.145	Marker2387574	50	aaxbb	a,118	b,137	b,50	a,30	a,28	a,14,b,30	a,35,b,32	a,73	a,14,b,43	b,61	a,74	a,41,b,33	a,32	a,34	a,18,b,35	a,35,b,38	a,27,b,34	b,103	b,49	a,31	b,94	a,25,b,41	b,64	a,41	b,61	a,47	a,34,b,23	a,19,b,27	a,26,b,38	a,24,b,40	a,40	a,20,b,36	a,22,b,22	b,76	a,61	a,40	a,56	a,48	a,54	a,44	a,32	a,18,b,14	a,26,b,26	a,27,b,27
Marker18543	LG11	161.145	Marker2387574	92	aaxbb	a,118	b,137	b,50	a,30	a,28	a,14,b,30	a,35,b,32	a,73	a,14,b,43	b,61	a,74	a,42,b,33	a,32	a,34	a,18,b,35	a,35,b,38	a,27,b,34	b,103	b,49	a,31	b,94	a,25,b,41	b,64	a,41	b,61	a,47	a,34,b,23	a,19,b,27	a,26,b,38	a,24,b,40	a,40	a,21,b,35	a,22,b,22	b,76	a,61	a,40	a,56	a,48	a,54	a,44	a,32	a,18,b,14	a,26,b,26	a,27,b,27
Marker2421	LG11	161.451	Marker35362	194	aaxbb	a,27	b,17	b,9	a,1	a,13	a,9,b,9	a,5,b,4	a,38	a,5,b,2	b,6	a,5	a,21,b,17	a,7	a,9	a,5,b,8	a,5,b,12	a,4,b,6	b,39	b,14	a,7	b,11	a,13,b,6	b,13	a,9	b,14	a,9	a,5,b,7	a,4,b,7	a,8,b,6	a,7,b,2	a,9	a,2,b,7	a,5,b,3	b,7	a,14	a,17	a,17	a,16	a,10	a,14	a,11	a,5,b,2	a,8,b,5	a,13,b,17
Marker542	LG11	163.607	Marker18117	8	aaxbb	a,132	b,99	b,13	a,14	a,15	a,9,b,5	b,11	a,49	a,5,b,4	b,22	a,22	a,16,b,6	a,10	a,20	a,4,b,5	a,7,b,5	a,8,b,11	b,25	b,14	a,12	b,10	a,8,b,5	b,17	a,15	b,12	a,21	a,10,b,8	a,16,b,9	a,16,b,7	a,5,b,6	a,18	a,4,b,7	a,13,b,13	a,2,b,8	a,41	a,9	a,11	a,12	a,21	a,30	a,33	a,10,b,7	a,10,b,5	a,18,b,16
Marker288	LG11	166.219	Marker15478	144	aaxbb	a,106	b,103	b,10	a,20	a,17	a,10,b,8	a,9,b,20	a,64	a,12,b,7	b,14	a,5,b,6	a,23,b,35	a,8	a,24	a,8,b,9	a,13,b,9	a,7,b,16	b,50	b,21	a,14	b,14	a,18,b,5	b,18	a,24	b,17	a,39	a,12,b,3	a,15,b,3	a,8,b,5	a,6,b,8	a,6	a,6,b,13	a,12,b,12	b,18	a,22	a,23	a,27	a,18	a,26	a,22	a,16	a,7,b,6	a,7,b,7	a,31,b,22
Marker287	LG11	167.255	Marker15478	142	aaxbb	a,106	b,103	b,10	a,20	a,17	a,10,b,8	a,9,b,20	a,64	a,12,b,7	b,14	a,5,b,6	a,23,b,35	a,8	a,22,b,2	a,8,b,9	a,13,b,9	a,7,b,16	b,50	b,21	a,14	b,14	a,18,b,5	b,18	a,24	b,17	a,39	a,12,b,3	a,15,b,3	a,8,b,5	a,6,b,8	a,6	a,6,b,13	a,12,b,12	b,18	a,22	a,23	a,27	a,18	a,26	a,22	a,16	a,7,b,6	a,7,b,7	a,31,b,22
Marker8088	LG11	169.16	Marker85245	169	aaxbb	a,23	b,18	b,4	a,6	a,5	a,6,b,4	a,11,b,3	a,26	a,6	b,4	a,3,b,2	a,7,b,4	a,4	a,3,b,2	a,1,b,1	a,5,b,1	b,1	b,20	b,1	a,5	a,2,b,1	a,1,b,3	b,9	a,8	b,1	a,3	b,1	a,3,b,3	a,1,b,3	b,1	a,3	a,1,b,1	a,1,b,1	b,7	a,5	a,11	a,5	a,2	a,3	a,9	a,9	a,2	a,1	a,6,b,2
Marker8089	LG11	169.16	Marker85245	199	aaxbb	a,23	b,18	b,4	a,6	a,5	a,6,b,4	a,11,b,3	a,26	a,6	b,4	a,3,b,2	a,7,b,4	a,4	a,3,b,2	a,1,b,1	a,5,b,1	b,1	b,20	b,1	a,5	a,2,b,1	a,1,b,3	b,9	a,8	b,1	a,3	b,1	a,3,b,3	a,1,b,3	b,1	a,3	a,1,b,1	a,1,b,1	b,7	a,5	a,11	a,5	a,2	a,3	a,9	a,9	a,2	a,1	a,6,b,2
Marker4533	LG11	169.402	Marker54732	47	aaxbb	a,21	b,32	b,3	a,14	a,6	a,5,b,3	b,6	a,31	a,2,b,1	b,14	b,4	a,19,b,4	a,8	a,11,b,2	a,2,b,4	a,2,b,1	a,7,b,2	b,15	b,11	a,5	a,5,b,5	a,11,b,1	b,6	a,3	b,8	a,5	a,6,b,5	a,3,b,3	a,2,b,3	a,3	a,5	a,1	b,3	b,1	a,5	a,7	a,8	a,9	a,7	a,18	a,8	a,7,b,2	a,12,b,2	a,18,b,6
Marker6532	LG11	169.778	Marker71303	58	aaxbb	a,41	b,48	b,11	a,9	a,5	a,4,b,1	a,3,b,2	a,16	b,2	b,6	a,3,b,2	a,8,b,2	a,10	b,2	a,1,b,2	a,4,b,1	a,2,b,1	a,10,b,6	b,7	a,5	a,2,b,4	a,2,b,8	b,12	a,6	b,8	a,11	a,7,b,2	a,6,b,11	a,3,b,9	a,5,b,3	a,2	a,8	a,1,b,6	b,2	a,2,b,4	a,3,b,3	a,3	a,4	a,6,b,7	a,5,b,5	a,8	a,3,b,14	a,4,b,3	a,10,b,13
Marker2940	LG11	170.485	Marker39834	8	aaxbb	a,25	b,20	b,7	a,12	a,14	a,5,b,4	a,12,b,5	a,39	a,7,b,5	b,13	a,4,b,7	a,6,b,7	a,11	a,11,b,4	a,5,b,5	a,8,b,9	a,2,b,12	a,16,b,11	b,9	a,16	a,5,b,4	a,5,b,8	b,4	a,12	b,4	a,7	a,10,b,11	a,12,b,5	a,6,b,8	a,6,b,5	a,15	a,4,b,5	a,3,b,11	b,9	a,3,b,12	a,8,b,2	a,10	a,16	a,8,b,9	a,8,b,9	a,8	a,9,b,4	a,4,b,5	a,10,b,6
Marker2941	LG11	170.485	Marker39834	19	aaxbb	a,25	b,20	b,7	a,12	a,14	a,5,b,4	a,12,b,5	a,39	a,7,b,5	b,13	a,4,b,7	a,6,b,7	a,11	a,11,b,4	a,5,b,5	a,8,b,9	a,2,b,12	a,15,b,12	b,9	a,16	a,5,b,4	a,5,b,8	b,4	a,12	b,4	a,7	a,10,b,11	a,12,b,5	a,6,b,8	a,6,b,5	a,15	a,4,b,5	a,3,b,11	b,9	a,3,b,12	a,8,b,2	a,10	a,16	a,8,b,9	a,8,b,9	a,8	a,9,b,4	a,4,b,5	a,10,b,6
Marker2942	LG11	170.485	Marker39834	76	aaxbb	a,25	b,20	b,7	a,12	a,14	a,5,b,4	a,12,b,5	a,39	a,7,b,5	b,13	a,4,b,7	a,6,b,7	a,11	a,11,b,4	a,5,b,5	a,8,b,9	a,2,b,12	a,15,b,12	b,9	a,16	a,5,b,4	a,5,b,8	b,4	a,12	b,4	a,7	a,10,b,11	a,12,b,5	a,6,b,8	a,6,b,5	a,15	a,4,b,5	a,3,b,11	b,9	a,3,b,12	a,8,b,2	a,10	a,16	a,8,b,9	a,8,b,9	a,8	a,9,b,4	a,4,b,5	a,11,b,5
Marker2943	LG11	170.485	Marker39834	157	aaxbb	a,25	b,21	b,8	a,12	a,15	a,5,b,4	a,12,b,6	a,39	a,7,b,6	b,13	a,4,b,7	a,6,b,7	a,11	a,11,b,4	a,5,b,6	a,8,b,9	a,2,b,12	a,16,b,12	b,9	a,16	a,6,b,3	a,5,b,8	b,4	a,12	b,4	a,7	a,10,b,11	a,12,b,5	a,4,b,9	a,6,b,5	a,14	a,4,b,5	a,3,b,12	b,10	a,3,b,12	a,8,b,2	a,10	a,16	a,8,b,9	a,8,b,9	a,8	a,9,b,5	a,3,b,6	a,10,b,6
Marker12728	LG11	172.444	Marker128249	38	aaxbb	a,16	b,21	b,16	a,4	a,3,b,1	a,5,b,3	b,1	a,20	a,1,b,3	b,2	b,2	a,8,b,6	a,3	a,3,b,2	-	a,1,b,2	a,2,b,2	a,4,b,7	b,4	a,6	a,4,b,3	a,1,b,1	b,6	a,2	b,3	a,7	a,1,b,4	b,3	b,6	b,1	a,1	b,5	a,1,b,2	b,3	a,1,b,1	a,4,b,2	a,2	a,4	a,2,b,2	a,5,b,7	a,1	a,2,b,6	a,1,b,1	a,9,b,1
Marker12729	LG11	172.519	Marker128249	70	aaxbb	a,16	b,21	b,16	a,4	a,3,b,1	a,5,b,3	b,1	a,20	a,1,b,3	b,2	b,2	a,8,b,6	a,3	a,3,b,2	-	a,1,b,2	a,2,b,2	a,4,b,7	b,4	a,6	a,4,b,3	a,1,b,1	b,6	a,2	b,3	a,7	a,1,b,4	b,3	b,6	b,1	a,1	b,5	a,1,b,2	b,3	a,1,b,1	a,4,b,2	a,2	a,4	a,2,b,2	a,5,b,7	a,1	a,2,b,6	a,1,b,1	a,9,b,1
Marker12730	LG11	172.519	Marker128249	179	aaxbb	a,15	b,22	b,16	a,4	a,3,b,1	a,5,b,3	b,1	a,20	a,1,b,3	b,2	b,2	a,8,b,6	a,4	a,3,b,2	-	a,1,b,2	a,2,b,2	a,4,b,7	b,4	a,6	a,4,b,3	a,1,b,1	b,6	a,2	b,3	a,7	a,1,b,4	b,3	b,6	a,1,b,1	a,1	b,5	a,1,b,2	b,3	b,2	a,4,b,2	a,2	a,4	a,2,b,3	a,5,b,7	a,1	a,3,b,6	a,1,b,1	a,9,b,1
Marker7086	LG11	173.573	Marker76509	134	aaxbb	a,22	b,33	b,7	a,2	a,2	b,3,a,4	b,1	a,29	b,9,a,3	b,8	b,6,a,3	b,7,a,7	a,3	b,8,a,3	b,5,a,5	b,8,a,3	b,6,a,2	b,14,a,11	b,18	a,10	b,2,a,2	b,2,a,2	b,13	a,6	b,9	a,6	b,2,a,3	b,5,a,7	b,3,a,2	b,5,a,4	a,2	b,4,a,1	b,3,a,2	b,2	b,4,a,1	b,4,a,6	a,8	a,6	b,3,a,4	b,7,a,5	a,6	b,2,a,2	b,4,a,3	b,6,a,13
Marker7085	LG11	173.874	Marker76509	30	aaxbb	a,23	b,36	b,7	a,2	a,2	b,3,a,4	b,1,a,1	a,29	b,10,a,2	b,8	b,6,a,3	b,7,a,7	a,3	b,7,a,3	b,5,a,5	b,8,a,3	b,5,a,2	b,13,a,12	b,18	a,11	b,2,a,3	b,2,a,2	b,13	a,6	b,9	a,6	b,2,a,3	b,5,a,7	b,3,a,2	b,5,a,4	a,3	b,4,a,1	b,3,a,2	b,2	b,4,a,1	b,4,a,6	a,8	a,6	b,3,a,4	b,7,a,5	a,6	b,2,a,2	b,4,a,3	b,6,a,13
Marker7716	LG11	174.3	Marker82256	146	aaxbb	a,47	b,32	b,2	a,4	a,6	a,5,b,1	a,2,b,2	a,13	a,3	b,5	a,3,b,4	a,13,b,11	a,4	a,2,b,3	b,3	a,1,b,3	a,9,b,1	a,4,b,9	b,1	a,4	a,1,b,2	a,2,b,3	b,10	a,3	b,12	a,3	a,1,b,5	a,4,b,2	a,1,b,1	a,6,b,2	-	a,5,b,1	a,2	b,2	a,2,b,1	a,2,b,1	a,3	a,3	a,4,b,4	a,6,b,8	a,6	a,5,b,4	a,6,b,5	a,2,b,5
Marker7717	LG11	174.3	Marker82256	147	aaxbb	a,47	b,32	b,2	a,4	a,6	a,5,b,1	a,2,b,2	a,13	a,3	b,5	a,3,b,4	a,13,b,11	a,4	a,2,b,3	b,3	a,1,b,3	a,9,b,1	a,4,b,9	b,1	a,4	a,1,b,2	a,2,b,3	b,10	a,3	b,12	a,3	a,1,b,5	a,4,b,2	a,1,b,1	a,6,b,2	-	a,5,b,1	a,2	b,2	a,2,b,1	a,2,b,1	a,3	a,3	a,4,b,4	a,6,b,8	a,6	a,5,b,4	a,6,b,5	a,2,b,5
Marker6070	LG11	176.436	Marker67853	89	aaxbb	a,31	b,25	b,4	a,6	a,3	a,1,b,1	a,4,b,2	a,34	a,6,b,2	b,10	a,1,b,3	a,9,b,4	a,3	b,7	a,1,b,3	a,4,b,3	a,1,b,1	a,9,b,4	b,5	a,1	a,1,b,1	a,3,b,3	b,7	a,4	b,6	a,4	a,7	a,7,b,3	a,5,b,3	a,1,b,2	-	a,2	a,3,b,4	a,1,b,1	b,4	a,3	a,4	a,3	a,3,b,5	a,8,b,4	a,4	a,5,b,4	a,2,b,1	a,7,b,10
Marker5003	LG11	176.916	Marker58736	32	aaxbb	a,63	b,54	b,5	a,11	a,22	a,1,b,4	a,1,b,3	a,42	a,4,b,2	b,9	a,5,b,3	a,17,b,6	a,6,b,1	a,4,b,4	a,5,b,5	a,3,b,9	a,5,b,4	a,19,b,23	b,9	a,10	a,2,b,1	a,6,b,5	b,11	a,6	b,12	a,10	a,7,b,2	a,3,b,4	a,6,b,1	a,2,b,6	a,8	a,4,b,2	a,7,b,7	b,6	a,2	a,8,b,9	a,6	a,10	a,11	a,7,b,2	a,3	a,1,b,4	a,4,b,6	a,11,b,8
Marker5616	LG11	176.916	Marker64237	121	aaxbb	a,27	b,36	b,14	a,13	a,8	a,7,b,2	a,7,b,7	a,24	a,11	b,19	a,6,b,5	a,6,b,4	a,6	a,3,b,7	a,6,b,6	a,9,b,7	a,7,b,7	a,4,b,8	b,15	a,18	a,3,b,4	a,2,b,3	b,3	a,2,b,7	b,1	a,10	a,11,b,1	a,12,b,9	a,4,b,8	a,3,b,2	a,6	a,3,b,4	a,6,b,5	b,4	a,5,b,1	a,5,b,3	a,6	a,5	a,4,b,1	a,9,b,4	a,9	a,3,b,4	a,2,b,5	a,10,b,17
Marker12028	LG11	176.96	Marker120358	79	aaxbb	a,35	b,17	b,1	a,2	a,4	a,6,b,3	a,3,b,1	a,9	b,1	b,6	a,4	a,5,b,4	a,1	a,2,b,2	a,2,b,4	a,2,b,4	a,6	a,4,b,2	b,3	a,8	-	a,3	b,4	a,5	b,2	a,4	a,1,b,2	a,8,b,3	a,3,b,2	a,1	a,2	a,1,b,1	a,6,b,1	b,8	a,1	a,2,b,1	a,3	-	a,2,b,1	a,2	a,4	a,6,b,8	b,1	a,6,b,3
Marker11691	LG11	178.485	Marker117013	85	aaxbb	a,23	b,27	b,2	-	a,7	a,5,b,1	b,2	a,14	a,2,b,2	b,5	a,1,b,2	a,7,b,3	a,2	a,2,b,4	a,3,b,2	b,2	a,1	a,2,b,4	b,7	a,4	a,1,b,5	a,1	b,3	a,12	b,3	a,3	b,1	a,2,b,1	a,3,b,3	b,8	a,5	b,3	a,5,b,3	b,2	a,2,b,1	b,2	a,1	a,3	a,1,b,1	b,5	a,1	a,3,b,2	a,1,b,1	a,4,b,10
Marker11693	LG11	178.485	Marker117013	186	aaxbb	a,23	b,28	b,2	a,1	a,7	a,6	a,1,b,1	a,14	a,2,b,2	b,5	a,1,b,2	a,7,b,3	a,2	a,2,b,4	a,3,b,2	b,2	a,1	a,2,b,4	b,5	a,4	a,2,b,6	a,1,b,1	b,3	a,12	b,3	a,3	b,1	a,2,b,1	a,3,b,3	b,8	a,5	b,4	a,5,b,3	b,3	a,2,b,1	b,2	a,1	a,3	a,1,b,1	b,5	a,2	a,3,b,2	a,1,b,1	a,4,b,11
Marker11692	LG11	178.592	Marker117013	86	aaxbb	a,23	b,27	b,2	a,1	a,7	a,5,b,1	a,1,b,1	a,14	a,2,b,2	b,5	a,1,b,2	a,7,b,3	a,2	a,2,b,4	a,3,b,2	b,2	a,1	a,2,b,4	b,7	a,4	a,1,b,5	a,1	b,3	a,12	b,3	a,3	b,1	a,2,b,1	a,3,b,3	b,8	a,5	b,3	a,5,b,3	b,2	a,2,b,1	b,2	a,1	a,3	a,1,b,1	b,5	a,1	a,3,b,2	a,1,b,1	a,4,b,10
Marker7299	LG11	178.613	Marker78272	10	aaxbb	a,43	b,31	b,5	a,5	a,8	a,3,b,3	a,5	a,17	b,3	b,2	b,3	a,14,b,8	a,2	a,2,b,1	-	a,1,b,10	a,4	a,12,b,8	b,2	a,8	a,3,b,3	a,3,b,4	b,2	a,7	b,1	a,6	a,1,b,5	a,3,b,3	a,1,b,2	a,1,b,3	a,2,b,1	-	b,1	b,5	a,5,b,4	b,1	a,6	a,5	a,2,b,1	a,8,b,3	a,6	a,9,b,2	a,3,b,1	a,14,b,8
Marker7565	LG11	179.261	Marker81022	161	aaxbb	a,20	b,29	b,1	-	a,5	a,2,b,1	a,2	a,17	a,2,b,5	b,2	b,1	b,9	a,4	a,1,b,3	a,2	a,2	a,1	a,1,b,7	b,3	-	b,1	a,2,b,1	b,1	a,4	b,1	-	b,1	-	a,1,b,2	a,2,b,1	-	a,4,b,1	a,1,b,3	a,1,b,3	a,2,b,1	a,5,b,1	a,4	a,2	a,2	a,2,b,2	a,3	a,3,b,4	a,3,b,2	a,5,b,7
Marker7564	LG11	179.699	Marker81022	131	aaxbb	a,20	b,29	b,1	-	a,5	a,2,b,1	a,2	a,17	a,2,b,5	b,2	b,1	b,9	a,4	a,1,b,3	a,2	a,2	a,1	a,1,b,6	b,3	-	b,1	a,2,b,1	b,1	a,4	b,1	-	b,1	-	a,1,b,2	a,2,b,1	-	a,4,b,1	a,1,b,3	a,1,b,3	a,2,b,1	a,5,b,1	a,4	a,2	a,2	a,2,b,2	a,3	a,3,b,4	a,3,b,2	a,5,b,7
Marker7563	LG11	180.411	Marker81022	65	aaxbb	a,20	b,26	b,1	-	a,5	a,2,b,1	a,2	a,17	a,2,b,5	b,2	b,1	b,9	a,3	a,1,b,3	a,2	a,2	a,1	a,1,b,7	b,3	-	b,1	a,2,b,1	b,1	a,4	b,1	-	b,1	-	a,1,b,2	a,2,b,1	-	a,4,b,1	a,1,b,3	a,1,b,3	a,2,b,1	a,5,b,1	a,4	a,2	a,2	a,2,b,2	a,3	a,3,b,4	a,3,b,2	a,5,b,7
Marker7823	LG11	181.663	Marker83194	39	aaxbb	a,37	b,48	b,13	a,4	a,5	a,1,b,7	a,3,b,4	a,22	a,3,b,4	b,1	a,6,b,2	a,5,b,9	a,5	a,1	a,3,b,8	a,2,b,6	a,1	a,7,b,13	b,7	a,4	b,3	a,4,b,4	b,4	a,3	b,12	a,5	a,4,b,5	a,5,b,4	a,3,b,2	a,1,b,5	a,3	a,1,b,3	a,2,b,4	b,3	a,5,b,7	a,2,b,4	a,3	a,5	a,5,b,1	a,8	a,3	a,4	a,3,b,1	a,14,b,7
Marker4180	LG11	182.555	Marker51780	130	aaxbb	a,51	b,58	b,6	a,9	a,5	a,1,b,3	a,1,b,2	a,22	a,4,b,4	b,8	a,1,b,2	a,11,b,3	a,6	a,8,b,4	a,4,b,6	a,2,b,4	a,5,b,4	a,12,b,4	b,2	a,18	b,2	a,2,b,5	b,8	a,2,b,3	b,5	a,5	a,2,b,2	a,4,b,1	a,3,b,3	a,1	a,3	a,3,b,2	a,3,b,2	b,5	a,3,b,9	a,1,b,2	a,6	a,12	a,3,b,5	a,2,b,8	a,6	b,12	a,1,b,6	a,17,b,8
Marker10087	LG11	184.538	Marker102143	15	aaxbb	a,47	b,32	b,12	a,6	a,4	a,8,b,4	a,7,b,4	a,19	a,4,b,5	b,7	a,10,b,4	a,7,b,5	a,7	a,1,b,3	a,1,b,2	a,8,b,1	a,4,b,6	a,9,b,13	b,2	a,4	a,3,b,2	a,6,b,1	b,13	a,3	b,4	a,8	b,4	a,8,b,3	a,6,b,4	a,4,b,3	a,6	a,1,b,5	a,5,b,2	b,5	a,5,b,3	a,8,b,2	a,11	a,5	a,8,b,6	a,7,b,2	a,9	a,3,b,5	a,3,b,2	a,9,b,10
Marker7552	LG11	187.286	Marker80821	141	aaxbb	a,52	b,44	b,8	a,9	a,10	b,11	a,3,b,3	a,21	a,8	b,10	a,10,b,1	a,16,b,3	a,7	a,1,b,5	a,3,b,3	a,4,b,2	a,3,b,7	a,11,b,11	b,8	a,9	a,3,b,13	a,2,b,2	b,7	a,6,b,9	b,12	a,13	a,3,b,3	a,5,b,3	a,2,b,6	a,2,b,4	a,3	a,3,b,6	a,7,b,3	a,1,b,8	a,5,b,6	a,4,b,1	a,15	a,5	a,2,b,4	a,3,b,10	a,11	a,2,b,2	a,8	a,5,b,4
Marker10001	LG11	187.476	Marker101263	162	aaxbb	a,44	b,54	b,12	a,7	a,3	b,10	a,1,b,7	a,23	a,11	b,8	a,2,b,5	a,4,b,9	a,7	a,2	a,10,b,6	a,10	a,3,b,2	a,14,b,11	b,7	a,11	a,12,b,2	a,7,b,4	b,6	a,5	b,8	a,11	a,5,b,5	a,5,b,5	a,2,b,2	b,3	a,11	a,3,b,1	a,5,b,1	a,1,b,8	a,6,b,6	a,5,b,6	a,14	a,12	b,7	a,5,b,6	a,11	a,3,b,2	a,10	a,14,b,8
Marker10002	LG11	187.476	Marker101263	176	aaxbb	a,44	b,54	b,12	a,7	a,3	b,10	a,1,b,7	a,23	a,11	b,8	a,2,b,5	a,4,b,9	a,7	a,2	a,10,b,6	a,10	a,3,b,2	a,14,b,11	b,7	a,11	a,12,b,2	a,7,b,4	b,6	a,5	b,8	a,11	a,5,b,5	a,5,b,5	a,2,b,2	b,3	a,11	a,3,b,1	a,5,b,1	a,1,b,8	a,6,b,6	a,5,b,6	a,14	a,12	b,7	a,5,b,6	a,11	a,3,b,2	a,10	a,15,b,8
Marker10000	LG11	187.803	Marker101263	48	aaxbb	a,42	b,57	b,12	a,7	a,3	b,10	a,1,b,7	a,22	a,11	b,8	a,2,b,5	a,4,b,9	a,7	a,2	a,10,b,6	a,9	a,4,b,2	a,14,b,10	b,6	a,11	a,12,b,2	a,6,b,4	b,6	a,5	b,8	a,10	a,5,b,6	a,5,b,5	a,2,b,3	b,3	a,11	a,3,b,1	a,5,b,1	a,1,b,8	a,5,b,6	a,5,b,6	a,14	a,12	b,8	a,5,b,6	a,11	a,3,b,2	a,10	a,15,b,8
Marker10003	LG11	187.803	Marker101263	187	aaxbb	a,44	b,54	b,12	a,7	a,3	b,10	a,1,b,7	a,23	a,11	b,8	a,2,b,5	a,3,b,9	a,7	a,2	a,10,b,6	a,10	a,3,b,2	a,14,b,11	b,7	a,11	a,12,b,2	a,7,b,4	b,6	a,5	b,8	a,11	a,5,b,5	a,5,b,5	a,2,b,2	b,3	a,11	a,3,b,1	a,5,b,1	a,1,b,8	a,6,b,6	a,5,b,6	a,14	a,12	b,7	a,5,b,6	a,11	a,3,b,2	a,10	a,15,b,8
Marker5784	LG11	187.975	Marker65723	17	aaxbb	a,13	b,14	b,7	a,6	a,3	b,4	a,1,b,1	a,14	a,1	b,13	a,6,b,5	a,6,b,7	a,7	a,1,b,1	a,9,b,4	a,2,b,3	a,1,b,8	a,9,b,6	b,11	a,4	a,1,b,1	a,7,b,6	b,9	a,4,b,7	b,5	a,13	a,7,b,1	a,1,b,7	a,3,b,3	a,2,b,6	-	b,3	a,1,b,1	b,5	a,4,b,2	a,1,b,11	a,9	a,6	a,6,b,4	a,2,b,4	a,1	a,3,b,6	a,3	a,9,b,13
Marker5785	LG11	187.975	Marker65723	202	aaxbb	a,13	b,14	b,8	a,6	a,4	b,4	a,1,b,1	a,14	a,1	b,13	a,6,b,5	a,6,b,7	a,7	a,1,b,1	a,9,b,3	a,2,b,3	a,1,b,8	a,9,b,6	b,11	a,4	a,1,b,1	a,7,b,7	b,9	a,4,b,7	b,4	a,13	a,7,b,1	a,2,b,7	a,3,b,3	a,2,b,6	a,1	b,3	a,1,b,1	b,5	a,4,b,2	a,1,b,12	a,9	a,6	a,6,b,4	a,2,b,4	a,1	a,3,b,6	a,3	a,8,b,13
Marker7802	LG11	189.746	Marker82974	130	aaxbb	a,19	b,11	b,3	a,3	a,5	a,2	a,3,b,1	a,10	a,2	b,10	a,1,b,1	a,6,b,4	a,4	b,3	a,2	a,1,b,1	b,4	a,2,b,2	b,4	a,3	a,3,b,2	a,2	b,3	a,5,b,4	b,2	a,1	a,4,b,7	a,2,b,3	a,1,b,4	a,2,b,1	a,1	b,2	a,4,b,4	b,3	a,2,b,2	a,1,b,4	a,8	a,3	a,1,b,1	a,4,b,1	a,6	a,2,b,2	a,6,b,1	a,7,b,15
Marker16645	LG11	189.781	Marker212165	87	aaxbb	a,14	b,19	b,3	-	a,1	b,3	b,1	a,5	a,2	b,6	a,1,b,1	a,5	a,1	a,3,b,1	b,3	a,4,b,1	a,6,b,1	b,1	b,1	-	a,4,b,1	a,1,b,1	b,3	a,1,b,2	b,2	a,5	a,3,b,1	a,1,b,4	a,5,b,1	a,2,b,2	a,2	a,2	a,1,b,1	a,1,b,6	b,3	b,2	a,1	a,3	a,1	a,5,b,4	a,6	a,4,b,2	a,6	a,1,b,3
Marker12815	LG11	189.86	Marker129389	174	aaxbb	a,11	b,17	b,1	-	a,1	b,7	a,1,b,1	a,13	a,2	b,3	a,1,b,1	a,6,b,4	a,5	b,1	a,2,b,5	b,6	a,1	a,9,b,11	b,8	a,10	a,4	a,1,b,2	b,4	a,6,b,4	b,2	a,2	a,4,b,1	a,2,b,2	a,4,b,6	a,2,b,1	a,1	a,1,b,2	a,2	b,2	a,5	-	a,5	a,4	a,1,b,4	a,10,b,3	a,8	a,6,b,3	-	a,5,b,5
Marker12415	LG11	190.527	Marker124521	194	aaxbb	a,28	b,22	b,3	a,2	a,4	b,10	-	a,24	-	b,2	a,2,b,1	a,8,b,3	a,1	a,1,b,6	a,4,b,1	b,5	a,1,b,2	a,5,b,4	b,6	a,2	a,2	a,1	b,3	a,2	b,3	a,1	a,1,b,4	a,1,b,4	a,3,b,2	a,3,b,1	-	-	a,3	b,6	-	b,2	a,2	a,1	b,6	a,2,b,1	a,1	a,5,b,2	a,2	a,7,b,4
Marker1233	LG11	190.709	Marker24782	82	aaxbb	a,64	b,88	b,22	a,26	a,21	b,28	a,7,b,12	a,38	a,18	b,23	a,15,b,10	a,13,b,15	a,14	a,23,b,6	a,9,b,16	a,20,b,10	a,8,b,12	a,8,b,13	b,12	a,13	a,19,b,6	a,7,b,11	b,27	a,7,b,13	b,34	a,29	a,11,b,8	a,16,b,11	a,13,b,14	a,22,b,13	a,18	a,18,b,6	a,12,b,6	b,32	a,10,b,14	a,14,b,5	a,25	a,24	a,14,b,16	a,7,b,8	a,19	a,6,b,11	a,16	a,26,b,10
Marker1234	LG11	190.709	Marker24782	129	aaxbb	a,64	b,88	b,22	a,26	a,21	b,28	a,7,b,11	a,38	a,18	b,23	a,14,b,10	a,13,b,15	a,14	a,24,b,6	a,9,b,16	a,20,b,10	a,8,b,12	a,8,b,12	b,12	a,12	a,19,b,6	a,7,b,11	b,27	a,7,b,13	b,35	a,30	a,11,b,8	a,16,b,11	a,13,b,14	a,22,b,13	a,18	a,18,b,6	a,12,b,6	b,32	a,10,b,14	a,13,b,6	a,25	a,24	a,14,b,16	a,7,b,8	a,19	a,6,b,11	a,16	a,26,b,10
Marker12262	LG11	191.23	Marker122847	137	aaxbb	a,24	b,23	b,3	a,7	a,3	a,3	b,3	a,6	a,4	b,6	a,1,b,1	a,5,b,1	a,1	a,3,b,2	a,2	b,3	a,1,b,2	a,8,b,5	b,4	a,5	b,4	a,1	b,3	a,1,b,4	b,2	a,4	a,3,b,2	a,3,b,2	a,1,b,2	a,1,b,1	a,3	a,3	a,1,b,1	b,4	a,4,b,3	a,7,b,4	a,4	a,4	a,1,b,1	a,1,b,2	a,5	a,2,b,2	a,7	a,2,b,1
Marker9000	LG11	191.674	Marker92751	18	aaxbb	a,42	b,54	b,7	a,6	a,4	b,3	a,3,b,4	a,5	a,4	b,2	a,1,b,2	a,6	a,1	a,1,b,2	b,1	a,4,b,3	a,1,b,1	a,3,b,3	b,5	a,1	a,2,b,2	-	b,1	b,1	b,1	a,5	a,1,b,4	a,3,b,9	b,2	b,8	a,4	a,1,b,1	a,3,b,1	b,5	a,1,b,5	a,1	a,2	a,5,b,1	a,2,b,3	a,7,b,4	a,9	a,5,b,5	a,3	a,4,b,3
Marker9503	LG11	191.936	Marker97093	138	aaxbb	a,10	b,12	b,5	a,8	a,3	-	b,1	a,18	-	b,4	a,2,b,4	a,6,b,5	a,4	a,3,b,4	a,4,b,1	b,3	a,6,b,2	a,5,b,3	b,5	a,2	b,4	a,2,b,2	b,2	a,4,b,1	b,4	a,2	b,1	a,5,b,6	a,1,b,4	-	a,2	a,2,b,2	a,4,b,2	b,6	a,2	a,1,b,1	a,1	a,3	a,1,b,2	a,4,b,3	a,3	a,1,b,5	a,4	a,11,b,6
Marker1790	LG11	192.051	Marker29949	159	aaxbb	a,78	b,99	b,8	a,10	a,19	b,12	a,9,b,8	a,53	a,14	b,14	a,2,b,4	a,17,b,15	a,7,b,1	a,14,b,3	a,8	a,10,b,9	a,10,b,6	a,19,b,12	b,16	a,10	a,7,b,4	a,9,b,8	b,17	a,7,b,4	b,15	a,11	a,4,b,11	a,16,b,9	a,7,b,4	a,14	a,8	a,8,b,7	a,8,b,1	b,12	a,2,b,8	a,12,b,8	a,15	a,10,b,1	a,7,b,8	a,10,b,6	a,4	a,5,b,5	a,16	a,17,b,16
Marker568	LG11	192.051	Marker18550	38	aaxbb	a,90	b,68	b,14	a,13,b,2	a,9	b,8	a,3,b,2	a,27	a,10	b,26	a,17,b,10	a,8,b,22	a,6	a,5,b,8	a,1,b,4	a,15,b,6	a,2,b,11	a,6,b,11	b,15	a,16	a,5,b,9	a,11,b,2	b,15	a,15,b,5	b,12	a,13	a,9,b,5	a,11,b,6	a,8,b,10	a,9,b,3	a,13	a,7,b,2	a,7,b,4	b,20	a,15,b,7	a,7,b,8	a,10	a,16	a,11,b,7	a,7,b,6	a,7	a,1,b,8	a,8	a,16,b,11
Marker284	LG11	193.892	Marker15445	153	aaxbb	a,59	b,34	b,3	a,14	a,5	b,12	a,6,b,7	a,20,b,16	a,14	b,9	a,10,b,11	a,8,b,12	a,15	a,13,b,3	a,6,b,6	a,13,b,2	a,11,b,9	a,13,b,12	a,12,b,2	a,14	a,12,b,11	a,7,b,6	b,12	a,4,b,9	b,12	a,22	a,3,b,6	a,10,b,8	a,4,b,8	a,5,b,4	a,13	a,7,b,15	a,7,b,8	b,11	a,12,b,6	a,17,b,4	a,21	a,29	a,5,b,5	a,10,b,8	a,8	a,10,b,10	a,18	a,14,b,13
Marker3040	LG11	194.821	Marker40641	62	aaxbb	a,71	b,77	b,20	a,14	a,11	b,12	a,5,b,7	a,7,b,22	a,8	b,9	a,3,b,14	a,6,b,16	a,4	a,4,b,5	a,5,b,5	a,6,b,10	a,4,b,8	a,9,b,12	a,4,b,10	a,6	a,4,b,8	a,2,b,2	b,17	a,18,b,2	b,11	a,11	a,7,b,7	a,8,b,3	a,17,b,7	a,5,b,2	a,14	a,4,b,6	a,10,b,6	b,21	a,9,b,13	a,8,b,3	a,11	a,10	a,6,b,12	a,10,b,8	a,12	a,7,b,2	a,7	a,7,b,19
Marker3041	LG11	194.821	Marker40641	152	aaxbb	a,71	b,79	b,20	a,14	a,11	b,13	a,5,b,7	a,7,b,22	a,8	b,9	a,3,b,14	a,6,b,16	a,4	a,4,b,5	a,5,b,5	a,6,b,10	a,4,b,8	a,9,b,12	a,4,b,10	a,6	a,4,b,8	a,2,b,2	b,17	a,18,b,2	b,11	a,11	a,7,b,7	a,8,b,3	a,17,b,7	a,4,b,2	a,14	a,4,b,6	a,10,b,6	b,21	a,9,b,13	a,8,b,3	a,11	a,10	a,6,b,12	a,10,b,8	a,12	a,7,b,2	a,7	a,6,b,19
[truncated: 3,938 more rows]
[truncated: 58 more columns]

## Sheet: Supplemetary Table S2
High density genetic map construction and comparative genome analysis in asparagus bean Haitao Huang1,2,+, Huaqiang Tan1,+, Dongmei Xu2, Yi Tang1, Yisong Niu2, Yunsong Lai1, Manman Tie3, Huanxiu Li1,*
[truncated: 327,434+ more rows]
[truncated: 59 more columns]
